# Supplementary material for: Enrichment and Broad Representation of Plant Biomass-Degrading Enzymes in the Specialized Hyphal Swellings of Leucoagaricus gongylophorus, the Fungal Symbiont of Leaf-Cutter Ants
Source: PLoS One. 2015 Aug 28;10(8):e0134752. doi: 10.1371/journal.pone.0134752 (PMC4552819; doi:10.1371/journal.pone.0134752)
Supplement: S1 Data — (XLSX) [file pone.0134752.s001.xlsx]

## Sheet: Protein Crosstab
	On-line 2D LC LTQ Orbitrap Velos ETD Spectral Count Gongylidia Data
	Biological Replicate 1	Biological Replicate 2	Biological Replicate 3
Protein Name	SUM_LCA_Atta_gongo_prot_01	SUM_LCA_Atta_gongo_prot_02	SUM_LCA_Atta_gongo_prot_03
LAG_100	41	149	221
LAG_1006	1	0	0
LAG_1011	3	3	7
LAG_1017	1	0	0
LAG_1033	0	0	1
LAG_10343	1	0	0
LAG_1037	28	45	73
LAG_10545	0	1	1
LAG_10579	1	0	0
LAG_1065	2	0	8
LAG_10691	1	0	0
LAG_10851	1	0	1
LAG_10889	20	116	133
LAG_1097	1	0	0
LAG_1103	0	1	2
LAG_1104	2	0	0
LAG_11069	7	3	3
LAG_11090	2	0	65
LAG_11093	0	0	2
LAG_1112	2	0	0
LAG_1123	0	1	3
LAG_11285	1	0	0
LAG_1154	28	387	401
LAG_1156	46	82	285
LAG_1167	0	1	1
LAG_1177	0	5	5
LAG_118	0	6	7
LAG_1187	1	0	3
LAG_1188	5	63	103
LAG_11894	1	0	0
LAG_11961	0	0	2
LAG_1205	0	10	10
LAG_12118	0	0	2
LAG_12134	1	1	1
LAG_12164	1	0	0
LAG_12177	3	0	5
LAG_12188	2	0	0
LAG_123	0	0	4
LAG_1274	2	0	4
LAG_1277	16	21	34
LAG_12790	4	39	43
LAG_1290	2	0	0
LAG_13118	0	0	2
LAG_1317	1	70	94
LAG_1320	1	7	7
LAG_13222	1	3	3
LAG_1324	0	0	3
LAG_1336	2	0	1
LAG_1338	1	0	1
LAG_13383	1	0	18
LAG_13443	0	0	1
LAG_13470	0	0	1
LAG_1350	2	0	0
LAG_13544	0	1	1
LAG_1361	0	0	8
LAG_137	0	0	2
LAG_13723	0	1	1
LAG_1377	6	0	0
LAG_139	1	5	11
LAG_13926	1	0	1
LAG_1394	12	3	10
LAG_1397	3	2	6
LAG_144	4	9	72
LAG_1450	21	1420	2139
LAG_1471	2	12	17
LAG_14723	7	0	0
LAG_14791	3	1	1
LAG_1483	2	0	0
LAG_14896	2	7	7
LAG_1493	0	0	3
LAG_14994	0	0	3
LAG_15014	0	0	1
LAG_151	8	2	7
LAG_1515	12	121	206
LAG_15233	0	0	3
LAG_15251	1	23	24
LAG_1528	2	1	1
LAG_1529	0	0	1
LAG_1536	29	103	147
LAG_1537	1	0	0
LAG_1550	0	0	2
LAG_1551	7	6	9
LAG_15655	1	0	0
LAG_1571	1	0	0
LAG_1577	0	2	10
LAG_15802	0	0	2
LAG_1581	2	47	63
LAG_1593	0	0	1
LAG_1608	1	0	0
LAG_1621	0	0	1
LAG_16367	0	1	1
LAG_1650	0	0	1
LAG_1651	3	0	1
LAG_16578	10	49	63
LAG_1659	1	0	0
LAG_16691	8	1	1
LAG_1671	0	0	3
LAG_16783	1	0	0
LAG_1689	1	0	0
LAG_170	4	4	4
LAG_1703	1	0	0
LAG_1704	0	0	1
LAG_17093	0	1	1
LAG_1720	0	2	2
LAG_1721	0	0	2
LAG_1730	0	0	1
LAG_1746	0	0	6
LAG_17491	0	0	1
LAG_1755	0	0	1
LAG_1757	0	0	1
LAG_1765	2	0	1
LAG_1774	29	70	88
LAG_178	1	0	0
LAG_1795	2	0	10
LAG_1805	1	0	2
LAG_1811	0	1	1
LAG_1813	0	0	4
LAG_1817	5	1	8
LAG_1824	2	0	0
LAG_18301	1	0	0
LAG_1831	1	0	0
LAG_18348	0	0	1
LAG_1837	1	0	0
LAG_1842	8	0	0
LAG_1853	0	1	3
LAG_1860	3	11	13
LAG_1867	1	0	2
LAG_1883	2	0	0
LAG_1886	0	0	2
LAG_1895	3	0	0
LAG_1903	1	0	0
LAG_19269	1	0	0
LAG_1929	7	0	0
LAG_19360	3	0	2
LAG_1937	0	0	4
LAG_1939	0	1	1
LAG_194	1	0	0
LAG_1946	5	4	21
LAG_1949	16	3	79
LAG_195	12	0	0
LAG_1950	0	1	1
LAG_1961	0	0	1
LAG_1963	23	7	8
LAG_1964	5	0	0
LAG_1976	0	2	8
LAG_198	0	0	1
LAG_1983	1	0	1
LAG_1987	1	0	0
LAG_1997	1	0	1
LAG_2006	0	1	1
LAG_2010	0	0	49
LAG_2011	1	4	53
LAG_2012	9	22	23
LAG_20128	0	15	17
LAG_2013	0	0	13
LAG_2029	0	0	2
LAG_2036	0	1	2
LAG_2043	1	0	0
LAG_20433	1	0	0
LAG_2051	1	0	0
LAG_2061	0	0	1
LAG_2062	1	7	40
LAG_20773	1	1	12
LAG_2097	326	0	0
LAG_21041	4	218	261
LAG_2109	2	11	17
LAG_2113	1	0	0
LAG_2128	4	6	8
LAG_2132	1	0	3
LAG_2133	3	6	6
LAG_2134	18	26	32
LAG_2139	1	0	1
LAG_2153	1	2	2
LAG_21767	2	0	0
LAG_2182	7	5	6
LAG_2185	0	0	2
LAG_2192	21	12	16
LAG_21921	2	0	0
LAG_21956	0	1	2
LAG_2200	1	5	8
LAG_2202	0	0	1
LAG_2203	0	0	2
LAG_2206	0	1	1
LAG_2207	0	6	7
LAG_22120	7	2	2
LAG_2218	1	0	0
LAG_2221	0	0	1
LAG_2225	0	1	1
LAG_2232	1	0	0
LAG_2234	17	173	186
LAG_2242	18	132	194
LAG_2248	4	51	59
LAG_22486	1	0	0
LAG_2258	0	0	2
LAG_2263	5	1	1
LAG_22649	1	0	0
LAG_2265	1	1	1
LAG_2266	0	0	1
LAG_2268	14	17	24
LAG_2278	0	0	1
LAG_2281	4	10	11
LAG_22829	1	0	0
LAG_22855	1	0	0
LAG_2287	3	16	32
LAG_2288	0	5	5
LAG_23014	0	1	1
LAG_2303	0	0	1
LAG_23050	0	0	3
LAG_2313	0	1	1
LAG_2323	0	0	2
LAG_2329	2	14	18
LAG_2343	1	0	0
LAG_2353	21	62	74
LAG_2355	1	0	0
LAG_2356	0	0	1
LAG_2367	0	9	11
LAG_2388	0	0	1
LAG_2389	0	1	1
LAG_2395	10	0	14
LAG_2404	32	865	2300
LAG_241	0	0	4
LAG_2410	3	0	3
LAG_2422	0	0	2
LAG_2451	1	0	0
LAG_2458	0	0	2
LAG_2465	0	116	209
LAG_2467	61	0	0
LAG_2470	0	0	1
LAG_2474	0	0	1
LAG_2480	2	0	3
LAG_2488	0	0	1
LAG_2495	0	3	3
LAG_2505	1	1	1
LAG_2518	5	1	1
LAG_2520	3	0	0
LAG_2522	5	0	1
LAG_2523	1	0	0
LAG_2527	6	11	21
LAG_2528	1	0	0
LAG_2548	1	0	0
LAG_2552	6	2	2
LAG_2557	19	3	8
LAG_2563	0	0	1
LAG_2564	14	151	191
LAG_2577	1	0	3
LAG_258	0	0	6
LAG_25809	0	0	1
LAG_2585	4	0	68
LAG_2596	0	0	4
LAG_2600	4	5	24
LAG_2604	1	0	1
LAG_2622	2	68	70
LAG_2623	0	0	1
LAG_2627	7	49	57
LAG_2628	1	0	0
LAG_263	2	0	0
LAG_2634	0	1	1
LAG_2639	7	3	3
LAG_2644	2	0	0
LAG_2645	1	0	0
LAG_2648	1	0	0
LAG_2658	1	0	0
LAG_2669	4	0	0
LAG_267	0	6	10
LAG_2681	1	0	0
LAG_2691	4	2	5
LAG_2692	2	4	5
LAG_2743	1	0	0
LAG_2750	16	48	57
LAG_2762	1	0	0
LAG_2775	1	64	69
LAG_2796	16	29	88
LAG_2798	1	49	50
LAG_2800	1	5	5
LAG_2808	0	9	12
LAG_2818	2	0	1
LAG_2839	1	0	0
LAG_284	1	0	0
LAG_2842	1	0	0
LAG_285	0	3	3
LAG_2865	0	0	3
LAG_2866	3	0	0
LAG_2871	1	0	0
LAG_2872	26	11	15
LAG_28757	1	0	0
LAG_2878	1	0	0
LAG_288	2	0	0
LAG_2886	0	0	2
LAG_2893	2	0	0
LAG_2900	0	1	2
LAG_2902	1	3	3
LAG_293	4	0	0
LAG_2935	1	0	0
LAG_2939	0	0	2
LAG_295	0	0	1
LAG_2951	34	0	0
LAG_2955	3	8	8
LAG_2957	15	85	125
LAG_2960	6	60	87
LAG_2969	1	4	14
LAG_2971	3	0	1
LAG_2972	5	1	30
LAG_2998	0	2	2
LAG_3001	4	30	32
LAG_3013	0	0	1
LAG_3017	1	1	1
LAG_3023	0	0	1
LAG_3032	0	0	1
LAG_3036	0	1	2
LAG_3043	0	0	1
LAG_3046	1	0	0
LAG_3049	6	0	0
LAG_3052	10	26	51
LAG_3054	0	2	7
LAG_3073	0	1	1
LAG_3078	0	0	1
LAG_3082	3	0	0
LAG_31	9	2	6
LAG_312	0	1	3
LAG_3130	16	27	42
LAG_3138	1	1	1
LAG_3147	0	0	1
LAG_3154	0	0	1
LAG_3165	1	2	6
LAG_3167	2	0	3
LAG_3172	0	9	9
LAG_3183	5	0	1
LAG_3221	0	0	1
LAG_3228	12	7	17
LAG_3232	6	0	0
LAG_3242	8	0	13
LAG_3258	11	32	49
LAG_326	2	109	112
LAG_3272	0	13	18
LAG_3295	0	1	1
LAG_3309	18	1	49
LAG_3315	1	1	5
LAG_3324	3	2	2
LAG_33430	1	0	0
LAG_33438	2	2	5
LAG_3349	8	9	9
LAG_3350	1	0	0
LAG_3359	0	0	1
LAG_3360	3	9	10
LAG_3369	0	1	120
LAG_3370	0	0	2
LAG_3372	0	1	3
LAG_3388	0	1	1
LAG_3397	1	0	1
LAG_3411	0	0	1
LAG_3424	1	0	0
LAG_3439	23	362	391
LAG_3464	0	0	4
LAG_3472	13	30	53
LAG_3477	0	0	2
LAG_3482	0	1	2
LAG_3493	34	245	373
LAG_3496	2	0	4
LAG_3498	1	30	34
LAG_3503	2	5	28
LAG_3509	1	0	0
LAG_3512	11	4	14
LAG_3515	3	0	4
LAG_3527	0	0	13
LAG_3536	0	10	14
LAG_3540	1	0	1
LAG_3545	0	0	10
LAG_3552	2	0	0
LAG_3554	1	4	4
LAG_356	0	0	1
LAG_3565	1	3	3
LAG_3567	10	3	14
LAG_3569	7	2	8
LAG_3573	0	2	3
LAG_3583	3	0	7
LAG_3592	0	0	4
LAG_3594	1	0	0
LAG_36034	0	1	1
LAG_361	1	3	3
LAG_3616	3	1	8
LAG_3624	8	9	15
LAG_3638	25	36	67
LAG_365	2	1	9
LAG_3661	0	0	2
LAG_3668	0	0	1
LAG_3679	6	67	74
LAG_37086	0	0	1
LAG_3710	1	0	0
LAG_372	1	1	2
LAG_3731	0	0	12
LAG_3735	0	0	1
LAG_3739	1	0	0
LAG_3740	2	0	0
LAG_3752	2	0	0
LAG_3759	0	0	1
LAG_3767	6	0	0
LAG_3771	1	1	2
LAG_3790	1	0	0
LAG_38	127	646	933
LAG_3806	0	9	26
LAG_3841	3	3	7
LAG_386	4	4	4
LAG_3880	1	0	0
LAG_3896	59	0	0
LAG_39150	1	1	5
LAG_3917	26	70	323
LAG_3925	0	0	1
LAG_3937	0	4	4
LAG_3971	0	1	1
LAG_3974	5	1	1
LAG_398	0	2	3
LAG_3987	1	0	1
LAG_3991	0	0	1
LAG_3994	3	78	99
LAG_40	5	0	0
LAG_4003	1	0	0
LAG_4006	0	1	1
LAG_4025	0	1	1
LAG_4027	4	3	6
LAG_40455	0	0	1
LAG_4047	0	0	1
LAG_4048	0	0	1
LAG_4059	4	5	7
LAG_4063	1	0	0
LAG_4069	0	0	5
LAG_4071	7	6	22
LAG_4073	0	0	1
LAG_4084	3	0	0
LAG_4106	10	47	75
LAG_4107	5	0	2
LAG_4109	1	1	3
LAG_4130	1	1	1
LAG_4131	8	3	3
LAG_4142	4	4	4
LAG_4143	1	0	0
LAG_4155	3	9	15
LAG_4156	6	34	60
LAG_4158	1	0	0
LAG_4178	3	0	2
LAG_419	7	189	266
LAG_4196	3	0	0
LAG_420	16	6	31
LAG_4205	6	14	16
LAG_42066	0	0	1
LAG_4230	0	0	1
LAG_4234	2	1	4
LAG_4262	0	1	1
LAG_4277	5	78	95
LAG_4288	2	0	1
LAG_4296	1	1	1
LAG_4305	11	10	23
LAG_4306	0	0	2
LAG_4308	18	16	18
LAG_43094	0	1	1
LAG_4311	0	0	1
LAG_4315	0	0	1
LAG_4327	0	2	4
LAG_4331	6	0	4
LAG_4334	4	0	3
LAG_4339	6	0	7
LAG_4340	1	0	2
LAG_4342	0	1	1
LAG_4361	4	0	0
LAG_4367	0	1	1
LAG_4372	0	0	3
LAG_4378	1	0	0
LAG_4380	14	0	41
LAG_439	12	136	145
LAG_44000	0	0	3
LAG_443	1	12	19
LAG_4447	0	0	1
LAG_445	0	0	1
LAG_4452	0	1	1
LAG_4463	0	0	3
LAG_4471	18	40	83
LAG_4473	3	10	89
LAG_4478	0	0	1
LAG_4480	0	0	2
LAG_4482	1	3	5
LAG_4498	0	0	6
LAG_4502	19	0	92
LAG_4525	0	0	1
LAG_45294	0	0	1
LAG_454	1	0	0
LAG_4549	3	39	44
LAG_4563	1	1	1
LAG_458	1	0	0
LAG_4586	0	0	3
LAG_459	0	0	1
LAG_4593	0	0	1
LAG_4598	0	1	1
LAG_46467	0	0	1
LAG_4650	0	4	6
LAG_46676	1	0	0
LAG_4670	1	0	4
LAG_468	0	5	5
LAG_4682	0	0	2
LAG_47178	0	0	1
LAG_4720	1	0	0
LAG_4721	0	1	1
LAG_4725	16	43	76
LAG_4727	3	240	297
LAG_4744	0	0	2
LAG_4755	1	0	30
LAG_4761	0	0	2
LAG_4784	5	1	6
LAG_4794	3	24	31
LAG_4795	1	2	2
LAG_48016	2	16	16
LAG_4802	10	0	4
LAG_4828	0	1	1
LAG_4831	0	18	18
LAG_48315	0	0	2
LAG_4848	0	0	20
LAG_4851	4	0	0
LAG_4866	0	4	4
LAG_488	6	0	1
LAG_49	11	0	1
LAG_4917	0	0	3
LAG_4934	1	0	0
LAG_49536	0	0	1
LAG_4955	0	0	1
LAG_49797	0	0	1
LAG_4981	2	8	8
LAG_4997	4	0	0
LAG_5019	1	0	0
LAG_502	0	0	1
LAG_5021	5	16	27
LAG_50218	0	0	4
LAG_5026	0	3	5
LAG_5037	11	13	19
LAG_5051	10	0	0
LAG_5074	0	0	1
LAG_5076	2	0	9
LAG_5096	10	38	115
LAG_5098	0	0	5
LAG_5102	0	0	2
LAG_5109	17	0	16
LAG_5115	2	0	0
LAG_5119	1	0	0
LAG_5126	1	0	1
LAG_513	1	0	0
LAG_5148	0	0	3
LAG_5155	1	0	0
LAG_5160	1	0	0
LAG_5169	8	4	7
LAG_5172	3	0	3
LAG_51839	7	3	7
LAG_51918	0	0	1
LAG_5203	0	0	5
LAG_5224	0	0	2
LAG_5268	0	0	1
LAG_5285	2	0	0
LAG_5291	1	0	0
LAG_5297	1	21	23
LAG_5300	3	7	10
LAG_5374	4	0	4
LAG_5385	0	0	2
LAG_5401	3	1	3
LAG_5402	74	0	0
LAG_5424	1	1	1
LAG_543	1	101	204
LAG_5486	1	3	247
LAG_549	2	0	2
LAG_55063	0	0	1
LAG_55134	0	0	2
LAG_5517	0	1	1
LAG_5522	1	0	0
LAG_5526	0	15	18
LAG_5536	2	0	0
LAG_556	0	0	1
LAG_55680	0	2	3
LAG_5580	0	0	2
LAG_561	2	1	1
LAG_5668	0	3	6
LAG_56841	0	93	116
LAG_570	2	0	2
LAG_571	0	19	24
LAG_582	0	1	1
LAG_58238	0	0	2
LAG_59399	2	3	3
LAG_605	6	7	12
LAG_6243	1	0	0
LAG_6272	0	3	3
LAG_64	0	0	1
LAG_6430	0	0	1
LAG_647	10	1	9
LAG_666	1	5	5
LAG_670	1	0	0
LAG_6812	2	9	12
LAG_689	1	0	0
LAG_690	12	0	2
LAG_698	5	0	0
LAG_7079	0	0	1
LAG_7194	0	0	3
LAG_733	0	5	28
LAG_738	1	0	0
LAG_739	4	0	2
LAG_742	0	0	1
LAG_758	0	34	51
LAG_761	0	1	1
LAG_762	0	0	3
LAG_77	4	60	67
LAG_780	0	0	2
LAG_781	1	0	9
LAG_787	8	1	35
LAG_798	2	1	1
LAG_7998	3	40	49
LAG_802	4	1	1
LAG_806	0	0	1
LAG_81	1	7	8
LAG_811	0	3	3
LAG_816	0	3	3
LAG_833	2	0	0
LAG_835	1	18	18
LAG_838	0	0	1
LAG_846	0	0	3
LAG_85	2	0	0
LAG_850	0	0	1
LAG_852	0	4	4
LAG_869	0	0	1
LAG_882	0	0	1
LAG_911	4	2	9
LAG_92	1	0	0
LAG_928	1	0	1
LAG_934	0	1	1
LAG_94	3	0	0
LAG_942	0	1	1
LAG_943	3	0	0
LAG_9465	0	0	1
LAG_9474	0	0	1
LAG_953	1	0	0
LAG_962	0	0	1
LAG_991	0	5	7
LAG_992	0	8	8
LAG_995	0	0	2

## Sheet: FwdHits_2.5ppm_1E-10MSGF
Name	MSGF+ Job	MSGF_SpecProb	ResultID	Scan	FragMethod	SpecIndex	Charge	PrecursorMZ	DelM	DelM_PPM	MH	Peptide	Protein	NTT	DeNovoScore	MSGFScore	MSGFDB_SpecEValue	Rank_MSGFDB_SpecEValue	EValue	QValue	PepQValue	IsotopeError
LCA_Atta_gongo_prot_03_09	1040757	1.85418e-10	299	15245	CID	16855	3	660.319	-0.004936	-2.49568	1978.95	T.IQFGLDAGQAGSDDASGTLR.I	LAG_1450	1	101	46	1.85418e-10	1	0.00120829	0	0	0
LCA_Atta_gongo_prot_02_05	1040738	8.97864e-10	2591	12329	CID	14589	2	660.328	-0.003291	-2.49565	1319.65	K.LSDLEVDEMIR.E	LAG_1581	2	55	32	8.97864e-10	1	0.00576555	0.00189179	0	0
LCA_Atta_gongo_prot_02_01	1040734	2.61726e-17	117	18745	CID	21970	2	1469.23	-0.007319	-2.49254	2937.45	K.LTNTGSFAGTEIPQLYLGYPTDAGEPPK.V	LAG_48016	2	217	175	2.61726e-17	1	1.71277e-10	0	0	0
LCA_Atta_gongo_prot_02_05	1040738	1.72813e-10	2274	23086	CID	26094	2	968.489	-0.004815	-2.48953	1934.97	R.AYPDVSAQGNGFQVVIGGR.V	LAG_2465	2	122	62	1.72813e-10	1	0.00112519	0.00043122	0	1
LCA_Atta_gongo_prot_02_02	1040735	3.12826e-11	569	21684	CID	23248	4	466.245	-0.004629	-2.48724	1861.96	K.YMVTVIDAPGHRDFIK.N	LAG_4308	2	144	96	3.12826e-11	1	0.000203004	0.00131406	0	0
LCA_Atta_gongo_prot_03_09	1040757	2.49431e-12	218	21184	CID	23317	2	933.002	-0.004634	-2.48588	1865	R.YVGSTSSLAVIQVEQGVK.Y	LAG_2404	2	98	62	2.49431e-12	1	1.62248e-05	0	0	0
LCA_Atta_gongo_prot_02_15	1040748	9.07365e-11	1568	14689	CID	17235	2	639.837	-0.003169	-2.48018	1278.67	R.GPTFTVDTVVSR.S	LAG_4727	2	57	38	9.07365e-11	1	0.000584344	0	0	0
LCA_Atta_gongo_prot_02_03	1040736	7.03708e-10	3256	13522	CID	15782	2	419.217	-0.002068	-2.47553	836.426	K.YALDAGAR.G	LAG_10889	2	75	70	7.03708e-10	1	0.00445855	0.00399877	0.010453	1
LCA_Atta_gongo_prot_02_07	1040740	1.41435e-13	804	16585	CID	19594	2	1060.48	-0.00524	-2.47519	2117.94	R.SLETGMYAGVENWSTSNGSK.V	LAG_3917	2	288	190	1.41435e-13	1	9.21671e-07	0	0	2
LCA_Atta_gongo_prot_02_13	1040746	3.92666e-13	779	12837	CID	15506	2	1060.48	-0.00524	-2.47519	2117.94	R.SLETGMYAGVENWSTSNGSK.V	LAG_3917	2	213	129	3.92666e-13	1	2.55883e-06	0	0	2
LCA_Atta_gongo_prot_03_09	1040757	1.59835e-13	183	22780	CID	25012	3	1188.57	-0.008782	-2.46488	3563.71	R.DIFDPPILDPHAGTVWTSGQQATATWDTSNPPK.Q	LAG_5486	2	162	71	1.59835e-13	1	1.04735e-06	0	0	0
LCA_Atta_gongo_prot_02_03	1040736	8.8228e-11	2539	21838	CID	24658	2	560.314	-0.00274	-2.45124	1118.62	K.VAVVAGFGDVGK.G	LAG_2750	2	58	42	8.8228e-11	1	0.000568189	0	0	1
LCA_Atta_gongo_prot_02_02	1040735	4.66807e-16	122	17120	CID	18534	2	875.466	-0.004268	-2.4401	1749.93	R.GLTNWTAAYATGLLAAR.R	LAG_4131	2	105	94	4.66807e-16	1	3.03311e-09	0	0	0
LCA_Atta_gongo_prot_02_03	1040736	2.23965e-11	2068	20383	CID	23135	2	640.338	-0.003106	-2.43084	1278.67	R.GPTFTVDTVVSR.S	LAG_4727	2	91	66	2.23965e-11	1	0.000144233	0	0	1
LCA_Atta_gongo_prot_02_09	1040742	6.45675e-12	1249	11510	CID	14047	3	628.645	-0.00457	-2.42725	1883.92	K.NTFGVGSQAIALSQYGDR.V	LAG_1450	2	117	73	6.45675e-12	1	4.19995e-05	0	0	0
LCA_Atta_gongo_prot_02_05	1040738	2.12217e-12	1395	19392	CID	22237	2	968.489	-0.004693	-2.42647	1934.97	R.AYPDVSAQGNGFQVVIGGR.V	LAG_2465	2	158	96	2.12217e-12	1	1.38175e-05	0	0	1
LCA_Atta_gongo_prot_03_13	1040761	4.13254e-19	9	15932	CID	16218	2	1109.56	-0.005366	-2.42036	2218.12	R.SAVLAGETEDSASFPGPLVVGSK.G	LAG_2404	2	217	181	4.13254e-19	1	2.69846e-12	0	0	0
LCA_Atta_gongo_prot_03_07	1040755	2.26255e-16	136	21951	CID	24144	2	1109.56	-0.005366	-2.42036	2218.12	R.SAVLAGETEDSASFPGPLVVGSK.G	LAG_2404	2	241	171	2.26255e-16	1	1.47739e-09	0	0	0
LCA_Atta_gongo_prot_03_11	1040759	5.96085e-12	169	23637	CID	25807	2	1109.56	-0.005366	-2.42036	2218.12	R.SAVLAGETEDSASFPGPLVVGSK.G	LAG_2404	2	163	93	5.96085e-12	1	3.89231e-05	0	0	0
LCA_Atta_gongo_prot_03_01	1040749	2.02682e-15	515	18052	CID	18820	2	1059.47	-0.005122	-2.41957	2117.94	R.SLETGMYAGVENWSTSNGSK.V	LAG_3917	2	248	192	2.02682e-15	1	1.32078e-08	0	0	0
LCA_Atta_gongo_prot_02_07	1040740	3.29981e-11	1742	16256	CID	19233	2	656.337	-0.003169	-2.41783	1311.67	R.GQAYFGGNTIGVK.G	LAG_1450	2	67	49	3.29981e-11	1	0.000213022	0	0	0
LCA_Atta_gongo_prot_03_09	1040757	5.53044e-10	336	12722	CID	14009	2	820.443	-0.003965	-2.41757	1640.89	K.QIVDHKDLVFRDR.A	LAG_1961	2	101	40	5.53044e-10	1	0.00357023	0.00287356	0.0227273	-1
LCA_Atta_gongo_prot_02_05	1040738	9.44547e-11	2151	17160	CID	19848	2	795.39	-0.003838	-2.41738	1588.77	R.ELGSYALEEYTSVK.A	LAG_2134	2	92	55	9.44547e-11	1	0.000611005	0	0	1
LCA_Atta_gongo_prot_02_09	1040742	1.11551e-11	1319	13063	CID	15808	3	836.395	-0.006035	-2.40814	2507.18	K.NNQATIQFGLDAGQAGSDDASGTLR.I	LAG_1450	2	103	52	1.11551e-11	1	7.29147e-05	0	0	0
LCA_Atta_gongo_prot_03_01	1040749	4.44977e-16	398	20410	CID	21236	2	989.975	-0.004756	-2.40447	1978.95	T.IQFGLDAGQAGSDDASGTLR.I	LAG_1450	1	181	128	4.44977e-16	1	2.89972e-09	0	0	0
LCA_Atta_gongo_prot_02_02	1040735	2.11135e-10	745	3019	CID	3570	2	751.346	-0.003594	-2.39661	1500.69	R.MTTLAQQSNGNHAQ.L	LAG_2006	1	75	31	2.11135e-10	1	0.00136578	0.00131406	0.00299401	1
LCA_Atta_gongo_prot_02_03	1040736	2.24975e-12	1485	7431	CID	9074	2	765.895	-0.003657	-2.39073	1530.79	K.VATASQAQETQAAVR.V	LAG_3806	2	96	57	2.24975e-12	1	1.45781e-05	0	0	0
LCA_Atta_gongo_prot_02_13	1040746	1.4826e-13	611	19380	CID	22541	2	1059.97	-0.005059	-2.38977	2117.94	R.SLETGMYAGVENWSTSNGSK.V	LAG_3917	2	207	145	1.4826e-13	1	9.66145e-07	0	0	1
LCA_Atta_gongo_prot_03_01	1040749	1.23498e-11	1792	20394	CID	21217	2	1059.97	-0.005059	-2.38977	2117.94	R.SLETGMYAGVENWSTSNGSK.V	LAG_3917	2	196	101	1.23498e-11	1	8.04784e-05	0.000983284	0	1
LCA_Atta_gongo_prot_02_05	1040738	4.42094e-10	2451	13832	CID	16235	2	562.802	-0.002681	-2.38587	1124.6	R.GFFTLEVSPK.T	LAG_419	2	63	38	4.42094e-10	1	0.00282885	0.000815328	0	0
LCA_Atta_gongo_prot_02_07	1040740	5.89978e-12	1473	20095	CID	23340	2	844.887	-0.004024	-2.38394	1688.77	K.LISWYDNEWGYSR.R	LAG_3439	2	125	75	5.89978e-12	1	3.80866e-05	0	0	0
LCA_Atta_gongo_prot_02_12	1040745	4.20035e-10	325	22019	CID	26591	3	499.951	-0.003563	-2.3806	1497.84	K.GAGHAFGVVTELIVK.A	LAG_2353	2	125	84	4.20035e-10	1	0.00272178	0	0	0
LCA_Atta_gongo_prot_03_03	1040751	4.87626e-17	234	4179	CID	5079	1	1388.54	-0.003294	-2.37363	1388.55	R.ASGGGGGGGGYGGGGYSGG.G	LAG_13383	1	106	82	4.87626e-17	1	3.17495e-10	0	0	0
LCA_Atta_gongo_prot_02_15	1040748	2.02967e-13	739	21086	CID	24031	2	850.436	-0.004024	-2.36838	1699.87	R.IFVQEGIYDEFLAR.F	LAG_3493	2	110	83	2.02967e-13	1	1.31294e-06	0	0	0
LCA_Atta_gongo_prot_03_03	1040751	2.07224e-10	1540	17937	CID	19218	3	1025.79	-0.007254	-2.36028	3074.35	R.DIDNQGGSVQELYFYMNSGHTQTEANR.M	LAG_3369	2	208	73	2.07224e-10	1	0.00135563	0.00385604	0	1
LCA_Atta_gongo_prot_02_15	1040748	1.64265e-12	1080	12462	CID	14769	2	1060.48	-0.004996	-2.35998	2117.94	R.SLETGMYAGVENWSTSNGSK.V	LAG_3917	2	186	102	1.64265e-12	1	1.07044e-05	0	0	2
LCA_Atta_gongo_prot_01_11	1040727	8.11018e-13	37	16957	CID	17859	2	742.376	-0.003472	-2.34332	1482.74	T.PAFNVINGGSHAGNK.L	LAG_1277	1	99	78	8.11018e-13	1	5.2553e-06	0	0	1
LCA_Atta_gongo_prot_03_11	1040759	4.46471e-10	247	22944	CID	25128	3	1044.86	-0.007317	-2.33659	3132.56	-.PPSDFANADIDEVVAALTTDEAILLTAGVGF.W	LAG_2564	0	173	58	4.46471e-10	1	0.00292427	0.0247934	0.225806	0
LCA_Atta_gongo_prot_02_03	1040736	3.14977e-12	1546	20969	CID	23748	2	640.338	-0.002984	-2.33545	1278.67	R.GPTFTVDTVVSR.S	LAG_4727	2	90	74	3.14977e-12	1	2.02845e-05	0	0	1
LCA_Atta_gongo_prot_02_03	1040736	1.98137e-10	2821	13487	CID	15743	2	732.395	-0.003413	-2.33341	1463.79	K.INNSGVLGLAYSQK.F	LAG_4727	2	54	35	1.98137e-10	1	0.0012817	0.00135089	0	0
LCA_Atta_gongo_prot_02_05	1040738	1.16354e-11	1736	17207	CID	19905	3	628.645	-0.004387	-2.33016	1883.92	K.NTFGVGSQAIALSQYGDR.V	LAG_1450	2	144	87	1.16354e-11	1	7.5685e-05	0	0	0
LCA_Atta_gongo_prot_02_07	1040740	7.46499e-10	2265	14658	CID	17533	2	839.432	-0.003897	-2.32699	1675.85	R.IGLGTWLSETNEVEK.A	LAG_1156	2	90	43	7.46499e-10	1	0.00483722	0.00214316	0	2
LCA_Atta_gongo_prot_02_09	1040742	1.3101e-10	1625	20262	CID	23648	2	951.458	-0.00439	-2.30936	1901.91	K.LGFEYSVDDSADTTLLR.T	LAG_1037	2	81	36	1.3101e-10	1	0.000851245	0	0	0
LCA_Atta_gongo_prot_02_01	1040734	1.0858e-14	453	19546	CID	22975	2	865.899	-0.003961	-2.29095	1729.79	R.TPSLDYDLFTESGER.G	LAG_2564	2	106	90	1.0858e-14	1	7.03585e-08	0	0	1
LCA_Atta_gongo_prot_03_11	1040759	2.643e-13	124	14528	CID	15864	2	933.002	-0.004268	-2.28963	1865	R.YVGSTSSLAVIQVEQGVK.Y	LAG_2404	2	112	84	2.643e-13	1	1.71921e-06	0	0	0
LCA_Atta_gongo_prot_02_05	1040738	1.0671e-10	2175	15121	CID	17649	2	735.399	-0.00335	-2.28251	1468.79	R.DATPAQVLIAWGAR.R	LAG_1156	2	89	48	1.0671e-10	1	0.000690283	0	0	1
LCA_Atta_gongo_prot_02_15	1040748	5.64451e-15	439	21087	CID	24033	2	993.493	-0.004508	-2.27326	1983.98	R.SGFLLGGEAAYNVADGSISR.F	LAG_4727	2	170	127	5.64451e-15	1	3.67827e-08	0	0	2
LCA_Atta_gongo_prot_03_03	1040751	5.4274e-11	1329	3380	CID	4258	2	594.801	-0.002681	-2.25751	1188.6	A.SQAQETQAAVR.V	LAG_3806	1	78	60	5.4274e-11	1	0.000348516	0.00143988	0.00625	0
LCA_Atta_gongo_prot_02_03	1040736	5.89169e-10	3174	12621	CID	14765	2	865.397	-0.003902	-2.25691	1729.79	R.TPSLDYDLFTESGER.G	LAG_2564	2	82	26	5.89169e-10	1	0.00381774	0.00346784	0	0
LCA_Atta_gongo_prot_02_11	1040744	3.53569e-12	1106	14111	CID	16908	2	947.967	-0.004264	-2.25365	1892.92	R.VAFSSEEGVNEGQEILGK.F	LAG_2564	2	107	56	3.53569e-12	1	2.29987e-05	0	0	2
LCA_Atta_gongo_prot_01_15	1040729	3.86468e-10	167	22778	CID	24008	3	914.794	-0.006156	-2.24629	2741.37	R.SDSVEHQSSRASVEELLEQIQLTR.P	LAG_1824	1	112	38	3.86468e-10	1	0.00252492	0.0372671	0.0789474	1
LCA_Atta_gongo_prot_02_15	1040748	8.95204e-12	1279	21826	CID	24812	3	752.035	-0.005057	-2.24549	2253.09	K.ADYLNAIWSVINFDEAQQR.L	LAG_3472	2	150	80	8.95204e-12	1	5.82869e-05	0	0	1
LCA_Atta_gongo_prot_02_09	1040742	4.63742e-13	866	21482	CID	24947	2	951.458	-0.004268	-2.24521	1901.91	K.LGFEYSVDDSADTTLLR.T	LAG_1037	2	98	55	4.63742e-13	1	3.0132e-06	0	0	0
LCA_Atta_gongo_prot_02_05	1040738	4.62575e-13	1115	18689	CID	21497	2	1060.48	-0.004752	-2.24476	2117.94	R.SLETGMYAGVENWSTSNGSK.V	LAG_3917	2	247	172	4.62575e-13	1	3.0144e-06	0	0	2
LCA_Atta_gongo_prot_02_03	1040736	2.67886e-10	2936	15780	CID	18198	2	842.954	-0.00378	-2.24459	1684.91	R.AM*LGATNPLASPIGSIR.G	LAG_2957	2	112	65	2.67886e-10	1	0.00174061	0.00135089	0	0
LCA_Atta_gongo_prot_01_09	1040720	4.04687e-20	7	15589	CID	16233	4	707.876	-0.006339	-2.24179	2828.49	K.QLEDGRTLSDYNIQKESTLHLVLR.F	LAG_2951	2	165	133	4.04687e-20	1	2.64394e-13	0	0	0
LCA_Atta_gongo_prot_03_07	1040755	2.18277e-12	337	15486	CID	17113	3	1025.79	-0.006888	-2.24124	3074.35	R.DIDNQGGSVQELYFYMNSGHTQTEANR.M	LAG_3369	2	203	95	2.18277e-12	1	1.42794e-05	0	0	1
LCA_Atta_gongo_prot_02_01	1040734	9.93813e-12	1314	9372	CID	11220	2	953.467	-0.004268	-2.24048	1905.93	A.AVDPDAPTPQDPTNAQIR.H	LAG_1011	1	142	60	9.93813e-12	1	6.4645e-05	0	0	0
LCA_Atta_gongo_prot_02_11	1040744	2.63192e-11	1341	16123	CID	19102	2	640.338	-0.002862	-2.24006	1278.67	R.GPTFTVDTVVSR.S	LAG_4727	2	70	49	2.63192e-11	1	0.000169496	0	0	1
LCA_Atta_gongo_prot_02_01	1040734	2.95047e-10	2076	17944	CID	21031	2	750.406	-0.00335	-2.23683	1498.8	K.QLPVATDLAAVNMR.L	LAG_1154	2	64	33	2.95047e-10	1	0.00190858	0.00141643	0	1
LCA_Atta_gongo_prot_03_03	1040751	3.35579e-10	1606	13957	CID	14890	2	627.826	-0.002803	-2.23598	1254.65	R.SQLYDLGVGFR.V	LAG_3624	2	56	41	3.35579e-10	1	0.00215489	0.00497512	0.021164	0
LCA_Atta_gongo_prot_02_04	1040737	3.37108e-10	454	10263	CID	11706	2	519.302	-0.002315	-2.23312	1037.6	K.VSVVSHPSLL.K	LAG_3573	1	81	59	3.37108e-10	1	0.00215707	0.0101215	0.0224719	0
LCA_Atta_gongo_prot_02_02	1040735	6.11385e-13	315	7694	CID	8583	2	507.753	-0.002254	-2.22381	1014.5	K.NAGTFSYVR.F	LAG_4473	2	135	135	6.11385e-13	1	3.89511e-06	0	0	0
LCA_Atta_gongo_prot_02_02	1040735	1.12909e-10	681	7772	CID	8677	2	854.958	-0.00378	-2.21308	1708.91	Y.SLSTIQPTKYEGGTVK.I	LAG_1154	1	142	87	1.12909e-10	1	0.000732704	0.00131406	0.00299401	0
LCA_Atta_gongo_prot_02_07	1040740	3.81075e-10	2159	12002	CID	14594	2	608.319	-0.002681	-2.20735	1215.63	R.IAGGETIDVQGR.D	LAG_16578	2	53	38	3.81075e-10	1	0.00245413	0.000455996	0	0
LCA_Atta_gongo_prot_02_03	1040736	1.33612e-10	2676	12098	CID	14169	2	569.314	-0.002496	-2.19785	1136.62	R.LIDTAIEYAK.T	LAG_4794	2	94	77	1.33612e-10	1	0.000854948	0.000735024	0	1
LCA_Atta_gongo_prot_02_11	1040744	9.43893e-11	1465	20521	CID	23753	3	833.119	-0.005487	-2.19783	2497.35	R.SGVASVIAPLNEPAGFVGGNMLAVVK.N	LAG_2627	2	150	64	9.43893e-11	1	0.00061724	0.00132188	0	0
LCA_Atta_gongo_prot_02_05	1040738	1.54268e-12	1340	17204	CID	19903	2	779.392	-0.003414	-2.19271	1557.78	R.ELGEYALANYTSVK.A	LAG_3493	2	101	73	1.54268e-12	1	9.97924e-06	0	0	0
LCA_Atta_gongo_prot_02_01	1040734	3.00388e-13	784	16592	CID	19558	2	811.426	-0.003536	-2.18137	1621.85	R.LVEPYVTYGEPNLK.S	LAG_3349	2	130	101	3.00388e-13	1	1.94314e-06	0	0	0
LCA_Atta_gongo_prot_03_11	1040759	4.03622e-13	131	18436	CID	20301	3	1119.86	-0.007318	-2.1801	3357.57	K.YIYDNQGGEGVDAYVIDTGINVQHVEFEGR.A	LAG_5096	2	183	80	4.03622e-13	1	2.64294e-06	0	0	0
LCA_Atta_gongo_prot_02_05	1040738	7.19302e-10	2538	16345	CID	18966	2	854.398	-0.003717	-2.17886	1706.79	K.WAWDLEPLM*DWTK.K	LAG_2353	2	113	65	7.19302e-10	1	0.00464352	0.00157171	0.0118343	1
LCA_Atta_gongo_prot_02_01	1040734	5.23156e-18	65	21777	CID	25610	3	869.115	-0.00567	-2.17702	2605.34	K.GAIPIISSVTPDNIWDNGQIAGPNR.F	LAG_56841	2	186	128	5.23156e-18	1	3.41958e-11	0	0	0
LCA_Atta_gongo_prot_03_01	1040749	5.59656e-12	1636	7375	CID	8083	3	1048.07	-0.006825	-2.17418	3140.2	D.SYGSSNNDSYGSSNDNSYGSSNTYGGNNDR.G	LAG_3242	1	132	61	5.59656e-12	1	3.66467e-05	0.000983284	0.00215983	2
LCA_Atta_gongo_prot_03_01	1040749	8.40934e-12	1713	23007	CID	24037	2	677.355	-0.002925	-2.16259	1353.7	S.NFGIDFIEGITK.A	LAG_1156	1	196	159	8.40934e-12	1	5.41562e-05	0.000983284	0.00138889	0
LCA_Atta_gongo_prot_01_14	1040731	5.33291e-10	135	14163	CID	14390	3	564.971	-0.003656	-2.16064	1692.9	R.HLQLAIRNDEELNK.L	LAG_2097	2	91	47	5.33291e-10	1	0.00344973	0.0461538	0	0
LCA_Atta_gongo_prot_02_07	1040740	1.25681e-13	786	11921	CID	14504	2	1059.98	-0.004571	-2.15934	2117.94	R.SLETGMYAGVENWSTSNGSK.V	LAG_3917	2	241	153	1.25681e-13	1	8.19003e-07	0	0	1
LCA_Atta_gongo_prot_01_03	1040724	8.53082e-10	282	14630	CID	15656	4	672.833	-0.005788	-2.15447	2687.31	R.VKDDGVNTADWLQSLASFTGM*LFR.R	LAG_1112	2	139	61	8.53082e-10	1	0.00557345	0.0669145	0.10119	1
LCA_Atta_gongo_prot_03_03	1040751	1.92782e-13	674	21072	CID	22650	2	850.436	-0.003658	-2.15307	1699.87	R.IFVQEGIYDEFLAR.F	LAG_3493	2	98	74	1.92782e-13	1	1.24706e-06	0	0	0
LCA_Atta_gongo_prot_02_01	1040734	1.21826e-10	1889	17125	CID	20151	3	720.392	-0.004628	-2.14641	2157.16	E.VFSPEANPPLPVYSQAIISK.G	LAG_77	1	144	67	1.21826e-10	1	0.000793886	0.000967118	0	2
LCA_Atta_gongo_prot_03_01	1040749	1.62735e-12	1387	20921	CID	21769	2	1083.06	-0.004634	-2.14147	2165.11	R.SLGDEYKPLILQDYQVGNL.K	LAG_14994	1	145	80	1.62735e-12	1	1.05957e-05	0.000640615	0	0
LCA_Atta_gongo_prot_02_05	1040738	1.41113e-11	1776	23142	CID	26154	3	1017.56	-0.006522	-2.13937	3049.66	K.GTLTIEVPAVPNNQQYSIILVPIDNVNK.V	LAG_2808	2	182	81	1.41113e-11	1	9.2346e-05	0	0	1
LCA_Atta_gongo_prot_02_13	1040746	1.33822e-11	1346	15939	CID	18896	2	627.844	-0.002681	-2.1387	1254.68	R.FVTYAQSIGIR.R	LAG_56841	2	64	47	1.33822e-11	1	8.59328e-05	0	0	0
LCA_Atta_gongo_prot_02_15	1040748	7.81264e-17	207	20745	CID	23667	2	1127.55	-0.004815	-2.13818	2253.09	K.ADYLNAIWSVINFDEAQQR.L	LAG_3472	2	181	164	7.81264e-17	1	5.08683e-10	0	0	1
LCA_Atta_gongo_prot_02_15	1040748	3.64273e-11	1452	10951	CID	13066	3	628.645	-0.004022	-2.13598	1883.92	K.NTFGVGSQAIALSQYGDR.V	LAG_1450	2	93	50	3.64273e-11	1	0.000236951	0	0	0
LCA_Atta_gongo_prot_03_01	1040749	3.78417e-16	383	26301	CID	27689	2	1087.56	-0.004634	-2.1326	2174.11	R.DLGSFPESLQWEALVDVLR.G	LAG_1937	2	141	114	3.78417e-16	1	2.46388e-09	0	0	0
LCA_Atta_gongo_prot_03_03	1040751	1.22171e-11	1132	13896	CID	14821	2	961.456	-0.004083	-2.12666	1920.9	L.GSDGSGSTSDVIAGVQWAAR.Q	LAG_5096	1	202	138	1.22171e-11	1	7.96136e-05	0.000773994	0	1
LCA_Atta_gongo_prot_01_05	1040723	4.92194e-14	32	11691	CID	12404	2	818.887	-0.003473	-2.12424	1635.77	R.LGNEGWNWDRFNK.Y	LAG_4802	2	108	82	4.92194e-14	1	3.1774e-07	0	0	1
LCA_Atta_gongo_prot_03_05	1040753	3.37903e-11	665	16400	CID	17825	3	1025.79	-0.006522	-2.1222	3074.35	R.DIDNQGGSVQELYFYMNSGHTQTEANR.M	LAG_3369	2	168	68	3.37903e-11	1	0.000221052	0	0	1
LCA_Atta_gongo_prot_03_03	1040751	1.44631e-10	1479	17213	CID	18418	3	1025.79	-0.006522	-2.1222	3074.35	R.DIDNQGGSVQELYFYMNSGHTQTEANR.M	LAG_3369	2	206	76	1.44631e-10	1	0.000946155	0.00270636	0	1
LCA_Atta_gongo_prot_01_02	1040722	1.08752e-12	145	19860	CID	20545	2	1389.68	-0.005855	-2.10817	2778.36	K.ISQFLDIPGAQALDEIGDHWWPNR.G	LAG_4106	2	135	77	1.08752e-12	1	7.1051e-06	0	0	0
LCA_Atta_gongo_prot_01_08	1040719	7.09818e-10	255	15365	CID	15939	3	743.735	-0.004691	-2.10635	2228.19	K.IWEGTATVLSLDLTRAAADPK.N	LAG_1831	2	102	36	7.09818e-10	1	0.00462907	0.034749	0.116883	1
LCA_Atta_gongo_prot_02_05	1040738	2.11046e-10	2310	17521	CID	20253	2	609.322	-0.002555	-2.10356	1215.63	R.IAGGETIDVQGR.D	LAG_16578	2	57	41	2.11046e-10	1	0.00135914	0.00043122	0	2
LCA_Atta_gongo_prot_02_05	1040738	1.02818e-11	1707	16791	CID	19444	2	596.327	-0.002496	-2.09821	1190.64	K.LLDLTMLDTR.Q	LAG_419	2	76	59	1.02818e-11	1	6.57908e-05	0	0	1
LCA_Atta_gongo_prot_01_12	1040728	8.26082e-13	46	9283	CID	9588	3	582.302	-0.003656	-2.09634	1744.89	K.MTAAYLDKEPHLLDK.W	LAG_4851	2	108	77	8.26082e-13	1	5.35291e-06	0	0	0
LCA_Atta_gongo_prot_02_02	1040735	2.72187e-12	382	22310	CID	23866	4	466.245	-0.003898	-2.09452	1861.96	K.YMVTVIDAPGHRDFIK.N	LAG_4308	2	135	96	2.72187e-12	1	1.76632e-05	0	0	0
LCA_Atta_gongo_prot_02_01	1040734	1.36824e-15	295	14847	CID	17602	2	947.465	-0.003961	-2.09363	1892.92	R.VAFSSEEGVNEGQEILGK.F	LAG_2564	2	149	115	1.36824e-15	1	8.90004e-09	0	0	1
LCA_Atta_gongo_prot_02_13	1040746	1.39945e-15	316	19632	CID	22801	2	992.49	-0.004146	-2.09089	1983.98	R.SGFLLGGEAAYNVADGSISR.F	LAG_4727	2	134	106	1.39945e-15	1	9.11959e-09	0	0	0
LCA_Atta_gongo_prot_03_05	1040753	8.45061e-13	467	17055	CID	18534	4	1052	-0.008781	-2.08866	4204.97	R.QQPPYNALISSYIDGGSPGQDHSSNIPPPPGGFPTGDHFR.A	LAG_4502	2	169	72	8.45061e-13	1	5.54343e-06	0	0	0
LCA_Atta_gongo_prot_01_06	1040718	5.55768e-10	184	23327	CID	23951	2	1110.54	-0.004634	-2.08847	2220.08	R.YYGGNEYIDELEVLCRKR.A	LAG_1867	2	60	-13	5.55768e-10	1	0.00361513	0.0441989	0.0521739	0
LCA_Atta_gongo_prot_02_05	1040738	9.14748e-13	1242	14553	CID	17035	2	643.323	-0.002681	-2.08724	1285.64	K.SYLYLVEQDR.S	LAG_4205	2	57	50	9.14748e-13	1	5.85325e-06	0	0	0
LCA_Atta_gongo_prot_01_15	1040729	5.03528e-15	33	735	CID	980	2	672.827	-0.002803	-2.08643	1344.65	L.AHVDQTTASSTAR.V	LAG_3583	1	92	79	5.03528e-15	1	3.25057e-08	0	0	0
LCA_Atta_gongo_prot_01_14	1040731	6.73865e-11	95	3312	CID	3553	2	542.293	-0.002252	-2.08216	1082.58	R.MGHAGAIIAGGK.G	LAG_1795	2	55	38	6.73865e-11	1	0.00043397	0	0	1
LCA_Atta_gongo_prot_03_03	1040751	6.86582e-13	796	20640	CID	22166	2	850.436	-0.003536	-2.0813	1699.87	R.IFVQEGIYDEFLAR.F	LAG_3493	2	105	73	6.86582e-13	1	4.44133e-06	0	0	0
LCA_Atta_gongo_prot_03_05	1040753	3.01186e-11	659	18359	CID	19965	2	850.436	-0.003536	-2.0813	1699.87	R.IFVQEGIYDEFLAR.F	LAG_3493	2	100	54	3.01186e-11	1	0.00019483	0	0	0
LCA_Atta_gongo_prot_02_11	1040744	5.49387e-11	1411	21315	CID	24585	2	850.436	-0.003536	-2.0813	1699.87	R.IFVQEGIYDEFLAR.F	LAG_3493	2	110	65	5.49387e-11	1	0.000355385	0.000687285	0	0
LCA_Atta_gongo_prot_02_14	1040747	9.78626e-10	327	11037	CID	13547	3	723.376	-0.004508	-2.08125	2167.12	R.YLPTRENM*LNAM*KWLVR.S	LAG_2206	2	106	45	9.78626e-10	1	0.0063587	0.031348	0.272727	1
LCA_Atta_gongo_prot_03_11	1040759	1.95975e-11	190	22809	CID	24984	2	851.44	-0.003532	-2.07883	1699.87	R.IFVQEGIYDEFLAR.F	LAG_3493	2	85	47	1.95975e-11	1	0.000126771	0	0	2
LCA_Atta_gongo_prot_03_01	1040749	2.51505e-10	2614	24603	CID	25790	3	968.47	-0.005973	-2.05871	2902.4	R.VLELTNGEGVDAIFDGVGKTTFDDDFK.M	LAG_3527	2	140	55	2.51505e-10	1	0.00164531	0.00145191	0.00318979	1
LCA_Atta_gongo_prot_02_13	1040746	1.06565e-10	1571	19569	CID	22735	3	949.492	-0.005853	-2.05702	2846.47	R.EGSVLLLGPAGIGRPDYDYTQNLEIR.I	LAG_2960	2	203	87	1.06565e-10	1	0.000696859	0.00120627	0.0253165	0
LCA_Atta_gongo_prot_02_05	1040738	2.42846e-12	1419	15288	CID	17835	2	608.821	-0.002496	-2.05512	1215.63	R.IAGGETIDVQGR.D	LAG_16578	2	64	59	2.42846e-12	1	1.56393e-05	0	0	1
LCA_Atta_gongo_prot_03_11	1040759	8.38698e-10	267	19237	CID	21159	2	850.938	-0.003473	-2.04418	1699.87	R.IFVQEGIYDEFLAR.F	LAG_3493	2	62	30	8.38698e-10	1	0.00542533	0.0267176	0	1
LCA_Atta_gongo_prot_02_07	1040740	5.05227e-20	74	21915	CID	25289	4	1067.55	-0.008718	-2.04392	4266.19	R.FGVIIDQSYPSTIGTPGSGVLLSAVNFVSPQTSITVNSGAER.V	LAG_543	2	209	130	5.05227e-20	1	3.31492e-13	0	0	1
LCA_Atta_gongo_prot_03_03	1040751	2.18948e-12	940	19824	CID	21277	3	749.361	-0.004571	-2.03624	2246.07	R.AWEETEASLANLVEAAEWAR.Q	LAG_2796	2	211	111	2.18948e-12	1	1.42679e-05	0.000773994	0	0
LCA_Atta_gongo_prot_03_01	1040749	2.36364e-15	523	29518	CID	31313	3	1069.54	-0.006523	-2.03535	3205.61	R.VIITEIDPINALQAAMVGFEVTTMEDAASR.S	LAG_2750	2	162	83	2.36364e-15	1	1.54773e-08	0	0	1
LCA_Atta_gongo_prot_03_11	1040759	4.83903e-13	133	13293	CID	14471	2	989.975	-0.004024	-2.03455	1978.95	T.IQFGLDAGQAGSDDASGTLR.I	LAG_1450	1	148	80	4.83903e-13	1	3.15338e-06	0	0	0
LCA_Atta_gongo_prot_03_01	1040749	3.39007e-13	1092	23128	CID	24169	3	629.998	-0.003839	-2.03451	1887.98	R.KEILLPGGSRDEMDSLK.K	LAG_100	2	141	107	3.39007e-13	1	2.20272e-06	0	0	0
LCA_Atta_gongo_prot_02_05	1040738	6.86701e-12	1617	17200	CID	19896	2	660.328	-0.002681	-2.03349	1319.65	K.LSDLEVDEMIR.E	LAG_1581	2	85	74	6.86701e-12	1	4.40959e-05	0	0	0
LCA_Atta_gongo_prot_02_02	1040735	5.43979e-10	847	7843	CID	8761	3	570.308	-0.003473	-2.0334	1708.91	Y.SLSTIQPTKYEGGTVK.I	LAG_1154	1	99	53	5.43979e-10	1	0.00353008	0.00474496	0.00299401	0
LCA_Atta_gongo_prot_03_05	1040753	3.46866e-12	556	15892	CID	17262	3	1025.45	-0.006219	-2.02368	3074.35	R.DIDNQGGSVQELYFYMNSGHTQTEANR.M	LAG_3369	2	187	78	3.46866e-12	1	2.26915e-05	0	0	0
LCA_Atta_gongo_prot_02_07	1040740	1.46247e-17	223	20145	CID	23390	2	844.887	-0.003414	-2.02273	1688.77	K.LISWYDNEWGYSR.R	LAG_3439	2	169	154	1.46247e-17	1	9.4411e-11	0	0	0
LCA_Atta_gongo_prot_02_01	1040734	1.50621e-10	1924	14531	CID	17241	2	905.428	-0.003654	-2.02222	1807.85	K.VYAGVTGDDLQQDAEAR.G	LAG_3052	2	125	61	1.50621e-10	1	0.000978669	0.000967118	0	2
LCA_Atta_gongo_prot_03_03	1040751	5.05483e-15	431	23138	CID	24943	2	850.436	-0.003414	-2.00953	1699.87	R.IFVQEGIYDEFLAR.F	LAG_3493	2	152	120	5.05483e-15	1	3.26985e-08	0	0	0
LCA_Atta_gongo_prot_02_05	1040738	7.48109e-12	1636	13754	CID	16155	2	608.319	-0.002437	-2.00668	1215.63	R.IAGGETIDVQGR.D	LAG_16578	2	67	51	7.48109e-12	1	4.81783e-05	0	0	0
LCA_Atta_gongo_prot_02_05	1040738	8.69727e-11	2134	14723	CID	17218	2	608.319	-0.002437	-2.00668	1215.63	R.IAGGETIDVQGR.D	LAG_16578	2	60	49	8.69727e-11	1	0.000560105	0	0	0
LCA_Atta_gongo_prot_02_05	1040738	2.89114e-10	2375	14332	CID	16795	2	608.319	-0.002437	-2.00668	1215.63	R.IAGGETIDVQGR.D	LAG_16578	2	59	44	2.89114e-10	1	0.00186189	0.000815328	0	0
LCA_Atta_gongo_prot_01_10	1040726	1.92796e-11	114	21524	CID	22512	2	1401.21	-0.005611	-2.00371	2801.41	D.GNEFLINLIDSPGHVDFSSEVTAALR.V	LAG_49	1	130	68	1.92796e-11	1	0.000126075	0.00877193	0	0
LCA_Atta_gongo_prot_03_15	1040763	3.57825e-11	59	19557	CID	22791	2	933.504	-0.003717	-1.99412	1865	R.YVGSTSSLAVIQVEQGVK.Y	LAG_2404	2	75	38	3.57825e-11	1	0.000232756	0	0	1
LCA_Atta_gongo_prot_02_01	1040734	9.72862e-11	1841	22481	CID	26407	3	941.15	-0.005607	-1.98874	2820.44	R.IIADPEIFIQSPELLNM*YQDVVEK.H	LAG_1515	2	178	78	9.72862e-11	1	0.000635601	0.000967118	0	1
LCA_Atta_gongo_prot_03_03	1040751	6.32552e-15	439	16893	CID	18077	2	968.489	-0.003839	-1.9851	1934.97	R.AYPDVSAQGNGFQVVIGGR.V	LAG_2465	2	100	70	6.32552e-15	1	4.11856e-08	0	0	1
LCA_Atta_gongo_prot_03_03	1040751	1.95968e-13	677	15706	CID	16784	2	968.489	-0.003839	-1.9851	1934.97	R.AYPDVSAQGNGFQVVIGGR.V	LAG_2465	2	166	110	1.95968e-13	1	1.27596e-06	0	0	1
LCA_Atta_gongo_prot_03_05	1040753	4.90422e-19	109	23224	CID	25243	2	1109.56	-0.004391	-1.98029	2218.12	R.SAVLAGETEDSASFPGPLVVGSK.G	LAG_2404	2	217	178	4.90422e-19	1	3.20235e-12	0	0	0
LCA_Atta_gongo_prot_02_09	1040742	1.65118e-14	520	12755	CID	15462	2	1109.56	-0.004391	-1.98029	2218.12	R.SAVLAGETEDSASFPGPLVVGSK.G	LAG_2404	2	166	105	1.65118e-14	1	1.07818e-07	0	0	0
LCA_Atta_gongo_prot_02_15	1040748	1.65275e-14	506	20501	CID	23407	2	1109.56	-0.004391	-1.98029	2218.12	R.SAVLAGETEDSASFPGPLVVGSK.G	LAG_2404	2	158	113	1.65275e-14	1	1.07921e-07	0	0	0
LCA_Atta_gongo_prot_03_13	1040761	6.93524e-13	102	13680	CID	13783	2	1109.56	-0.004391	-1.98029	2218.12	R.SAVLAGETEDSASFPGPLVVGSK.G	LAG_2404	2	144	68	6.93524e-13	1	4.52856e-06	0	0	0
LCA_Atta_gongo_prot_02_07	1040740	5.20196e-11	1819	15253	CID	18144	2	819.419	-0.003229	-1.9738	1636.83	K.FIEETLDLDDSLVK.E	LAG_100	2	98	61	5.20196e-11	1	0.000336502	0	0	1
LCA_Atta_gongo_prot_03_01	1040749	2.43027e-15	526	23062	CID	24094	2	989.975	-0.003902	-1.9729	1978.95	T.IQFGLDAGQAGSDDASGTLR.I	LAG_1450	1	218	150	2.43027e-15	1	1.5837e-08	0	0	0
LCA_Atta_gongo_prot_03_01	1040749	9.09063e-14	888	26732	CID	28172	2	1179.59	-0.004635	-1.96623	2358.17	T.SIPEVNNAVQNDGFTLEGQIGR.V	LAG_11090	1	131	78	9.09063e-14	1	5.93244e-07	0	0	0
LCA_Atta_gongo_prot_03_01	1040749	4.0387e-12	1569	25398	CID	26681	2	1179.59	-0.004635	-1.96623	2358.17	T.SIPEVNNAVQNDGFTLEGQIGR.V	LAG_11090	1	111	62	4.0387e-12	1	2.63561e-05	0.000983284	0	0
LCA_Atta_gongo_prot_03_01	1040749	3.7071e-10	2735	27202	CID	28701	2	977.968	-0.003839	-1.96585	1953.93	R.GAIFESGSQATSVNFGPER.R	LAG_2011	2	118	45	3.7071e-10	1	0.0024137	0.00145191	0.00255319	1
LCA_Atta_gongo_prot_02_07	1040740	1.07542e-11	1556	19126	CID	22309	2	885.432	-0.003473	-1.9645	1768.86	K.FLVTGTWASTMDPNTK.Q	LAG_20128	2	105	65	1.07542e-11	1	6.97881e-05	0	0	1
LCA_Atta_gongo_prot_03_09	1040757	5.89922e-14	164	16840	CID	18666	3	1119.86	-0.006586	-1.96209	3357.57	K.YIYDNQGGEGVDAYVIDTGINVQHVEFEGR.A	LAG_5096	2	184	83	5.89922e-14	1	3.86285e-07	0	0	0
LCA_Atta_gongo_prot_03_01	1040749	4.45282e-10	2789	4474	CID	5183	2	529.782	-0.002071	-1.95853	1058.56	F.VLETGQQQR.V	LAG_4234	1	105	90	4.45282e-10	1	0.00283687	0.00214592	0.00471698	0
LCA_Atta_gongo_prot_02_11	1040744	2.21548e-11	1324	14537	CID	17396	2	779.392	-0.003048	-1.95778	1557.78	R.ELGEYALANYTSVK.A	LAG_3493	2	62	36	2.21548e-11	1	0.000143314	0	0	0
LCA_Atta_gongo_prot_02_05	1040738	2.39209e-13	982	15541	CID	18107	2	967.988	-0.00378	-1.95466	1934.97	R.AYPDVSAQGNGFQVVIGGR.V	LAG_2465	2	123	80	2.39209e-13	1	1.5575e-06	0	0	0
LCA_Atta_gongo_prot_01_13	1040730	2.39884e-11	59	16684	CID	17462	3	813.398	-0.004755	-1.95096	2438.18	R.HYFQNTQGIIFVVDSNDRER.V	LAG_3896	2	157	63	2.39884e-11	1	0.000156322	0	0	0
LCA_Atta_gongo_prot_02_15	1040748	3.66725e-12	1180	14685	CID	17232	2	844.887	-0.003292	-1.95049	1688.77	K.LISWYDNEWGYSR.R	LAG_3439	2	80	49	3.66725e-12	1	2.36743e-05	0	0	0
LCA_Atta_gongo_prot_03_01	1040749	1.22585e-10	2416	26619	CID	28047	2	1002.51	-0.003902	-1.94823	2004.01	R.AQPNVGTTGYDGGINSAILR.Y	LAG_2404	2	130	48	1.22585e-10	1	0.000798834	0.0011534	0	0
LCA_Atta_gongo_prot_02_05	1040738	8.36071e-11	2126	14905	CID	17419	2	595.825	-0.002315	-1.94632	1190.64	K.LLDLTMLDTR.Q	LAG_419	2	70	52	8.36071e-11	1	0.000534981	0	0	0
LCA_Atta_gongo_prot_03_03	1040751	4.79716e-13	761	17791	CID	19053	3	564.93	-0.00329	-1.94472	1692.78	R.WMLDREDDGWTIR.S	LAG_3917	2	150	108	4.79716e-13	1	3.09685e-06	0	0	0
LCA_Atta_gongo_prot_02_13	1040746	3.59394e-11	1457	18622	CID	21735	2	627.845	-0.002437	-1.94427	1254.68	R.FVTYAQSIGIR.R	LAG_56841	2	76	52	3.59394e-11	1	0.000230782	0	0	0
LCA_Atta_gongo_prot_02_09	1040742	1.16738e-13	663	21667	CID	25157	3	1423.4	-0.008291	-1.94381	4266.19	R.FGVIIDQSYPSTIGTPGSGVLLSAVNFVSPQTSITVNSGAER.V	LAG_543	2	180	69	1.16738e-13	1	7.65949e-07	0	0	2
LCA_Atta_gongo_prot_02_09	1040742	9.14786e-13	1000	10130	CID	12476	3	628.645	-0.003656	-1.9418	1883.92	K.NTFGVGSQAIALSQYGDR.V	LAG_1450	2	91	59	9.14786e-13	1	5.95045e-06	0	0	0
LCA_Atta_gongo_prot_02_09	1040742	3.76538e-11	1468	10358	CID	12739	3	628.645	-0.003656	-1.9418	1883.92	K.NTFGVGSQAIALSQYGDR.V	LAG_1450	2	139	81	3.76538e-11	1	0.000244929	0	0	0
LCA_Atta_gongo_prot_02_01	1040734	2.69918e-10	2056	19498	CID	22914	3	628.645	-0.003656	-1.9418	1883.92	K.NTFGVGSQAIALSQYGDR.V	LAG_1450	2	143	68	2.69918e-10	1	0.00175575	0.000967118	0	0
LCA_Atta_gongo_prot_02_03	1040736	4.77019e-12	1657	20188	CID	22926	2	660.328	-0.00256	-1.94106	1319.65	K.LSDLEVDEMIR.E	LAG_1581	2	79	73	4.77019e-12	1	3.06314e-05	0	0	0
LCA_Atta_gongo_prot_02_01	1040734	6.54126e-11	1738	6851	CID	8343	2	440.22	-0.001705	-1.94105	879.435	R.SANLTAM*R.L	LAG_1515	2	65	65	6.54126e-11	1	0.000414441	0.000967118	0.00617284	0
LCA_Atta_gongo_prot_03_05	1040753	5.49931e-12	570	18839	CID	20490	2	850.437	-0.003292	-1.93776	1699.87	R.IFVQEGIYDEFLAR.F	LAG_3493	2	92	60	5.49931e-12	1	3.55737e-05	0	0	0
LCA_Atta_gongo_prot_01_05	1040723	3.2228e-12	86	12762	CID	13539	2	852.474	-0.003292	-1.93313	1703.94	R.LVREIAQDFKTDLR.F	LAG_2467	2	228	150	3.2228e-12	1	2.08475e-05	0	0	0
LCA_Atta_gongo_prot_02_11	1040744	1.29147e-14	467	13088	CID	15748	2	947.967	-0.003654	-1.93138	1892.92	R.VAFSSEEGVNEGQEILGK.F	LAG_2564	2	115	77	1.29147e-14	1	8.4007e-08	0	0	2
LCA_Atta_gongo_prot_02_03	1040736	5.65213e-14	827	13682	CID	15956	2	664.816	-0.00256	-1.92796	1328.63	R.YLWQDGLDYR.H	LAG_1536	2	113	110	5.65213e-14	1	3.61666e-07	0	0	0
LCA_Atta_gongo_prot_02_15	1040748	2.52209e-11	1399	15421	CID	18038	3	833.794	-0.004812	-1.92751	2497.37	K.SILENYITGKPQDPQNIIVGLGK.Y	LAG_38	2	119	58	2.52209e-11	1	0.000164687	0	0	2
LCA_Atta_gongo_prot_03_01	1040749	4.10399e-16	388	28312	CID	29941	3	1183.62	-0.006826	-1.92505	3546.85	R.DVVNAFVNQGTPIHFIQIGNEINDGLLWPIGR.I	LAG_4277	2	225	116	4.10399e-16	1	2.68864e-09	0	0	2
LCA_Atta_gongo_prot_03_03	1040751	9.69126e-16	345	20360	CID	21855	3	1120.53	-0.00646	-1.9245	3357.57	K.YIYDNQGGEGVDAYVIDTGINVQHVEFEGR.A	LAG_5096	2	199	105	9.69126e-16	1	6.3459e-09	0	0	2
LCA_Atta_gongo_prot_03_05	1040753	8.53088e-15	299	19073	CID	20747	3	1120.53	-0.00646	-1.9245	3357.57	K.YIYDNQGGEGVDAYVIDTGINVQHVEFEGR.A	LAG_5096	2	191	87	8.53088e-15	1	5.58608e-08	0	0	2
LCA_Atta_gongo_prot_03_09	1040757	4.45468e-12	231	18576	CID	20534	3	1120.53	-0.00646	-1.9245	3357.57	K.YIYDNQGGEGVDAYVIDTGINVQHVEFEGR.A	LAG_5096	2	198	78	4.45468e-12	1	2.91696e-05	0	0	2
LCA_Atta_gongo_prot_03_02	1040750	1.58683e-10	490	19337	CID	19929	3	1120.53	-0.00646	-1.9245	3357.57	K.YIYDNQGGEGVDAYVIDTGINVQHVEFEGR.A	LAG_5096	2	158	53	1.58683e-10	1	0.00103907	0.00195695	0	2
LCA_Atta_gongo_prot_03_01	1040749	4.31309e-13	1133	23668	CID	24755	2	941.958	-0.003595	-1.91138	1881.91	R.NSDGFAIASFIVNAGENR.L	LAG_419	2	104	77	4.31309e-13	1	2.80556e-06	0	0	1
LCA_Atta_gongo_prot_02_07	1040740	7.85928e-10	2275	13879	CID	16702	2	415.247	-0.001583	-1.9108	829.489	K.VVGTIGAGR.I	LAG_38	2	72	64	7.85928e-10	1	0.00500712	0.00214316	0	0
LCA_Atta_gongo_prot_02_05	1040738	9.76331e-11	2160	15734	CID	18316	2	608.319	-0.002315	-1.90635	1215.63	R.IAGGETIDVQGR.D	LAG_16578	2	60	47	9.76331e-11	1	0.000628758	0	0	0
LCA_Atta_gongo_prot_02_03	1040736	1.84498e-10	2801	12202	CID	14283	2	576.318	-0.002193	-1.90629	1151.63	K.TSLFQDISLK.Q	LAG_1154	2	94	80	1.84498e-10	1	0.00118055	0.0010661	0	0
LCA_Atta_gongo_prot_02_13	1040746	7.63839e-11	1537	18384	CID	21475	3	833.125	-0.004755	-1.90477	2497.37	K.SILENYITGKPQDPQNIIVGLGK.Y	LAG_38	2	137	66	7.63839e-11	1	0.00049877	0	0	0
LCA_Atta_gongo_prot_02_03	1040736	2.8584e-12	1527	15184	CID	17564	2	609.322	-0.002311	-1.90289	1215.63	R.IAGGETIDVQGR.D	LAG_16578	2	76	69	2.8584e-12	1	1.84081e-05	0	0	2
LCA_Atta_gongo_prot_03_01	1040749	7.43578e-10	2981	6048	CID	6758	2	609.801	-0.002316	-1.90171	1218.6	K.NQVTDSEGLGAK.L	LAG_2192	2	104	71	7.43578e-10	1	0.00478865	0.00469326	0.0102639	0
LCA_Atta_gongo_prot_03_05	1040753	1.69052e-13	399	22691	CID	24672	2	933.003	-0.003536	-1.89712	1865	R.YVGSTSSLAVIQVEQGVK.Y	LAG_2404	2	111	83	1.69052e-13	1	1.09964e-06	0	0	0
LCA_Atta_gongo_prot_03_01	1040749	2.59458e-15	531	20628	CID	21460	2	966.997	-0.003658	-1.89354	1932.99	R.VLELTNGEGVDAIFDGVGK.T	LAG_3527	2	139	113	2.59458e-15	1	1.68934e-08	0	0	0
LCA_Atta_gongo_prot_03_07	1040755	2.37817e-11	416	11912	CID	13049	2	1002.51	-0.00378	-1.88735	2004.01	R.AQPNVGTTGYDGGINSAILR.Y	LAG_2404	2	129	17	2.37817e-11	1	0.000154975	0	0	0
LCA_Atta_gongo_prot_02_04	1040737	1.40153e-15	54	7152	CID	8413	2	647.852	-0.002438	-1.88423	1294.7	R.VNQAYVIATSTK.I	LAG_468	2	119	119	1.40153e-15	1	9.02587e-09	0	0	0
LCA_Atta_gongo_prot_03_05	1040753	1.13251e-13	379	15188	CID	16494	3	1025.79	-0.005791	-1.88412	3074.35	R.DIDNQGGSVQELYFYMNSGHTQTEANR.M	LAG_3369	2	197	97	1.13251e-13	1	7.40874e-07	0	0	1
LCA_Atta_gongo_prot_03_03	1040751	8.88565e-11	1396	18303	CID	19613	3	1025.79	-0.005791	-1.88412	3074.35	R.DIDNQGGSVQELYFYMNSGHTQTEANR.M	LAG_3369	2	176	68	8.88565e-11	1	0.000581287	0.00204221	0	1
LCA_Atta_gongo_prot_01_14	1040731	7.47188e-12	66	17701	CID	18087	3	876.785	-0.004938	-1.87953	2628.34	K.GSGGQIKPGPLKDAIDAAFGNIENMK.Q	LAG_3472	2	184	88	7.47188e-12	1	4.88609e-05	0	0	0
LCA_Atta_gongo_prot_02_15	1040748	8.08576e-11	1556	14265	CID	16771	2	844.887	-0.00317	-1.87825	1688.77	K.LISWYDNEWGYSR.R	LAG_3439	2	70	32	8.08576e-11	1	0.000521983	0	0	0
LCA_Atta_gongo_prot_02_03	1040736	1.6505e-14	697	17086	CID	19597	2	829.415	-0.003107	-1.87636	1656.82	K.DLDGLNTQIFTYTR.D	LAG_4277	2	144	122	1.6505e-14	1	1.06767e-07	0	0	1
LCA_Atta_gongo_prot_02_07	1040740	3.03983e-17	255	16297	CID	19275	2	1109.56	-0.004147	-1.87028	2218.12	R.SAVLAGETEDSASFPGPLVVGSK.G	LAG_2404	2	212	163	3.03983e-17	1	1.98494e-10	0	0	0
LCA_Atta_gongo_prot_02_05	1040738	9.31664e-10	2605	19420	CID	22268	2	735.399	-0.002741	-1.86725	1468.79	R.DATPAQVLIAWGAR.R	LAG_1156	2	90	45	9.31664e-10	1	0.00602671	0.00189179	0	1
LCA_Atta_gongo_prot_02_07	1040740	1.7198e-10	2008	19490	CID	22699	3	850.108	-0.004755	-1.86672	2548.32	K.GAIPIVSSQTPDNIWVNGEIGAGPR.F	LAG_4471	2	125	55	1.7198e-10	1	0.00112414	0.000455996	0	0
LCA_Atta_gongo_prot_03_05	1040753	7.46627e-10	888	19301	CID	20998	2	850.437	-0.00317	-1.866	1699.87	R.IFVQEGIYDEFLAR.F	LAG_3493	2	88	43	7.46627e-10	1	0.00482975	0.00670391	0	0
LCA_Atta_gongo_prot_02_03	1040736	4.41468e-11	2320	25001	CID	27966	2	491.231	-0.001827	-1.86374	981.457	K.YMVYMFK.F	LAG_3439	2	88	80	4.41468e-11	1	0.000277499	0	0	0
LCA_Atta_gongo_prot_02_02	1040735	1.24689e-12	342	1778	CID	2175	1	1180.59	-0.002195	-1.86115	1180.6	K.VTYTNAQGAQK.S	LAG_5021	2	125	106	1.24689e-12	1	8.00679e-06	0	0	0
LCA_Atta_gongo_prot_02_13	1040746	9.2989e-10	1796	3047	CID	4358	3	951.444	-0.005304	-1.86035	2852.32	K.GGTIVHESSHFLANGGTQDYAYGQSGAK.A	LAG_21041	2	141	53	9.2989e-10	1	0.00608533	0.0100503	0	0
LCA_Atta_gongo_prot_02_05	1040738	8.06386e-11	2109	11525	CID	13709	2	593.346	-0.002189	-1.85117	1183.68	R.VLNENNVIIR.N	LAG_326	2	64	54	8.06386e-11	1	0.000515987	0	0	2
LCA_Atta_gongo_prot_03_13	1040761	1.02589e-20	2	16506	CID	16873	2	989.975	-0.003658	-1.84959	1978.95	T.IQFGLDAGQAGSDDASGTLR.I	LAG_1450	1	196	175	1.02589e-20	1	6.68528e-14	0	0	0
LCA_Atta_gongo_prot_03_13	1040761	1.50991e-17	29	15557	CID	15798	2	989.975	-0.003658	-1.84959	1978.95	T.IQFGLDAGQAGSDDASGTLR.I	LAG_1450	1	199	146	1.50991e-17	1	9.8394e-11	0	0	0
LCA_Atta_gongo_prot_03_15	1040763	7.13805e-13	28	21578	CID	25337	2	989.975	-0.003658	-1.84959	1978.95	T.IQFGLDAGQAGSDDASGTLR.I	LAG_1450	1	101	52	7.13805e-13	1	4.65155e-06	0	0	0
LCA_Atta_gongo_prot_02_13	1040746	2.02485e-11	1393	18284	CID	21370	3	628.645	-0.003473	-1.84471	1883.92	K.NTFGVGSQAIALSQYGDR.V	LAG_1450	2	128	74	2.02485e-11	1	0.000131711	0	0	0
LCA_Atta_gongo_prot_03_03	1040751	2.04796e-10	1537	24086	CID	25981	3	706.994	-0.003896	-1.84147	2116.96	R.ESSELIYENFAVAGDWMR.N	LAG_4473	2	103	50	2.04796e-10	1	0.00133215	0.00385604	0	2
LCA_Atta_gongo_prot_02_01	1040734	3.85077e-11	1617	12500	CID	14803	2	481.245	-0.001766	-1.839	961.485	K.GAGWVTASGR.S	LAG_1450	2	121	109	3.85077e-11	1	0.000246401	0	0	0
LCA_Atta_gongo_prot_03_05	1040753	8.13773e-12	594	17520	CID	19048	3	564.931	-0.003107	-1.83668	1692.78	R.WMLDREDDGWTIR.S	LAG_3917	2	134	91	8.13773e-12	1	5.25339e-05	0	0	0
LCA_Atta_gongo_prot_01_11	1040727	2.342e-14	22	23528	CID	24542	3	564.971	-0.003107	-1.83655	1692.9	R.HLQLAIRNDEELNK.L	LAG_2097	2	120	96	2.342e-14	1	1.51498e-07	0	0	0
LCA_Atta_gongo_prot_02_07	1040740	1.35188e-10	1976	4893	CID	6678	3	731.726	-0.004023	-1.83507	2193.17	P.KHPLDPLTPNELSAATYAVR.H	LAG_2268	1	87	31	1.35188e-10	1	0.000880957	0.000455996	0	0
LCA_Atta_gongo_prot_02_03	1040736	1.59625e-10	2760	13041	CID	15249	2	865.398	-0.00317	-1.83374	1729.79	R.TPSLDYDLFTESGER.G	LAG_2564	2	81	39	1.59625e-10	1	0.00103435	0.0010661	0	0
LCA_Atta_gongo_prot_03_02	1040750	1.47257e-21	3	12236	CID	12503	3	932.438	-0.005121	-1.83281	2795.31	R.MPLDDDYLPQIHGSNADLQNTGGRPA.G	LAG_4380	1	217	168	1.47257e-21	1	9.62959e-15	0	0	0
LCA_Atta_gongo_prot_02_02	1040735	3.71358e-11	579	21983	CID	23545	4	466.245	-0.003411	-1.83271	1861.96	K.YMVTVIDAPGHRDFIK.N	LAG_4308	2	144	95	3.71358e-11	1	0.000240988	0.00131406	0	0
LCA_Atta_gongo_prot_03_01	1040749	5.09873e-10	2836	20913	CID	21759	2	1183.58	-0.004328	-1.83056	2365.15	R.DIFDPPILDPHAGTVWTSGQQA.T	LAG_5486	1	179	81	5.09873e-10	1	0.00332738	0.00279525	0.00613027	1
LCA_Atta_gongo_prot_02_11	1040744	1.35861e-18	114	22104	CID	25360	4	1067.3	-0.007805	-1.82996	4266.19	R.FGVIIDQSYPSTIGTPGSGVLLSAVNFVSPQTSITVNSGAER.V	LAG_543	2	185	109	1.35861e-18	1	8.91421e-12	0	0	0
LCA_Atta_gongo_prot_02_13	1040746	5.83011e-15	390	18829	CID	21957	4	1067.3	-0.007805	-1.82996	4266.19	R.FGVIIDQSYPSTIGTPGSGVLLSAVNFVSPQTSITVNSGAER.V	LAG_543	2	214	101	5.83011e-15	1	3.82529e-08	0	0	0
LCA_Atta_gongo_prot_03_03	1040751	1.57812e-14	498	11520	CID	12351	3	668.675	-0.003657	-1.82555	2004.01	R.AQPNVGTTGYDGGINSAILR.Y	LAG_2404	2	129	94	1.57812e-14	1	1.02839e-07	0	0	0
LCA_Atta_gongo_prot_02_01	1040734	3.25261e-15	354	23996	CID	28034	2	972.96	-0.003532	-1.81892	1942.91	R.MISPFFEELSDNTEGVK.F	LAG_2287	2	211	152	3.25261e-15	1	2.11341e-08	0	0	2
LCA_Atta_gongo_prot_02_02	1040735	6.63986e-15	172	8871	CID	9880	1	1209.62	-0.002195	-1.81649	1209.62	R.SNIFVTTTGNR.D	LAG_2750	2	77	77	6.63986e-15	1	4.26372e-08	0	0	0
LCA_Atta_gongo_prot_03_03	1040751	1.02623e-17	192	19149	CID	20554	3	1120.53	-0.006094	-1.8155	3357.57	K.YIYDNQGGEGVDAYVIDTGINVQHVEFEGR.A	LAG_5096	2	194	112	1.02623e-17	1	6.71983e-11	0	0	2
LCA_Atta_gongo_prot_03_03	1040751	2.83916e-16	295	18763	CID	20124	3	1120.53	-0.006094	-1.8155	3357.57	K.YIYDNQGGEGVDAYVIDTGINVQHVEFEGR.A	LAG_5096	2	187	103	2.83916e-16	1	1.8591e-09	0	0	2
LCA_Atta_gongo_prot_03_11	1040759	3.25661e-12	160	18849	CID	20753	3	1120.53	-0.006094	-1.8155	3357.57	K.YIYDNQGGEGVDAYVIDTGINVQHVEFEGR.A	LAG_5096	2	203	82	3.25661e-12	1	2.13245e-05	0	0	2
LCA_Atta_gongo_prot_02_05	1040738	7.78185e-15	604	13815	CID	16218	2	1059.98	-0.003839	-1.81369	2117.94	R.SLETGMYAGVENWSTSNGSK.V	LAG_3917	2	281	200	7.78185e-15	1	5.07108e-08	0	0	1
LCA_Atta_gongo_prot_02_03	1040736	3.13337e-13	1076	20078	CID	22808	2	1059.98	-0.003839	-1.81369	2117.94	R.SLETGMYAGVENWSTSNGSK.V	LAG_3917	2	231	162	3.13337e-13	1	2.04187e-06	0	0	1
LCA_Atta_gongo_prot_02_01	1040734	8.50064e-13	928	15987	CID	18874	2	639.826	-0.002316	-1.81247	1278.65	K.SMNINSSSGLLR.D	LAG_3272	2	118	104	8.50064e-13	1	5.47442e-06	0	0	0
LCA_Atta_gongo_prot_03_01	1040749	9.92836e-15	637	22456	CID	23391	2	1180.59	-0.004265	-1.80921	2358.17	T.SIPEVNNAVQNDGFTLEGQIGR.V	LAG_11090	1	123	75	9.92836e-15	1	6.47914e-08	0	0	2
LCA_Atta_gongo_prot_02_05	1040738	4.4982e-18	149	17229	CID	19928	2	844.887	-0.003048	-1.80601	1688.77	K.LISWYDNEWGYSR.R	LAG_3439	2	183	181	4.4982e-18	1	2.90385e-11	0	0	0
LCA_Atta_gongo_prot_02_13	1040746	2.36555e-11	1410	20558	CID	23778	2	844.887	-0.003048	-1.80601	1688.77	K.LISWYDNEWGYSR.R	LAG_3439	2	65	32	2.36555e-11	1	0.00015271	0	0	0
LCA_Atta_gongo_prot_02_05	1040738	7.80105e-12	1648	23775	CID	26838	2	608.319	-0.002194	-1.80601	1215.63	R.IAGGETIDVQGR.D	LAG_16578	2	70	61	7.80105e-12	1	5.02388e-05	0	0	0
LCA_Atta_gongo_prot_02_03	1040736	1.00176e-13	902	13459	CID	15712	2	609.322	-0.002189	-1.80255	1215.63	R.IAGGETIDVQGR.D	LAG_16578	2	87	86	1.00176e-13	1	6.45132e-07	0	0	2
LCA_Atta_gongo_prot_02_03	1040736	7.28168e-10	3270	19751	CID	22456	2	491.307	-0.001766	-1.80133	981.609	K.EILAIIPGR.V	LAG_4794	2	59	49	7.28168e-10	1	0.00463913	0.00426569	0.010453	0
LCA_Atta_gongo_prot_03_02	1040750	7.44677e-11	444	19418	CID	20010	5	950.866	-0.008536	-1.79729	4750.31	A.SVLDDDAEHLPPSDPIASPDDPRLPYAIDHTLLTPDATSAQIDR.L	LAG_2242	1	176	44	7.44677e-11	1	0.000488696	0.00195695	0	0
LCA_Atta_gongo_prot_02_02	1040735	1.57358e-20	26	15704	CID	17092	3	951.444	-0.005122	-1.7962	2852.32	K.GGTIVHESSHFLANGGTQDYAYGQSGAK.A	LAG_21041	2	236	174	1.57358e-20	1	1.02977e-13	0	0	0
LCA_Atta_gongo_prot_02_01	1040734	1.68413e-11	1440	15696	CID	18560	2	510.279	-0.001827	-1.79417	1019.55	R.GDITYVPVR.K	LAG_439	2	70	65	1.68413e-11	1	0.000107296	0	0	0
LCA_Atta_gongo_prot_03_07	1040755	8.60984e-13	312	21006	CID	23099	2	1124.54	-0.004021	-1.79082	2246.07	R.AWEETEASLANLVEAAEWAR.Q	LAG_2796	2	54	18	8.60984e-13	1	5.61064e-06	0	0	2
LCA_Atta_gongo_prot_03_11	1040759	4.95375e-17	54	12576	CID	13671	2	989.975	-0.003536	-1.78794	1978.95	T.IQFGLDAGQAGSDDASGTLR.I	LAG_1450	1	160	109	4.95375e-17	1	3.22814e-10	0	0	0
LCA_Atta_gongo_prot_03_11	1040759	5.90457e-17	56	15151	CID	16581	2	989.975	-0.003536	-1.78794	1978.95	T.IQFGLDAGQAGSDDASGTLR.I	LAG_1450	1	163	120	5.90457e-17	1	3.84774e-10	0	0	0
LCA_Atta_gongo_prot_03_01	1040749	4.31602e-15	572	15878	CID	16629	2	989.975	-0.003536	-1.78794	1978.95	T.IQFGLDAGQAGSDDASGTLR.I	LAG_1450	1	158	107	4.31602e-15	1	2.81256e-08	0	0	0
LCA_Atta_gongo_prot_03_15	1040763	7.71022e-11	69	19863	CID	23194	2	989.975	-0.003536	-1.78794	1978.95	T.IQFGLDAGQAGSDDASGTLR.I	LAG_1450	1	129	48	7.71022e-11	1	0.00050244	0	0	0
LCA_Atta_gongo_prot_02_05	1040738	1.53907e-13	903	2507	CID	3475	3	648.701	-0.003474	-1.78767	1944.09	L.RIINEPTAAAIAYGLDKK.V	LAG_2234	1	180	128	1.53907e-13	1	1.00112e-06	0	0	0
LCA_Atta_gongo_prot_03_03	1040751	1.14654e-12	857	21966	CID	23639	2	941.958	-0.003351	-1.78172	1881.91	R.NSDGFAIASFIVNAGENR.L	LAG_419	2	111	79	1.14654e-12	1	7.45794e-06	0	0	1
LCA_Atta_gongo_prot_01_02	1040722	7.67615e-13	137	4559	CID	4821	1	1372.61	-0.00244	-1.77866	1372.61	A.GSSTYNYDNPVR.R	LAG_2404	1	99	71	7.67615e-13	1	4.94345e-06	0	0	0
LCA_Atta_gongo_prot_03_04	1040752	1.14314e-11	111	10349	CID	10548	2	652.293	-0.002316	-1.77783	1303.58	R.SYTDEGRFDTL.I	LAG_4471	1	97	77	1.14314e-11	1	7.34055e-05	0.00862069	0.015625	0
LCA_Atta_gongo_prot_02_01	1040734	2.3641e-10	2029	16050	CID	18949	2	791.361	-0.002804	-1.77391	1581.72	K.AENADEWSYQAGLK.Y	LAG_2627	2	66	39	2.3641e-10	1	0.00152928	0.000967118	0	0
LCA_Atta_gongo_prot_03_13	1040761	2.58754e-10	156	20699	CID	21490	4	1044.76	-0.00738	-1.76729	4177.03	R.DIFDPPILDPHAGTVWTSGQQATATWDTSNPPKQITDR.F	LAG_5486	2	172	57	2.58754e-10	1	0.00169695	0.0127389	0	-1
LCA_Atta_gongo_prot_01_02	1040722	9.68688e-10	408	11494	CID	11784	3	806.752	-0.004263	-1.76502	2416.24	R.SNAIYRFVGPGHKGWSRNVDR.E	LAG_28757	2	110	32	9.68688e-10	1	0.00631729	0.0352645	0.0522388	2
LCA_Atta_gongo_prot_03_11	1040759	3.03011e-13	125	22956	CID	25140	3	1106.88	-0.005854	-1.76452	3318.64	-.PPSDFANADIDEVVAALTTDEAILLTAGVGFW.Y	LAG_2564	0	279	120	3.03011e-13	1	1.98511e-06	0	0	0
LCA_Atta_gongo_prot_03_04	1040752	1.87439e-10	169	13593	CID	14017	3	957.115	-0.005058	-1.76418	2868.33	K.YIYDNQGGEGVDAYVIDTGINVQHVE.F	LAG_5096	1	196	72	1.87439e-10	1	0.00122572	0.0171429	0.0306122	1
LCA_Atta_gongo_prot_03_01	1040749	2.15753e-13	1020	15078	CID	15844	2	831.437	-0.002926	-1.76182	1661.87	R.LSITELSTTGGDVAAAR.A	LAG_2062	2	95	62	2.15753e-13	1	1.40187e-06	0	0	0
LCA_Atta_gongo_prot_02_15	1040748	2.25845e-10	1678	19712	CID	22589	3	949.158	-0.005002	-1.75777	2846.47	R.EGSVLLLGPAGIGRPDYDYTQNLEIR.I	LAG_2960	2	220	95	2.25845e-10	1	0.00147687	0.00114482	0	-1
LCA_Atta_gongo_prot_03_11	1040759	2.52706e-10	230	23704	CID	25876	3	660.319	-0.003474	-1.75622	1978.95	T.IQFGLDAGQAGSDDASGTLR.I	LAG_1450	1	136	64	2.52706e-10	1	0.00164677	0.0132159	0	0
LCA_Atta_gongo_prot_02_03	1040736	7.06836e-13	1235	18205	CID	20819	2	660.328	-0.002316	-1.7562	1319.65	K.LSDLEVDEMIR.E	LAG_1581	2	101	95	7.06836e-13	1	4.53888e-06	0	0	0
LCA_Atta_gongo_prot_01_11	1040727	2.83207e-11	80	4294	CID	4744	1	938.446	-0.001646	-1.75604	938.448	R.GPQFGYNR.C	LAG_4331	2	28	27	2.83207e-11	1	0.000179434	0	0	0
LCA_Atta_gongo_prot_01_05	1040723	1.76412e-11	127	6639	CID	7236	3	504.559	-0.00265	-1.75402	1511.67	K.FNHYVQGGDFGDR.E	LAG_3349	2	92	66	1.76412e-11	1	0.000113884	0	0	0
LCA_Atta_gongo_prot_02_02	1040735	1.09874e-18	57	18420	CID	19908	2	800.416	-0.002804	-1.75385	1599.83	K.VFNVNVFGVFNTSR.A	LAG_2248	2	127	126	1.09874e-18	1	7.10748e-12	0	0	0
LCA_Atta_gongo_prot_03_01	1040749	6.54687e-10	2920	13430	CID	14209	2	592.318	-0.002072	-1.75175	1183.63	R.GPLVDEDALVR.V	LAG_49536	2	76	54	6.54687e-10	1	0.00420401	0.00373261	0.00817844	0
LCA_Atta_gongo_prot_02_07	1040740	3.31621e-12	1389	18772	CID	21934	2	819.42	-0.002863	-1.7502	1636.83	K.FIEETLDLDDSLVK.E	LAG_100	2	120	85	3.31621e-12	1	2.14517e-05	0	0	1
LCA_Atta_gongo_prot_02_05	1040738	4.37547e-16	359	20512	CID	23442	2	942.464	-0.003292	-1.74855	1883.92	K.NTFGVGSQAIALSQYGDR.V	LAG_1450	2	197	170	4.37547e-16	1	2.84613e-09	0	0	0
LCA_Atta_gongo_prot_02_05	1040738	4.63693e-13	1116	20515	CID	23447	2	942.464	-0.003292	-1.74855	1883.92	K.NTFGVGSQAIALSQYGDR.V	LAG_1450	2	172	120	4.63693e-13	1	3.01621e-06	0	0	0
LCA_Atta_gongo_prot_02_13	1040746	1.66667e-10	1601	17847	CID	20900	3	628.645	-0.003291	-1.74762	1883.92	K.NTFGVGSQAIALSQYGDR.V	LAG_1450	2	117	66	1.66667e-10	1	0.00108413	0.00120627	0	0
LCA_Atta_gongo_prot_02_05	1040738	1.28124e-14	643	17158	CID	19846	4	1117.79	-0.007805	-1.74731	4468.14	R.AGTANSGEFSTLSAAVNSLPNDSSSQSIFIYPGTYTEQVSITR.I	LAG_1450	2	174	80	1.28124e-14	1	8.40736e-08	0	0	0
LCA_Atta_gongo_prot_02_03	1040736	6.84022e-11	2444	18229	CID	20849	4	1117.79	-0.007805	-1.74731	4468.14	R.AGTANSGEFSTLSAAVNSLPNDSSSQSIFIYPGTYTEQVSITR.I	LAG_1450	2	150	52	6.84022e-11	1	0.000448849	0	0	0
LCA_Atta_gongo_prot_02_02	1040735	1.33039e-10	702	18386	CID	19872	3	524.932	-0.002741	-1.74408	1572.78	R.TTHEVYFYPFLR.S	LAG_12790	2	105	76	1.33039e-10	1	0.000856773	0.00131406	0	0
LCA_Atta_gongo_prot_03_11	1040759	2.84734e-14	101	18161	CID	20001	3	1119.86	-0.005854	-1.74408	3357.57	K.YIYDNQGGEGVDAYVIDTGINVQHVEFEGR.A	LAG_5096	2	173	86	2.84734e-14	1	1.86446e-07	0	0	0
LCA_Atta_gongo_prot_01_02	1040722	3.73547e-12	186	14307	CID	14741	3	1402.33	-0.007319	-1.74096	4204.97	R.QQPPYNALISSYIDGGSPGQDHSSNIPPPPGGFPTGDHFR.A	LAG_4502	2	176	51	3.73547e-12	1	2.45039e-05	0	0	0
LCA_Atta_gongo_prot_03_01	1040749	7.95653e-11	2269	16033	CID	16783	2	1194.05	-0.004147	-1.73794	2387.1	L.TNLEEIHGGSPWGAGTFAGADGSR.L	LAG_1817	1	158	70	7.95653e-11	1	0.000519824	0.0011534	0	0
LCA_Atta_gongo_prot_02_03	1040736	6.26607e-11	2419	15786	CID	18205	3	668.675	-0.003474	-1.73427	2004.01	R.AQPNVGTTGYDGGINSAILR.Y	LAG_2404	2	108	57	6.26607e-11	1	0.000408332	0	0	0
LCA_Atta_gongo_prot_02_07	1040740	7.42837e-18	187	11204	CID	13695	2	844.887	-0.002926	-1.73377	1688.77	K.LISWYDNEWGYSR.R	LAG_3439	2	102	98	7.42837e-18	1	4.79545e-11	0	0	0
LCA_Atta_gongo_prot_02_11	1040744	1.57123e-16	295	15528	CID	18471	2	844.887	-0.002926	-1.73377	1688.77	K.LISWYDNEWGYSR.R	LAG_3439	2	123	102	1.57123e-16	1	1.01432e-09	0	0	0
LCA_Atta_gongo_prot_02_13	1040746	6.75808e-15	404	13815	CID	16582	2	844.887	-0.002926	-1.73377	1688.77	K.LISWYDNEWGYSR.R	LAG_3439	2	89	68	6.75808e-15	1	4.36274e-08	0	0	0
LCA_Atta_gongo_prot_02_15	1040748	2.43541e-14	531	16948	CID	19677	2	844.887	-0.002926	-1.73377	1688.77	K.LISWYDNEWGYSR.R	LAG_3439	2	97	78	2.43541e-14	1	1.5722e-07	0	0	0
LCA_Atta_gongo_prot_02_07	1040740	2.60581e-10	2080	4702	CID	6438	2	634.28	-0.002194	-1.73209	1267.55	K.NFGQVSESDER.K	LAG_3493	2	55	29	2.60581e-10	1	0.0016733	0.000455996	0	0
LCA_Atta_gongo_prot_02_06	1040739	1.66582e-11	176	22999	CID	25796	3	951.444	-0.004939	-1.73205	2852.32	K.GGTIVHESSHFLANGGTQDYAYGQSGAK.A	LAG_21041	2	166	67	1.66582e-11	1	0.000109014	0	0	0
LCA_Atta_gongo_prot_01_10	1040726	7.4954e-13	68	21127	CID	22089	3	813.398	-0.004206	-1.72585	2438.18	R.HYFQNTQGIIFVVDSNDRER.V	LAG_3896	2	145	77	7.4954e-13	1	4.88441e-06	0	0	0
LCA_Atta_gongo_prot_03_01	1040749	5.0171e-13	1155	5085	CID	5788	2	673.303	-0.002316	-1.72235	1345.6	G.GTQDYAYGQSGAK.A	LAG_21041	1	132	109	5.0171e-13	1	3.23883e-06	0	0	0
LCA_Atta_gongo_prot_02_03	1040736	1.5449e-10	2745	19255	CID	21927	2	1191.08	-0.004084	-1.7165	2380.15	R.YPNYYLAGVPVEEYYAGNLGK.L	LAG_2353	2	195	98	1.5449e-10	1	0.00100751	0.0010661	0	1
LCA_Atta_gongo_prot_02_07	1040740	8.7088e-11	1902	13175	CID	15903	2	658.373	-0.002253	-1.71477	1314.74	R.DVVGVANTGTIIR.F	LAG_5526	2	65	46	8.7088e-11	1	0.000562204	0	0	1
LCA_Atta_gongo_prot_02_11	1040744	6.95963e-11	1429	16	CID	15	4	713.835	-0.004876	-1.71006	2852.32	K.GGTIVHESSHFLANGGTQDYAYGQSGAK.A	LAG_21041	2	151	65	6.95963e-11	1	0.000455448	0.000687285	0	0
LCA_Atta_gongo_prot_02_13	1040746	5.55415e-10	1727	2962	CID	4260	4	713.835	-0.004876	-1.71006	2852.32	K.GGTIVHESSHFLANGGTQDYAYGQSGAK.A	LAG_21041	2	149	62	5.55415e-10	1	0.00363471	0.00403691	0	0
LCA_Atta_gongo_prot_02_03	1040736	1.66145e-17	191	15995	CID	18426	2	749.905	-0.00256	-1.7092	1498.8	K.QLPVATDLAAVNMR.L	LAG_1154	2	153	152	1.66145e-17	1	1.07475e-10	0	0	0
LCA_Atta_gongo_prot_02_02	1040735	1.46917e-13	257	18423	CID	19912	2	786.895	-0.002682	-1.70642	1572.78	R.TTHEVYFYPFLR.S	LAG_12790	2	118	100	1.46917e-13	1	9.4615e-07	0	0	0
LCA_Atta_gongo_prot_02_15	1040748	1.17515e-11	1311	21596	CID	24566	3	751.701	-0.00384	-1.70511	2253.09	K.ADYLNAIWSVINFDEAQQR.L	LAG_3472	2	161	84	1.17515e-11	1	7.65144e-05	0	0	0
LCA_Atta_gongo_prot_03_15	1040763	4.81002e-12	37	23470	CID	27551	2	933.003	-0.00317	-1.70086	1865	R.YVGSTSSLAVIQVEQGVK.Y	LAG_2404	2	132	79	4.81002e-12	1	3.1288e-05	0	0	0
LCA_Atta_gongo_prot_01_02	1040722	1.76003e-10	312	10835	CID	11120	4	672.833	-0.004569	-1.70073	2687.31	R.VKDDGVNTADWLQSLASFTGM*LFR.R	LAG_1112	2	130	59	1.76003e-10	1	0.00114989	0.00967742	0.014218	1
LCA_Atta_gongo_prot_02_02	1040735	2.90497e-15	152	7716	CID	8608	2	647.853	-0.002194	-1.6958	1294.7	R.VNQAYVIATSTK.I	LAG_468	2	149	141	2.90497e-15	1	1.8708e-08	0	0	0
LCA_Atta_gongo_prot_02_03	1040736	7.23162e-11	2459	12645	CID	14794	2	576.318	-0.00195	-1.69448	1151.63	K.TSLFQDISLK.Q	LAG_1154	2	113	99	7.23162e-11	1	0.000462733	0	0	0
LCA_Atta_gongo_prot_01_04	1040725	3.676e-14	26	12005	CID	12543	2	832.397	-0.002804	-1.68646	1663.79	F.KM*DGNVLEWQNWK.M	LAG_2268	1	54	31	3.676e-14	1	2.37308e-07	0	0	0
LCA_Atta_gongo_prot_03_01	1040749	1.73167e-13	991	27297	CID	28806	2	798.393	-0.002682	-1.68184	1595.78	R.NGLGVAGYLDEFANR.A	LAG_2465	2	105	80	1.73167e-13	1	1.1221e-06	0	0	0
LCA_Atta_gongo_prot_02_05	1040738	3.19337e-11	1939	20855	CID	23815	3	908.123	-0.004573	-1.68025	2722.36	L.ADWYHTPAPSAGAVPTADATLINGLGR.Y	LAG_2404	1	204	91	3.19337e-11	1	0.000208906	0	0	0
LCA_Atta_gongo_prot_02_03	1040736	5.14591e-10	3138	16002	CID	18432	2	473.273	-0.001584	-1.67653	945.54	K.LGIESWLK.D	LAG_38	2	102	91	5.14591e-10	1	0.00326034	0.00285442	0.010453	0
LCA_Atta_gongo_prot_02_01	1040734	2.24987e-13	749	20157	CID	23742	2	637.333	-0.002131	-1.67558	1272.66	K.TYASNALTYLR.S	LAG_4981	2	82	67	2.24987e-13	1	1.44473e-06	0	0	1
LCA_Atta_gongo_prot_02_05	1040738	1.65215e-12	1347	18215	CID	21004	3	850.777	-0.004263	-1.67361	2548.32	K.GAIPIVSSQTPDNIWVNGEIGAGPR.F	LAG_4471	2	141	74	1.65215e-12	1	1.07992e-05	0	0	2
LCA_Atta_gongo_prot_02_01	1040734	1.28243e-11	1378	19853	CID	23356	2	893.949	-0.002985	-1.67252	1785.89	R.SDTASTYLYPLLEANK.N	LAG_2902	2	115	69	1.28243e-11	1	8.32213e-05	0	0	1
LCA_Atta_gongo_prot_02_05	1040738	9.17651e-10	2598	22196	CID	25235	3	950.47	-0.004756	-1.66961	2849.4	K.DGSPWQWDLWQPGLAIVDVTNPQAR.K	LAG_2960	2	183	61	9.17651e-10	1	0.00599818	0.00189179	0	0
LCA_Atta_gongo_prot_02_09	1040742	2.90118e-10	1744	21577	CID	25057	2	658.367	-0.002194	-1.66872	1315.73	R.EIDMVINLGALK.S	LAG_2242	2	61	39	2.90118e-10	1	0.00186837	0.00166852	0.0277778	0
LCA_Atta_gongo_prot_03_05	1040753	9.01682e-13	474	15428	CID	16746	3	1025.45	-0.005122	-1.66656	3074.35	R.DIDNQGGSVQELYFYMNSGHTQTEANR.M	LAG_3369	2	186	85	9.01682e-13	1	5.89868e-06	0	0	0
LCA_Atta_gongo_prot_03_05	1040753	8.52302e-12	599	15430	CID	16748	3	1025.45	-0.005122	-1.66656	3074.35	R.DIDNQGGSVQELYFYMNSGHTQTEANR.M	LAG_3369	2	195	86	8.52302e-12	1	5.57564e-05	0	0	0
LCA_Atta_gongo_prot_03_03	1040751	1.21998e-16	264	22539	CID	24265	2	989.975	-0.003293	-1.66463	1978.95	T.IQFGLDAGQAGSDDASGTLR.I	LAG_1450	1	159	115	1.21998e-16	1	7.95005e-10	0	0	0
LCA_Atta_gongo_prot_02_01	1040734	1.23197e-11	1370	20580	CID	24260	2	568.314	-0.001887	-1.66427	1134.62	K.VFDVGYPLPK.L	LAG_1037	2	50	38	1.23197e-11	1	7.88304e-05	0	0	1
LCA_Atta_gongo_prot_02_08	1040741	1.09436e-10	299	8551	CID	10476	2	440.226	-0.001461	-1.66374	879.447	K.AFAATGWR.V	LAG_852	2	91	79	1.09436e-10	1	0.000693361	0.00296736	0.0196078	0
LCA_Atta_gongo_prot_02_07	1040740	5.32819e-18	172	15567	CID	18486	2	844.887	-0.002804	-1.66153	1688.77	K.LISWYDNEWGYSR.R	LAG_3439	2	167	165	5.32819e-18	1	3.43966e-11	0	0	0
LCA_Atta_gongo_prot_02_04	1040737	2.08269e-17	26	2143	CID	2728	2	844.887	-0.002804	-1.66153	1688.77	K.LISWYDNEWGYSR.R	LAG_3439	2	98	91	2.08269e-17	1	1.3445e-10	0	0	0
LCA_Atta_gongo_prot_02_13	1040746	2.54931e-15	350	18474	CID	21572	2	844.887	-0.002804	-1.66153	1688.77	K.LISWYDNEWGYSR.R	LAG_3439	2	106	90	2.54931e-15	1	1.64573e-08	0	0	0
LCA_Atta_gongo_prot_02_11	1040744	3.6715e-14	526	12492	CID	15059	2	844.887	-0.002804	-1.66153	1688.77	K.LISWYDNEWGYSR.R	LAG_3439	2	68	47	3.6715e-14	1	2.37017e-07	0	0	0
LCA_Atta_gongo_prot_02_07	1040740	4.55226e-12	1440	9879	CID	12185	2	551.771	-0.001828	-1.65925	1102.54	K.LNDIEDVER.H	LAG_3130	2	75	74	4.55226e-12	1	2.90023e-05	0	0	0
LCA_Atta_gongo_prot_03_15	1040763	1.43865e-11	46	14187	CID	15660	2	699.39	-0.002316	-1.65811	1397.77	A.VPTADATLINGLGR.Y	LAG_2404	1	97	67	1.43865e-11	1	9.30629e-05	0	0	0
LCA_Atta_gongo_prot_02_07	1040740	1.07343e-12	1196	20440	CID	23709	2	846.902	-0.0028	-1.65706	1690.79	K.WAWDLEPLMDWTK.K	LAG_2353	2	171	126	1.07343e-12	1	6.92963e-06	0	0	2
LCA_Atta_gongo_prot_02_07	1040740	2.65917e-11	1719	21334	CID	24663	2	846.902	-0.0028	-1.65706	1690.79	K.WAWDLEPLMDWTK.K	LAG_2353	2	142	94	2.65917e-11	1	0.000171665	0	0	2
LCA_Atta_gongo_prot_02_15	1040748	2.237e-11	1383	18247	CID	21037	2	627.845	-0.002072	-1.65263	1254.68	R.FVTYAQSIGIR.R	LAG_56841	2	64	46	2.237e-11	1	0.000143647	0	0	0
LCA_Atta_gongo_prot_03_03	1040751	2.90427e-14	542	19742	CID	21189	2	941.958	-0.003107	-1.65206	1881.91	R.NSDGFAIASFIVNAGENR.L	LAG_419	2	115	103	2.90427e-14	1	1.88915e-07	0	0	1
LCA_Atta_gongo_prot_02_03	1040736	4.12203e-12	1620	17349	CID	19879	2	554.311	-0.001828	-1.65165	1107.62	K.VAFTGSTLVGR.K	LAG_3493	2	91	75	4.12203e-12	1	2.64692e-05	0	0	0
LCA_Atta_gongo_prot_01_09	1040720	2.99399e-10	185	23818	CID	24787	2	776.384	-0.00256	-1.6509	1551.76	R.AMLWEVVKCWMR.G	LAG_2839	2	0	-23	2.99399e-10	1	0.00192813	0.0374332	0.0886076	0
LCA_Atta_gongo_prot_03_01	1040749	1.06892e-10	2375	7297	CID	8003	2	591.79	-0.00195	-1.65018	1182.57	H.YSGTTLDAQAR.Y	LAG_38	1	65	47	1.06892e-10	1	0.000686399	0.0011534	0	0
LCA_Atta_gongo_prot_02_05	1040738	1.17703e-12	1283	20559	CID	23496	3	950.805	-0.004693	-1.64746	2849.4	K.DGSPWQWDLWQPGLAIVDVTNPQAR.K	LAG_2960	2	175	81	1.17703e-12	1	7.6936e-06	0	0	1
LCA_Atta_gongo_prot_03_03	1040751	2.40922e-10	1559	15922	CID	17018	3	1025.79	-0.005059	-1.64604	3074.35	R.DIDNQGGSVQELYFYMNSGHTQTEANR.M	LAG_3369	2	203	72	2.40922e-10	1	0.00157608	0.00385604	0	1
LCA_Atta_gongo_prot_03_05	1040753	2.42256e-18	130	18358	CID	19964	3	1188.57	-0.005854	-1.64325	3563.71	R.DIFDPPILDPHAGTVWTSGQQATATWDTSNPPK.Q	LAG_5486	2	215	132	2.42256e-18	1	1.58743e-11	0	0	0
LCA_Atta_gongo_prot_03_01	1040749	9.83701e-14	904	26147	CID	27522	3	1188.57	-0.005854	-1.64325	3563.71	R.DIFDPPILDPHAGTVWTSGQQATATWDTSNPPK.Q	LAG_5486	2	199	92	9.83701e-14	1	6.44588e-07	0	0	0
LCA_Atta_gongo_prot_02_05	1040738	3.66588e-10	2420	20404	CID	23322	2	818.918	-0.002682	-1.63969	1636.83	K.FIEETLDLDDSLVK.E	LAG_100	2	126	72	3.66588e-10	1	0.00237137	0.000815328	0	0
LCA_Atta_gongo_prot_02_05	1040738	2.07125e-13	962	23326	CID	26352	4	1117.79	-0.007318	-1.6381	4468.14	R.AGTANSGEFSTLSAAVNSLPNDSSSQSIFIYPGTYTEQVSITR.I	LAG_1450	2	196	85	2.07125e-13	1	1.35913e-06	0	0	0
LCA_Atta_gongo_prot_03_11	1040759	2.09322e-12	156	21575	CID	23667	4	1045.01	-0.006829	-1.63537	4177.03	R.DIFDPPILDPHAGTVWTSGQQATATWDTSNPPKQITDR.F	LAG_5486	2	176	70	2.09322e-12	1	1.37276e-05	0	0	0
LCA_Atta_gongo_prot_03_05	1040753	3.05947e-15	266	17981	CID	19539	3	1119.86	-0.005488	-1.63507	3357.57	K.YIYDNQGGEGVDAYVIDTGINVQHVEFEGR.A	LAG_5096	2	193	100	3.05947e-15	1	2.00336e-08	0	0	0
LCA_Atta_gongo_prot_02_07	1040740	3.27946e-10	2122	16278	CID	19255	3	749.392	-0.003657	-1.62892	2246.17	L.VANAGVSVVKPAAELTQDDFSK.V	LAG_2248	1	159	72	3.27946e-10	1	0.00214014	0.000455996	0	0
LCA_Atta_gongo_prot_02_04	1040737	2.77885e-12	193	13297	CID	14941	4	713.835	-0.004632	-1.62456	2852.32	K.GGTIVHESSHFLANGGTQDYAYGQSGAK.A	LAG_21041	2	142	77	2.77885e-12	1	1.81852e-05	0	0	0
LCA_Atta_gongo_prot_02_08	1040741	1.08607e-10	297	17648	CID	21271	4	713.835	-0.004632	-1.62456	2852.32	K.GGTIVHESSHFLANGGTQDYAYGQSGAK.A	LAG_21041	2	169	82	1.08607e-10	1	0.000710738	0.00296736	0	0
LCA_Atta_gongo_prot_03_05	1040753	8.34721e-12	596	17562	CID	19091	4	1052	-0.006829	-1.62451	4204.97	R.QQPPYNALISSYIDGGSPGQDHSSNIPPPPGGFPTGDHFR.A	LAG_4502	2	170	67	8.34721e-12	1	5.47561e-05	0	0	0
LCA_Atta_gongo_prot_02_07	1040740	2.95469e-15	493	9555	CID	11827	2	845.389	-0.002741	-1.62417	1688.77	K.LISWYDNEWGYSR.R	LAG_3439	2	51	33	2.95469e-15	1	1.90743e-08	0	0	1
LCA_Atta_gongo_prot_02_02	1040735	3.20728e-14	209	7696	CID	8585	2	564.821	-0.001828	-1.62091	1128.64	R.APTGSNTVLLR.G	LAG_3324	2	119	118	3.20728e-14	1	2.05953e-07	0	0	0
LCA_Atta_gongo_prot_03_05	1040753	3.68127e-13	430	17773	CID	19322	3	564.931	-0.002742	-1.6206	1692.78	R.WMLDREDDGWTIR.S	LAG_3917	2	131	93	3.68127e-13	1	2.37648e-06	0	0	0
LCA_Atta_gongo_prot_02_04	1040737	2.66875e-10	437	7149	CID	8411	2	489.784	-0.001584	-1.62001	978.562	A.AIAYGLDKK.V	LAG_2234	1	112	98	2.66875e-10	1	0.00170025	0.00909091	0.0191083	0
LCA_Atta_gongo_prot_01_14	1040731	4.09556e-10	129	7599	CID	7883	3	452.253	-0.002192	-1.61949	1354.75	K.LDDLVRPYVHK.I	LAG_288	2	85	56	4.09556e-10	1	0.00262992	0.032	0.0588235	0
LCA_Atta_gongo_prot_03_01	1040749	1.09732e-13	918	21675	CID	22575	3	1284.96	-0.006221	-1.61498	3852.88	R.ADYGAPLLGPQNVPLEEQNLDLLSPPETDSGKVDNF.K	LAG_1154	1	207	85	1.09732e-13	1	7.19425e-07	0	0	0
LCA_Atta_gongo_prot_02_05	1040738	9.0017e-11	2141	21769	CID	24785	3	1033.17	-0.004996	-1.61442	3095.49	K.TWGLTYDDGPGFYTTQLLDYLDSVNLK.S	LAG_3360	2	154	58	9.0017e-11	1	0.000588879	0	0	2
LCA_Atta_gongo_prot_03_01	1040749	8.14146e-12	1703	9162	CID	9914	2	474.252	-0.001523	-1.60872	947.498	R.ISEGAAMIR.T	LAG_739	2	127	127	8.14146e-12	1	5.18689e-05	0.000983284	0.00215983	0
LCA_Atta_gongo_prot_01_01	1040717	7.84758e-12	473	19067	CID	19767	3	760.73	-0.003657	-1.60464	2280.18	K.EAIRDEPDVFLLVGHMPVSR.D	LAG_3771	2	164	82	7.84758e-12	1	5.11391e-05	0.00156986	0.00248756	0
LCA_Atta_gongo_prot_01_02	1040722	9.19416e-10	404	22090	CID	22749	4	932.219	-0.005971	-1.60382	3723.85	R.DVLLRSTHLLGNAQGQGHEGLNMLQAPDDVFYSK.D	LAG_2451	2	143	28	9.19416e-10	1	0.00602582	0.0352645	0.0522388	2
LCA_Atta_gongo_prot_03_15	1040763	2.72739e-11	54	23295	CID	27358	2	989.975	-0.003171	-1.60298	1978.95	T.IQFGLDAGQAGSDDASGTLR.I	LAG_1450	1	115	48	2.72739e-11	1	0.000177732	0	0	0
LCA_Atta_gongo_prot_02_03	1040736	3.2157e-10	2987	22266	CID	25106	2	838.429	-0.002682	-1.60153	1675.85	R.IGLGTWLSETNEVEK.A	LAG_1156	2	108	61	3.2157e-10	1	0.00208373	0.00167001	0	0
LCA_Atta_gongo_prot_03_05	1040753	5.41901e-10	862	15162	CID	16466	2	838.429	-0.002682	-1.60153	1675.85	R.IGLGTWLSETNEVEK.A	LAG_1156	2	101	53	5.41901e-10	1	0.00351145	0.00462428	0.0425532	0
LCA_Atta_gongo_prot_02_11	1040744	3.2598e-18	142	20604	CID	23843	4	1067.3	-0.006829	-1.60122	4266.19	R.FGVIIDQSYPSTIGTPGSGVLLSAVNFVSPQTSITVNSGAER.V	LAG_543	2	222	123	3.2598e-18	1	2.13884e-11	0	0	0
LCA_Atta_gongo_prot_02_13	1040746	5.19243e-10	1720	17586	CID	20629	3	712.024	-0.003411	-1.59988	2133.06	K.VLGSDGSGSTSDVIAGVQWAAR.Q	LAG_5096	2	191	79	5.19243e-10	1	0.00338852	0.00403691	0	1
LCA_Atta_gongo_prot_03_01	1040749	4.38899e-11	2102	7715	CID	8436	1	1068.48	-0.001707	-1.59946	1068.48	K.VMGDDYVNR.N	LAG_12177	2	75	64	4.38899e-11	1	0.000279621	0.0011534	0	0
LCA_Atta_gongo_prot_03_01	1040749	5.10481e-14	817	19915	CID	20712	2	898.438	-0.002863	-1.59618	1794.87	R.SPEFTTCLSNLEAQVR.S	LAG_5385	2	101	71	5.10481e-14	1	3.3127e-07	0	0	1
LCA_Atta_gongo_prot_02_09	1040742	5.7999e-10	1828	8599	CID	10762	2	555.25	-0.001765	-1.59344	1108.49	R.ELGQDFDER.V	LAG_3172	2	55	40	5.7999e-10	1	0.00369509	0.00262329	0	1
LCA_Atta_gongo_prot_02_03	1040736	6.00937e-12	1711	14358	CID	16692	2	842.955	-0.002682	-1.59293	1684.91	R.AM*LGATNPLASPIGSIR.G	LAG_2957	2	119	83	6.00937e-12	1	3.90464e-05	0	0	0
LCA_Atta_gongo_prot_02_05	1040738	4.47708e-16	360	12529	CID	14816	2	1015.5	-0.00323	-1.5925	2028.99	K.SGQLNGYAGDVWNVQPAPR.D	LAG_38	2	177	142	4.47708e-16	1	2.91504e-09	0	0	1
LCA_Atta_gongo_prot_02_07	1040740	2.35686e-10	2065	15319	CID	18217	3	908.457	-0.004327	-1.58987	2722.36	L.ADWYHTPAPSAGAVPTADATLINGLGR.Y	LAG_2404	1	189	84	2.35686e-10	1	0.00154182	0.000455996	0	1
LCA_Atta_gongo_prot_02_15	1040748	1.51754e-14	502	15288	CID	17897	2	844.888	-0.002682	-1.58929	1688.77	K.LISWYDNEWGYSR.R	LAG_3439	2	80	62	1.51754e-14	1	9.79662e-08	0	0	0
LCA_Atta_gongo_prot_02_07	1040740	2.33266e-10	2064	17360	CID	20437	2	576.318	-0.001828	-1.58858	1151.63	K.TSLFQDISLK.Q	LAG_1154	2	107	88	2.33266e-10	1	0.00149261	0.000455996	0	0
LCA_Atta_gongo_prot_03_03	1040751	1.47204e-15	370	18609	CID	19951	2	941.958	-0.002985	-1.58723	1881.91	R.NSDGFAIASFIVNAGENR.L	LAG_419	2	134	119	1.47204e-15	1	9.57527e-09	0	0	1
LCA_Atta_gongo_prot_02_08	1040741	1.27908e-10	312	4089	CID	5499	2	442.22	-0.001401	-1.58723	883.434	K.M*YNVNVK.N	LAG_1450	2	59	57	1.27908e-10	1	0.000804005	0.00296736	0	0
LCA_Atta_gongo_prot_03_01	1040749	4.45189e-13	1138	8294	CID	9033	2	615.298	-0.00195	-1.58713	1229.59	E.YDESGPGIVHR.K	LAG_4339	1	117	97	4.45189e-13	1	2.85874e-06	0	0	0
LCA_Atta_gongo_prot_02_01	1040734	3.13558e-12	1098	13080	CID	15498	2	904.927	-0.002863	-1.58473	1807.85	K.VYAGVTGDDLQQDAEAR.G	LAG_3052	2	108	67	3.13558e-12	1	2.03737e-05	0	0	1
LCA_Atta_gongo_prot_01_06	1040718	1.75922e-11	114	8957	CID	9157	3	410.889	-0.001946	-1.58405	1229.65	R.LNTVFHLEEK.Y	LAG_1536	2	95	79	1.75922e-11	1	0.000112568	0	0	1
LCA_Atta_gongo_prot_01_11	1040727	4.2925e-10	124	5278	CID	5755	2	443.233	-0.001401	-1.5836	885.461	R.HLESMIR.M	LAG_1929	2	98	98	4.2925e-10	1	0.00269819	0.0491803	0.0967742	0
LCA_Atta_gongo_prot_02_01	1040734	8.64604e-12	1285	17707	CID	20771	2	732.395	-0.002316	-1.58339	1463.79	K.INNSGVLGLAYSQK.F	LAG_4727	2	80	58	8.64604e-12	1	5.59291e-05	0	0	0
LCA_Atta_gongo_prot_03_13	1040761	6.61117e-17	41	23843	CID	24792	3	1003.85	-0.004756	-1.58082	3009.55	K.ELEPLGSSLVSVADNLVDEIWTDRPVR.R	LAG_1536	2	181	110	6.61117e-17	1	4.32493e-10	0	0	0
LCA_Atta_gongo_prot_03_02	1040750	3.5359e-10	525	4623	CID	5063	2	617.786	-0.00195	-1.58074	1234.57	A.GQAGSDDASGTLR.I	LAG_1450	1	70	45	3.5359e-10	1	0.00228263	0.00557621	0.00911854	0
LCA_Atta_gongo_prot_02_07	1040740	2.17655e-15	476	13906	CID	16732	2	947.466	-0.002985	-1.578	1892.92	R.VAFSSEEGVNEGQEILGK.F	LAG_2564	2	160	119	2.17655e-15	1	1.41579e-08	0	0	1
LCA_Atta_gongo_prot_02_06	1040739	5.25189e-10	376	7996	CID	9640	2	406.22	-0.001279	-1.57764	811.435	R.YGFISPK.R	LAG_934	2	70	66	5.25189e-10	1	0.00330124	0.00773196	0.029703	0
LCA_Atta_gongo_prot_03_03	1040751	4.46179e-12	1026	13334	CID	14247	3	620.31	-0.002925	-1.57431	1858.92	R.SYTDEGRFDTLINTVK.S	LAG_4471	2	99	63	4.46179e-12	1	2.89542e-05	0.000773994	0	0
LCA_Atta_gongo_prot_01_06	1040718	1.00107e-11	106	6695	CID	6908	1	1319.7	-0.002074	-1.57247	1319.71	R.IANINQVYTQR.A	LAG_802	2	85	60	1.00107e-11	1	6.42826e-05	0	0	0
LCA_Atta_gongo_prot_02_13	1040746	5.51571e-12	1232	16301	CID	19277	2	1067.53	-0.003352	-1.57204	2133.06	K.VLGSDGSGSTSDVIAGVQWAAR.Q	LAG_5096	2	194	105	5.51571e-12	1	3.59949e-05	0	0	1
LCA_Atta_gongo_prot_03_01	1040749	3.30023e-10	2697	26341	CID	27735	2	854.427	-0.002682	-1.57155	1707.85	R.YDLSIWDVVAQGWR.R	LAG_2062	2	80	39	3.30023e-10	1	0.00213484	0.00145191	0.00318979	0
LCA_Atta_gongo_prot_02_05	1040738	5.85174e-10	2504	18590	CID	21395	2	660.328	-0.002072	-1.57133	1319.65	K.LSDLEVDEMIR.E	LAG_1581	2	59	37	5.85174e-10	1	0.00375764	0.00119474	0	0
LCA_Atta_gongo_prot_01_01	1040717	8.91325e-12	491	17063	CID	17655	2	971.957	-0.003049	-1.5699	1942.91	R.MISPFFEELSDNTEGVK.F	LAG_2287	2	118	47	8.91325e-12	1	5.79145e-05	0.00156986	0.00248756	0
LCA_Atta_gongo_prot_02_03	1040736	1.48354e-10	2719	13694	CID	15970	2	739.882	-0.002316	-1.56737	1478.76	K.SYTNINLNANLNK.Q	LAG_4831	2	91	56	1.48354e-10	1	0.000957716	0.000735024	0	0
LCA_Atta_gongo_prot_02_07	1040740	3.3156e-11	1743	18873	CID	22043	3	935.484	-0.00439	-1.56586	2804.44	R.IIADPEIFIQSPELLNMYQDVVEK.H	LAG_1515	2	208	88	3.3156e-11	1	0.000216618	0	0	0
LCA_Atta_gongo_prot_02_09	1040742	4.10117e-11	1481	22384	CID	25855	3	935.484	-0.00439	-1.56586	2804.44	R.IIADPEIFIQSPELLNMYQDVVEK.H	LAG_1515	2	145	62	4.10117e-11	1	0.000267942	0	0	0
LCA_Atta_gongo_prot_03_01	1040749	1.0726e-12	1302	26697	CID	28135	2	798.895	-0.002497	-1.56585	1595.78	R.NGLGVAGYLDEFANR.A	LAG_2465	2	90	71	1.0726e-12	1	6.95032e-06	0	0	1
LCA_Atta_gongo_prot_02_02	1040735	3.07862e-11	568	16187	CID	17579	3	677.374	-0.003165	-1.5613	2028.1	R.FNGGPLVPFAVVNVEQGKR.Y	LAG_2639	2	128	69	3.07862e-11	1	0.00020045	0.00131406	0.00299401	2
LCA_Atta_gongo_prot_02_15	1040748	3.58378e-10	1728	14772	CID	17329	3	833.794	-0.003897	-1.5612	2497.37	K.SILENYITGKPQDPQNIIVGLGK.Y	LAG_38	2	112	47	3.58378e-10	1	0.00234013	0.00114482	0	2
LCA_Atta_gongo_prot_02_11	1040744	1.13333e-10	1483	862	CID	1312	3	952.113	-0.004447	-1.55951	2852.32	K.GGTIVHESSHFLANGGTQDYAYGQSGAK.A	LAG_21041	2	166	62	1.13333e-10	1	0.000741668	0.00132188	0	2
LCA_Atta_gongo_prot_03_09	1040757	2.56922e-11	254	16749	CID	18565	2	941.457	-0.002927	-1.55593	1881.91	R.NSDGFAIASFIVNAGENR.L	LAG_419	2	92	55	2.56922e-11	1	0.000167121	0	0	0
LCA_Atta_gongo_prot_02_13	1040746	2.32527e-11	1406	20053	CID	23246	2	627.845	-0.00195	-1.55542	1254.68	R.FVTYAQSIGIR.R	LAG_56841	2	80	57	2.32527e-11	1	0.000149315	0	0	0
LCA_Atta_gongo_prot_02_09	1040742	1.64628e-10	1660	19390	CID	22704	3	850.443	-0.00396	-1.55477	2548.32	K.GAIPIVSSQTPDNIWVNGEIGAGPR.F	LAG_4471	2	119	55	1.64628e-10	1	0.00107608	0	0	1
LCA_Atta_gongo_prot_02_09	1040742	1.93197e-10	1685	19095	CID	22391	3	850.443	-0.00396	-1.55477	2548.32	K.GAIPIVSSQTPDNIWVNGEIGAGPR.F	LAG_4471	2	121	55	1.93197e-10	1	0.00126282	0.00166852	0	1
LCA_Atta_gongo_prot_02_09	1040742	1.36779e-12	1064	17756	CID	20959	3	628.645	-0.002925	-1.55344	1883.92	K.NTFGVGSQAIALSQYGDR.V	LAG_1450	2	144	89	1.36779e-12	1	8.89712e-06	0	0	0
LCA_Atta_gongo_prot_02_03	1040736	1.67548e-12	1427	21515	CID	24322	3	628.645	-0.002925	-1.55344	1883.92	K.NTFGVGSQAIALSQYGDR.V	LAG_1450	2	148	97	1.67548e-12	1	1.08985e-05	0	0	0
LCA_Atta_gongo_prot_02_05	1040738	9.33672e-11	2146	16674	CID	19317	3	628.645	-0.002925	-1.55344	1883.92	K.NTFGVGSQAIALSQYGDR.V	LAG_1450	2	133	71	9.33672e-11	1	0.00060733	0	0	0
LCA_Atta_gongo_prot_02_11	1040744	1.86135e-17	210	19297	CID	22470	2	845.389	-0.002619	-1.55192	1688.77	K.LISWYDNEWGYSR.R	LAG_3439	2	145	140	1.86135e-17	1	1.20161e-10	0	0	1
LCA_Atta_gongo_prot_02_13	1040746	5.2538e-16	259	14089	CID	16888	2	845.389	-0.002619	-1.55192	1688.77	K.LISWYDNEWGYSR.R	LAG_3439	2	71	62	5.2538e-16	1	3.39164e-09	0	0	1
LCA_Atta_gongo_prot_02_03	1040736	4.7037e-13	1158	10979	CID	12936	2	845.389	-0.002619	-1.55192	1688.77	K.LISWYDNEWGYSR.R	LAG_3439	2	59	39	4.7037e-13	1	3.03651e-06	0	0	1
LCA_Atta_gongo_prot_02_07	1040740	7.21858e-11	1879	21842	CID	25212	2	885.433	-0.002741	-1.55067	1768.86	K.FLVTGTWASTMDPNTK.Q	LAG_20128	2	99	56	7.21858e-11	1	0.00046844	0	0	1
LCA_Atta_gongo_prot_02_02	1040735	3.00017e-12	390	5051	CID	5766	2	473.76	-0.001462	-1.54597	946.514	K.VNAM*LGVAR.M	LAG_2353	2	121	121	3.00017e-12	1	1.9114e-05	0	0	0
LCA_Atta_gongo_prot_03_01	1040749	2.51195e-14	740	20810	CID	21643	2	989.975	-0.003049	-1.54133	1978.95	T.IQFGLDAGQAGSDDASGTLR.I	LAG_1450	1	130	77	2.51195e-14	1	1.63693e-07	0	0	0
LCA_Atta_gongo_prot_02_05	1040738	9.87982e-10	2640	7565	CID	9347	2	712.83	-0.002194	-1.54123	1424.65	K.LEETEEQYVER.L	LAG_4234	2	36	9	9.87982e-10	1	0.00634424	0.00189179	0.0274725	0
LCA_Atta_gongo_prot_03_09	1040757	2.16323e-20	26	19000	CID	20974	2	1109.56	-0.003415	-1.54023	2218.12	R.SAVLAGETEDSASFPGPLVVGSK.G	LAG_2404	2	234	201	2.16323e-20	1	1.41254e-13	0	0	0
LCA_Atta_gongo_prot_03_11	1040759	2.45092e-18	43	19197	CID	21115	2	1109.56	-0.003415	-1.54023	2218.12	R.SAVLAGETEDSASFPGPLVVGSK.G	LAG_2404	2	199	167	2.45092e-18	1	1.60039e-11	0	0	0
LCA_Atta_gongo_prot_03_01	1040749	5.21351e-11	2145	29587	CID	31380	2	673.887	-0.002072	-1.53972	1346.77	R.ISLADFLIIGER.W	LAG_1949	2	109	81	5.21351e-11	1	0.000335751	0.0011534	0	0
LCA_Atta_gongo_prot_02_02	1040735	1.52558e-20	24	16241	CID	17634	3	951.444	-0.00439	-1.5396	2852.32	K.GGTIVHESSHFLANGGTQDYAYGQSGAK.A	LAG_21041	2	221	169	1.52558e-20	1	9.98362e-14	0	0	0
LCA_Atta_gongo_prot_01_15	1040729	3.63096e-10	165	9064	CID	9471	2	555.807	-0.001706	-1.53739	1110.61	K.HLAGDIVVMR.L	LAG_3616	2	70	54	3.63096e-10	1	0.00232336	0.0372671	0.0789474	0
LCA_Atta_gongo_prot_03_03	1040751	1.13402e-10	1436	15476	CID	16530	3	1035.18	-0.004756	-1.53299	3103.52	A.VNSLPNDSSSQSIFIYPGTYTEQVSITR.I	LAG_1450	1	156	77	1.13402e-10	1	0.000742121	0.00204221	0.00338983	0
LCA_Atta_gongo_prot_02_07	1040740	7.55126e-14	713	17630	CID	20726	4	1117.79	-0.00683	-1.52889	4468.14	R.AGTANSGEFSTLSAAVNSLPNDSSSQSIFIYPGTYTEQVSITR.I	LAG_1450	2	180	78	7.55126e-14	1	4.95507e-07	0	0	0
LCA_Atta_gongo_prot_02_07	1040740	1.21696e-12	1219	19488	CID	22697	4	1117.79	-0.00683	-1.52889	4468.14	R.AGTANSGEFSTLSAAVNSLPNDSSSQSIFIYPGTYTEQVSITR.I	LAG_1450	2	174	63	1.21696e-12	1	7.9856e-06	0	0	0
LCA_Atta_gongo_prot_02_13	1040746	2.20626e-11	1401	22190	CID	25449	4	1117.79	-0.00683	-1.52889	4468.14	R.AGTANSGEFSTLSAAVNSLPNDSSSQSIFIYPGTYTEQVSITR.I	LAG_1450	2	179	56	2.20626e-11	1	0.000144773	0	0	0
LCA_Atta_gongo_prot_03_03	1040751	9.24393e-10	1759	21727	CID	23381	3	1012.15	-0.004636	-1.52785	3035.44	R.HYDTVPHGLDLSYEDVGDPDPTPIGIGR.S	LAG_144	2	155	50	9.24393e-10	1	0.00604936	0.00858615	0	-1
LCA_Atta_gongo_prot_03_01	1040749	8.84283e-13	1268	28249	CID	29873	2	1180.09	-0.003596	-1.52552	2358.17	T.SIPEVNNAVQNDGFTLEGQIGR.V	LAG_11090	1	138	82	8.84283e-13	1	5.77073e-06	0	0	1
LCA_Atta_gongo_prot_02_02	1040735	4.85071e-10	838	22918	CID	24483	4	640.623	-0.0039	-1.52439	2559.47	R.AVLAYLGIPLEPGAKPEKPVPMIR.K	LAG_2268	2	149	63	4.85071e-10	1	0.00316912	0.00474496	0.00819672	0
LCA_Atta_gongo_prot_03_01	1040749	1.54123e-12	1373	27961	CID	29560	2	1123.54	-0.003415	-1.52107	2246.07	R.AWEETEASLANLVEAAEWAR.Q	LAG_2796	2	131	64	1.54123e-12	1	1.00435e-05	0	0	0
LCA_Atta_gongo_prot_03_11	1040759	7.07624e-14	111	20260	CID	22238	4	1045.01	-0.006342	-1.51856	4177.03	R.DIFDPPILDPHAGTVWTSGQQATATWDTSNPPKQITDR.F	LAG_5486	2	179	79	7.07624e-14	1	4.6407e-07	0	0	0
LCA_Atta_gongo_prot_03_11	1040759	3.67487e-13	126	19993	CID	21960	4	1045.01	-0.006342	-1.51856	4177.03	R.DIFDPPILDPHAGTVWTSGQQATATWDTSNPPKQITDR.F	LAG_5486	2	174	71	3.67487e-13	1	2.41004e-06	0	0	0
LCA_Atta_gongo_prot_02_15	1040748	2.7395e-16	249	21318	CID	24285	2	844.888	-0.00256	-1.51705	1688.77	K.LISWYDNEWGYSR.R	LAG_3439	2	132	110	2.7395e-16	1	1.76851e-09	0	0	0
LCA_Atta_gongo_prot_03_01	1040749	8.04238e-11	2272	20340	CID	21161	2	844.929	-0.00256	-1.51698	1688.85	K.IPNPDFFEDLAPVKS.L	LAG_1274	1	137	71	8.04238e-11	1	0.000521136	0.0011534	0.00255319	0
LCA_Atta_gongo_prot_03_05	1040753	4.42821e-11	681	16130	CID	17528	3	1099.54	-0.004996	-1.51692	3294.59	R.DGAQLLVENNVWTGTDKPLYDTDEGFAVAR.G	LAG_4755	2	165	61	4.42821e-11	1	0.000289962	0	0	2
LCA_Atta_gongo_prot_02_07	1040740	2.96147e-10	2096	19783	CID	23020	3	912.826	-0.004144	-1.51537	2735.47	K.LLIFEPTGAVVASPTFSLPEYIGGTR.N	LAG_3679	2	149	53	2.96147e-10	1	0.00193659	0.000455996	0	1
LCA_Atta_gongo_prot_02_03	1040736	4.85014e-12	1659	22037	CID	24865	2	766.408	-0.002316	-1.51312	1531.81	R.IPATGVSGSTSWQIK.Y	LAG_10889	2	76	48	4.85014e-12	1	3.14283e-05	0	0	0
LCA_Atta_gongo_prot_02_15	1040748	1.82137e-14	511	21831	CID	24818	2	850.437	-0.00256	-1.50715	1699.87	R.IFVQEGIYDEFLAR.F	LAG_3493	2	124	102	1.82137e-14	1	1.1782e-07	0	0	0
LCA_Atta_gongo_prot_02_01	1040734	2.02853e-14	506	18215	CID	21321	2	648.336	-0.00195	-1.50626	1295.67	K.TYLDMPVTTVR.V	LAG_3052	2	123	116	2.02853e-14	1	1.3026e-07	0	0	0
LCA_Atta_gongo_prot_02_07	1040740	1.45046e-13	808	120	CID	160	3	648.701	-0.002925	-1.50541	1944.09	L.RIINEPTAAAIAYGLDKK.V	LAG_2234	1	200	142	1.45046e-13	1	9.43486e-07	0	0	0
LCA_Atta_gongo_prot_03_09	1040757	7.8628e-15	127	16607	CID	18402	2	933.003	-0.002805	-1.50461	1865	R.YVGSTSSLAVIQVEQGVK.Y	LAG_2404	2	126	105	7.8628e-15	1	5.11455e-08	0	0	0
LCA_Atta_gongo_prot_03_07	1040755	2.52755e-13	286	15716	CID	17367	2	933.003	-0.002805	-1.50461	1865	R.YVGSTSSLAVIQVEQGVK.Y	LAG_2404	2	104	77	2.52755e-13	1	1.64411e-06	0	0	0
LCA_Atta_gongo_prot_02_01	1040734	2.41733e-14	523	15998	CID	18889	2	811.426	-0.002438	-1.50439	1621.85	R.LVEPYVTYGEPNLK.S	LAG_3349	2	162	130	2.41733e-14	1	1.56371e-07	0	0	0
LCA_Atta_gongo_prot_02_01	1040734	9.54851e-11	1836	17182	CID	20211	2	811.426	-0.002438	-1.50439	1621.85	R.LVEPYVTYGEPNLK.S	LAG_3349	2	106	68	9.54851e-11	1	0.00061767	0.000967118	0	0
LCA_Atta_gongo_prot_02_03	1040736	6.06368e-12	1712	11566	CID	13596	2	568.288	-0.001702	-1.50258	1133.56	R.YFTVYDLGR.N	LAG_439	2	80	78	6.06368e-12	1	3.86315e-05	0	0	2
LCA_Atta_gongo_prot_02_01	1040734	3.47202e-13	804	12618	CID	14941	2	771.392	-0.002312	-1.50257	1539.77	G.VSIGPTSDM*YIVNK.D	LAG_2404	1	124	96	3.47202e-13	1	2.24597e-06	0	0	2
LCA_Atta_gongo_prot_01_14	1040731	1.43068e-10	108	20462	CID	20887	3	934.474	-0.004207	-1.50224	2801.41	D.GNEFLINLIDSPGHVDFSSEVTAALR.V	LAG_49	1	198	87	1.43068e-10	1	0.000935563	0	0	0
LCA_Atta_gongo_prot_01_04	1040725	1.71751e-10	119	20663	CID	21618	2	875.423	-0.002624	-1.49934	1750.84	R.VWYVM*KPEHMWTK.Q	LAG_2528	2	23	-15	1.71751e-10	1	0.00110875	0.0603448	0.0786517	-1
LCA_Atta_gongo_prot_01_11	1040727	4.62138e-11	89	7855	CID	8369	2	734.355	-0.002194	-1.49605	1467.7	R.KQFGQPIGNFQGM*.Q	LAG_798	1	13	-7	4.62138e-11	1	0.000298338	0.0222222	0.0444444	0
LCA_Atta_gongo_prot_03_05	1040753	6.46991e-10	874	21701	CID	23605	3	611.987	-0.002742	-1.49599	1833.95	K.DILNHTFTLLTEFNR.G	LAG_2600	2	126	63	6.46991e-10	1	0.00419242	0.00570125	0	0
LCA_Atta_gongo_prot_02_02	1040735	5.7947e-15	166	9708	CID	10770	1	1143.6	-0.001707	-1.49438	1143.6	R.FGIVTTGTGYK.Y	LAG_6272	2	95	93	5.7947e-15	1	3.72101e-08	0	0	0
LCA_Atta_gongo_prot_02_04	1040737	2.16346e-10	419	3501	CID	4440	2	449.758	-0.00134	-1.49277	898.51	K.SAPVLAGQR.Y	LAG_5300	2	70	65	2.16346e-10	1	0.00137833	0.00464037	0	0
LCA_Atta_gongo_prot_03_01	1040749	5.92146e-13	1177	27334	CID	28855	2	941.457	-0.002805	-1.4911	1881.91	R.NSDGFAIASFIVNAGENR.L	LAG_419	2	89	66	5.92146e-13	1	3.85176e-06	0	0	0
LCA_Atta_gongo_prot_02_01	1040734	5.81928e-11	1705	14837	CID	17591	2	614.337	-0.001828	-1.49027	1227.67	R.NSLPDTIAIQR.V	LAG_3536	2	90	75	5.81928e-11	1	0.00037368	0.000967118	0.00617284	0
LCA_Atta_gongo_prot_02_05	1040738	1.09361e-18	91	17265	CID	19969	2	942.465	-0.002805	-1.48951	1883.92	K.NTFGVGSQAIALSQYGDR.V	LAG_1450	2	228	220	1.09361e-18	1	7.11368e-12	0	0	0
LCA_Atta_gongo_prot_02_05	1040738	4.30283e-10	2447	18059	CID	20830	2	573.807	-0.001706	-1.48916	1146.61	R.IAIVMDDLEK.A	LAG_4549	2	73	51	4.30283e-10	1	0.00275327	0.000815328	0	0
LCA_Atta_gongo_prot_03_03	1040751	4.02289e-14	562	19469	CID	20897	2	942.46	-0.0028	-1.48887	1881.91	R.NSDGFAIASFIVNAGENR.L	LAG_419	2	117	94	4.02289e-14	1	2.61679e-07	0	0	2
LCA_Atta_gongo_prot_02_07	1040740	3.88195e-14	656	15612	CID	18540	2	656.337	-0.00195	-1.4879	1311.67	R.GQAYFGGNTIGVK.G	LAG_1450	2	96	86	3.88195e-14	1	2.50603e-07	0	0	0
LCA_Atta_gongo_prot_02_09	1040742	4.6711e-16	338	19366	CID	22675	4	1067.3	-0.006342	-1.48684	4266.19	R.FGVIIDQSYPSTIGTPGSGVLLSAVNFVSPQTSITVNSGAER.V	LAG_543	2	209	110	4.6711e-16	1	3.06483e-09	0	0	0
LCA_Atta_gongo_prot_02_15	1040748	1.67202e-15	359	18774	CID	21601	4	1067.3	-0.006342	-1.48684	4266.19	R.FGVIIDQSYPSTIGTPGSGVLLSAVNFVSPQTSITVNSGAER.V	LAG_543	2	220	109	1.67202e-15	1	1.09706e-08	0	0	0
LCA_Atta_gongo_prot_02_15	1040748	1.87728e-10	1660	18279	CID	21070	4	1067.3	-0.006342	-1.48684	4266.19	R.FGVIIDQSYPSTIGTPGSGVLLSAVNFVSPQTSITVNSGAER.V	LAG_543	2	222	66	1.87728e-10	1	0.00123173	0.00114482	0	0
LCA_Atta_gongo_prot_01_15	1040729	4.6987e-10	176	5819	CID	6162	2	534.283	-0.001584	-1.48509	1067.56	R.HSDNALALAR.W	LAG_666	2	46	31	4.6987e-10	1	0.00300658	0.0467836	0.0952381	0
LCA_Atta_gongo_prot_02_15	1040748	3.47574e-10	1726	21923	CID	24914	3	836.061	-0.003721	-1.48464	2507.18	K.NNQATIQFGLDAGQAGSDDASGTLR.I	LAG_1450	2	122	49	3.47574e-10	1	0.0022719	0.00114482	0	-1
LCA_Atta_gongo_prot_02_07	1040740	1.18342e-10	1957	14081	CID	16922	2	576.318	-0.001706	-1.48267	1151.63	K.TSLFQDISLK.Q	LAG_1154	2	118	99	1.18342e-10	1	0.000757243	0.000455996	0	0
LCA_Atta_gongo_prot_02_11	1040744	5.00134e-10	1692	14602	CID	17465	2	576.318	-0.001706	-1.48267	1151.63	K.TSLFQDISLK.Q	LAG_1154	2	55	41	5.00134e-10	1	0.00320023	0.00587199	0.0126582	0
LCA_Atta_gongo_prot_02_09	1040742	8.23954e-10	1874	12972	CID	15705	2	576.318	-0.001706	-1.48267	1151.63	K.TSLFQDISLK.Q	LAG_1154	2	76	52	8.23954e-10	1	0.00527228	0.00262329	0	0
LCA_Atta_gongo_prot_02_03	1040736	1.75889e-12	1434	20620	CID	23383	3	961.472	-0.004264	-1.48079	2880.4	R.DLFVNGFWPSNPDSFFPTNLLPAER.T	LAG_4725	2	178	88	1.75889e-12	1	1.14969e-05	0	0	2
LCA_Atta_gongo_prot_03_01	1040749	9.1067e-10	3048	20561	CID	21387	3	952.15	-0.004207	-1.47435	2854.44	H.WPVAFVPGDALNPPHPTIPGESALDEK.T	LAG_1156	1	220	78	9.1067e-10	1	0.00595748	0.00557926	0.00215983	0
LCA_Atta_gongo_prot_02_05	1040738	1.23362e-12	1301	12196	CID	14452	2	1015.5	-0.002986	-1.47223	2028.99	K.SGQLNGYAGDVWNVQPAPR.D	LAG_38	2	165	93	1.23362e-12	1	8.03212e-06	0	0	1
LCA_Atta_gongo_prot_02_05	1040738	1.42976e-12	1327	11822	CID	14043	2	1015.5	-0.002986	-1.47223	2028.99	K.SGQLNGYAGDVWNVQPAPR.D	LAG_38	2	169	95	1.42976e-12	1	9.30921e-06	0	0	1
LCA_Atta_gongo_prot_03_09	1040757	8.47515e-12	239	21262	CID	23399	2	850.939	-0.002497	-1.47003	1699.87	R.IFVQEGIYDEFLAR.F	LAG_3493	2	94	58	8.47515e-12	1	5.48237e-05	0	0	1
LCA_Atta_gongo_prot_02_13	1040746	7.95948e-15	410	20348	CID	23554	3	998.819	-0.00439	-1.46657	2994.45	R.YFAWLEEQLNNGVVLNESQGADQLEK.F	LAG_1536	2	173	96	7.95948e-15	1	5.20495e-08	0	0	0
LCA_Atta_gongo_prot_02_03	1040736	7.83092e-15	618	22553	CID	25414	2	749.905	-0.002194	-1.46503	1498.8	K.QLPVATDLAAVNMR.L	LAG_1154	2	77	73	7.83092e-15	1	5.06563e-08	0	0	0
LCA_Atta_gongo_prot_02_03	1040736	1.80988e-13	987	15950	CID	18376	2	730.904	-0.002131	-1.46092	1459.8	K.ILEASGTSLENVVK.V	LAG_77	2	113	102	1.80988e-13	1	1.17076e-06	0	0	1
LCA_Atta_gongo_prot_01_04	1040725	3.98594e-11	88	8976	CID	9403	4	752.348	-0.004389	-1.46027	3006.38	S.YIDGGSPGQDHSSNIPPPPGGFPTGDHFR.A	LAG_4502	1	177	84	3.98594e-11	1	0.000260927	0	0	0
LCA_Atta_gongo_prot_02_15	1040748	1.67999e-13	715	18299	CID	21090	3	836.395	-0.003658	-1.45948	2507.18	K.NNQATIQFGLDAGQAGSDDASGTLR.I	LAG_1450	2	128	71	1.67999e-13	1	1.09812e-06	0	0	0
LCA_Atta_gongo_prot_02_09	1040742	1.40366e-12	1069	21148	CID	24583	2	627.845	-0.001828	-1.4582	1254.68	R.FVTYAQSIGIR.R	LAG_56841	2	78	62	1.40366e-12	1	9.01349e-06	0	0	0
LCA_Atta_gongo_prot_02_11	1040744	8.33623e-14	610	22093	CID	25348	2	755.405	-0.002194	-1.45436	1509.8	K.VIIETSFLTTEEK.I	LAG_2242	2	40	29	8.33623e-14	1	5.38153e-07	0	0	0
LCA_Atta_gongo_prot_02_02	1040735	1.77116e-11	517	14866	CID	16224	2	839.418	-0.002438	-1.45422	1677.83	K.YYTLVPALNSM*FSR.G	LAG_16691	2	116	78	1.77116e-11	1	0.000114572	0.00131406	0.00299401	0
LCA_Atta_gongo_prot_03_02	1040750	5.22811e-14	144	19159	CID	19723	3	1177.28	-0.005123	-1.45164	3529.82	K.RPEDYPAQVIPGTGIPGIISIPYTEGLEIDYR.H	LAG_2062	2	194	104	5.22811e-14	1	3.42508e-07	0	0	0
LCA_Atta_gongo_prot_03_02	1040750	7.10738e-10	568	15173	CID	15467	4	673.083	-0.0039	-1.45088	2689.31	S.KAPEEFAFDPTIDGPGGLYPDIPSR.L	LAG_2011	1	153	62	7.10738e-10	1	0.0046457	0.0123457	0	0
LCA_Atta_gongo_prot_03_03	1040751	8.0442e-12	1083	13873	CID	14796	3	757.701	-0.003292	-1.44995	2271.09	R.IYAMLQSATIQDGGDDKTTSR.Y	LAG_2010	2	174	94	8.0442e-12	1	5.24602e-05	0.000773994	0	0
LCA_Atta_gongo_prot_02_09	1040742	5.85644e-16	348	21219	CID	24660	2	1052.49	-0.003045	-1.44915	2101.98	K.MGDTEFWTEQLFLDELK.A	LAG_33438	2	195	159	5.85644e-16	1	3.80526e-09	0	0	2
LCA_Atta_gongo_prot_03_01	1040749	1.06074e-13	911	28768	CID	30480	2	673.887	-0.00195	-1.44915	1346.77	R.ISLADFLIIGER.W	LAG_1949	2	146	137	1.06074e-13	1	6.83118e-07	0	0	0
LCA_Atta_gongo_prot_03_03	1040751	8.52547e-18	184	14663	CID	15648	2	1179.59	-0.003415	-1.4488	2358.17	T.SIPEVNNAVQNDGFTLEGQIGR.V	LAG_11090	1	200	177	8.52547e-18	1	5.56362e-11	0	0	0
LCA_Atta_gongo_prot_02_11	1040744	1.85778e-16	303	15285	CID	18206	2	844.888	-0.002438	-1.44481	1688.77	K.LISWYDNEWGYSR.R	LAG_3439	2	95	88	1.85778e-16	1	1.19931e-09	0	0	0
LCA_Atta_gongo_prot_02_15	1040748	1.52854e-14	503	19316	CID	22169	2	844.888	-0.002438	-1.44481	1688.77	K.LISWYDNEWGYSR.R	LAG_3439	2	96	76	1.52854e-14	1	9.86763e-08	0	0	0
LCA_Atta_gongo_prot_01_01	1040717	1.05518e-12	342	16375	CID	16899	2	844.888	-0.002438	-1.44481	1688.77	K.LISWYDNEWGYSR.R	LAG_3439	2	68	31	1.05518e-12	1	6.81184e-06	0	0	0
LCA_Atta_gongo_prot_03_09	1040757	3.6428e-12	229	19689	CID	21697	2	933.003	-0.002683	-1.43919	1865	R.YVGSTSSLAVIQVEQGVK.Y	LAG_2404	2	118	76	3.6428e-12	1	2.36955e-05	0	0	0
LCA_Atta_gongo_prot_03_03	1040751	1.47728e-19	95	17941	CID	19222	3	1188.57	-0.005123	-1.43784	3563.71	R.DIFDPPILDPHAGTVWTSGQQATATWDTSNPPK.Q	LAG_5486	2	225	136	1.47728e-19	1	9.68013e-13	0	0	0
LCA_Atta_gongo_prot_02_05	1040738	5.61156e-13	1143	18974	CID	21804	3	850.109	-0.003658	-1.43594	2548.32	K.GAIPIVSSQTPDNIWVNGEIGAGPR.F	LAG_4471	2	127	71	5.61156e-13	1	3.66797e-06	0	0	0
LCA_Atta_gongo_prot_03_01	1040749	3.54184e-15	558	28204	CID	29826	2	850.437	-0.002439	-1.43538	1699.87	R.IFVQEGIYDEFLAR.F	LAG_3493	2	126	109	3.54184e-15	1	2.29113e-08	0	0	0
LCA_Atta_gongo_prot_02_07	1040740	2.05447e-12	1308	19621	CID	22846	2	787.415	-0.002253	-1.43357	1572.82	R.FLVDWEPLGPFPR.A	LAG_4725	2	100	65	2.05447e-12	1	1.32628e-05	0	0	1
LCA_Atta_gongo_prot_02_04	1040737	3.28477e-14	95	11023	CID	12502	2	766.408	-0.002194	-1.43348	1531.81	R.IPATGVSGSTSWQIK.Y	LAG_10889	2	119	90	3.28477e-14	1	2.12849e-07	0	0	0
LCA_Atta_gongo_prot_03_04	1040752	9.75719e-11	150	10174	CID	10351	2	724.392	-0.002072	-1.43237	1447.78	N.EPTAAAIAYGLDKK.V	LAG_2234	1	54	28	9.75719e-11	1	0.000631169	0.013245	0.0232558	0
LCA_Atta_gongo_prot_01_05	1040723	9.41633e-13	56	13015	CID	13817	2	852.474	-0.002439	-1.43195	1703.94	R.LVREIAQDFKTDLR.F	LAG_2467	2	243	168	9.41633e-13	1	6.09119e-06	0	0	0
LCA_Atta_gongo_prot_02_09	1040742	9.85914e-12	1299	1637	CID	2420	4	714.086	-0.004081	-1.43144	2852.32	K.GGTIVHESSHFLANGGTQDYAYGQSGAK.A	LAG_21041	2	139	72	9.85914e-12	1	6.45196e-05	0	0	1
LCA_Atta_gongo_prot_02_13	1040746	3.30929e-13	750	17495	CID	20529	2	639.837	-0.001828	-1.43087	1278.67	R.GPTFTVDTVVSR.S	LAG_4727	2	92	85	3.30929e-13	1	2.13118e-06	0	0	0
LCA_Atta_gongo_prot_02_09	1040742	4.87225e-13	874	15371	CID	18358	2	639.837	-0.001828	-1.43087	1278.67	R.GPTFTVDTVVSR.S	LAG_4727	2	53	47	4.87225e-13	1	3.13774e-06	0	0	0
LCA_Atta_gongo_prot_02_11	1040744	1.57123e-10	1535	19046	CID	22213	2	639.837	-0.001828	-1.43087	1278.67	R.GPTFTVDTVVSR.S	LAG_4727	2	79	51	1.57123e-10	1	0.00101187	0.00193299	0	0
LCA_Atta_gongo_prot_02_15	1040748	3.22139e-14	554	13614	CID	16045	2	1109.56	-0.003171	-1.43021	2218.12	R.SAVLAGETEDSASFPGPLVVGSK.G	LAG_2404	2	137	86	3.22139e-14	1	2.1035e-07	0	0	0
LCA_Atta_gongo_prot_03_11	1040759	5.45827e-13	136	22059	CID	24189	2	1109.56	-0.003171	-1.43021	2218.12	R.SAVLAGETEDSASFPGPLVVGSK.G	LAG_2404	2	143	94	5.45827e-13	1	3.56413e-06	0	0	0
LCA_Atta_gongo_prot_03_08	1040756	9.72294e-10	17	11926	CID	12677	4	683.362	-0.0039	-1.42905	2730.43	R.PPSRLAPPVTIVPESSMSCRANRHK.R	LAG_6430	1	162	67	9.72294e-10	1	0.00635535	1	1	0
LCA_Atta_gongo_prot_02_15	1040748	2.03149e-21	4	13281	CID	15679	2	942.465	-0.002683	-1.42474	1883.92	K.NTFGVGSQAIALSQYGDR.V	LAG_1450	2	196	196	2.03149e-21	1	1.32143e-14	0	0	0
LCA_Atta_gongo_prot_02_03	1040736	6.81291e-18	139	14100	CID	16412	2	942.465	-0.002683	-1.42474	1883.92	K.NTFGVGSQAIALSQYGDR.V	LAG_1450	2	233	215	6.81291e-18	1	4.43162e-11	0	0	0
LCA_Atta_gongo_prot_03_03	1040751	1.19853e-11	1129	18134	CID	19428	4	1117.79	-0.006342	-1.41969	4468.14	R.AGTANSGEFSTLSAAVNSLPNDSSSQSIFIYPGTYTEQVSITR.I	LAG_1450	2	178	65	1.19853e-11	1	7.86466e-05	0.000773994	0	0
LCA_Atta_gongo_prot_03_01	1040749	2.45086e-19	92	26112	CID	27479	2	989.975	-0.002805	-1.41802	1978.95	T.IQFGLDAGQAGSDDASGTLR.I	LAG_1450	1	205	174	2.45086e-19	1	1.59712e-12	0	0	0
LCA_Atta_gongo_prot_03_01	1040749	2.64782e-19	95	26108	CID	27475	2	989.975	-0.002805	-1.41802	1978.95	T.IQFGLDAGQAGSDDASGTLR.I	LAG_1450	1	225	192	2.64782e-19	1	1.72547e-12	0	0	0
LCA_Atta_gongo_prot_03_07	1040755	4.91871e-14	248	12642	CID	13952	2	989.975	-0.002805	-1.41802	1978.95	T.IQFGLDAGQAGSDDASGTLR.I	LAG_1450	1	187	102	4.91871e-14	1	3.2053e-07	0	0	0
LCA_Atta_gongo_prot_03_01	1040749	9.66379e-11	2334	19468	CID	20244	2	989.975	-0.002805	-1.41802	1978.95	T.IQFGLDAGQAGSDDASGTLR.I	LAG_1450	1	142	66	9.66379e-11	1	0.000629745	0.0011534	0	0
LCA_Atta_gongo_prot_03_01	1040749	2.67633e-11	1982	19380	CID	20150	2	603.766	-0.001706	-1.41527	1206.53	M.IQGEESDDWK.K	LAG_4848	1	91	76	2.67633e-11	1	0.000171252	0.000983284	0.00215983	0
LCA_Atta_gongo_prot_02_11	1040744	1.36217e-10	1511	21047	CID	24301	2	733.418	-0.002072	-1.41474	1465.83	R.LYEAVLVYGTPIK.A	LAG_4106	2	111	58	1.36217e-10	1	0.000879359	0.00132188	0.0126582	0
LCA_Atta_gongo_prot_02_09	1040742	7.1556e-11	1542	17159	CID	20313	2	885.433	-0.002497	-1.41273	1768.86	K.FLVTGTWASTMDPNTK.Q	LAG_20128	2	94	50	7.1556e-11	1	0.000464353	0	0	1
LCA_Atta_gongo_prot_02_06	1040739	6.1105e-10	388	2776	CID	3706	2	453.743	-0.001279	-1.4124	906.479	K.LQAYAGQR.L	LAG_144	2	62	55	6.1105e-10	1	0.00387148	0.00773196	0.029703	0
LCA_Atta_gongo_prot_02_04	1040737	2.40878e-11	307	5302	CID	6550	2	432.223	-0.001218	-1.41212	863.44	R.SANLTAMR.L	LAG_1515	2	93	93	2.40878e-11	1	0.000152616	0	0	0
LCA_Atta_gongo_prot_02_06	1040739	2.53238e-14	19	23069	CID	25876	3	648.701	-0.002742	-1.41132	1944.09	L.RIINEPTAAAIAYGLDKK.V	LAG_2234	1	226	164	2.53238e-14	1	1.64725e-07	0	0	0
LCA_Atta_gongo_prot_02_09	1040742	2.83448e-13	787	460	CID	681	3	648.701	-0.002742	-1.41132	1944.09	L.RIINEPTAAAIAYGLDKK.V	LAG_2234	1	177	118	2.83448e-13	1	1.84376e-06	0	0	0
LCA_Atta_gongo_prot_02_09	1040742	6.79855e-10	1855	20314	CID	23702	3	850.443	-0.003595	-1.41118	2548.32	K.GAIPIVSSQTPDNIWVNGEIGAGPR.F	LAG_4471	2	129	57	6.79855e-10	1	0.00444384	0.00262329	0	1
LCA_Atta_gongo_prot_03_01	1040749	5.49775e-16	412	20580	CID	21407	2	996.006	-0.002805	-1.40944	1991.01	R.SSGFEGTDGILGIGPVDLTR.G	LAG_2622	2	232	175	5.49775e-16	1	3.58263e-09	0	0	0
LCA_Atta_gongo_prot_02_03	1040736	1.37573e-11	1926	20101	CID	22834	3	1111.88	-0.004693	-1.40873	3332.63	L.SAAVNSLPNDSSSQSIFIYPGTYTEQVSITR.I	LAG_1450	1	210	89	1.37573e-11	1	9.01069e-05	0	0	1
LCA_Atta_gongo_prot_03_02	1040750	9.29158e-13	238	15191	CID	15491	3	1025.79	-0.004327	-1.40796	3074.35	R.DIDNQGGSVQELYFYMNSGHTQTEANR.M	LAG_3369	2	176	81	9.29158e-13	1	6.07842e-06	0	0	1
LCA_Atta_gongo_prot_03_05	1040753	3.09336e-11	661	15672	CID	17011	3	1025.79	-0.004327	-1.40796	3074.35	R.DIDNQGGSVQELYFYMNSGHTQTEANR.M	LAG_3369	2	186	76	3.09336e-11	1	0.000202364	0	0	1
LCA_Atta_gongo_prot_02_13	1040746	2.58032e-12	1142	20569	CID	23789	2	628.346	-0.001765	-1.40792	1254.68	R.FVTYAQSIGIR.R	LAG_56841	2	94	72	2.58032e-12	1	1.65693e-05	0	0	1
LCA_Atta_gongo_prot_03_03	1040751	7.1898e-13	800	23088	CID	24887	3	1099.54	-0.00463	-1.40583	3294.59	R.DGAQLLVENNVWTGTDKPLYDTDEGFAVAR.G	LAG_4755	2	185	92	7.1898e-13	1	4.70793e-06	0	0	2
LCA_Atta_gongo_prot_01_12	1040728	1.2083e-14	25	13613	CID	13920	3	564.972	-0.002376	-1.40442	1692.9	R.HLQLAIRNDEELNK.L	LAG_2097	2	114	99	1.2083e-14	1	7.81617e-08	0	0	0
LCA_Atta_gongo_prot_01_08	1040719	1.62733e-14	86	4	CID	2	3	564.972	-0.002376	-1.40442	1692.9	R.HLQLAIRNDEELNK.L	LAG_2097	2	127	111	1.62733e-14	1	1.05268e-07	0	0	0
LCA_Atta_gongo_prot_01_01	1040717	3.77185e-10	880	5236	CID	5594	1	1043.54	-0.001463	-1.40373	1043.54	R.SPEGDIIANK.E	LAG_1551	2	65	51	3.77185e-10	1	0.00241351	0.00770077	0	0
LCA_Atta_gongo_prot_03_02	1040750	5.48836e-12	315	17648	CID	18096	4	1045.01	-0.005854	-1.40175	4177.03	R.DIFDPPILDPHAGTVWTSGQQATATWDTSNPPKQITDR.F	LAG_5486	2	178	60	5.48836e-12	1	3.59935e-05	0	0	0
LCA_Atta_gongo_prot_03_03	1040751	4.32338e-11	1301	22852	CID	24612	4	1045.01	-0.005854	-1.40175	4177.03	R.DIFDPPILDPHAGTVWTSGQQATATWDTSNPPKQITDR.F	LAG_5486	2	185	64	4.32338e-11	1	0.000283533	0.00143988	0	0
LCA_Atta_gongo_prot_03_01	1040749	2.29043e-24	4	14385	CID	15147	2	1002.51	-0.002805	-1.40029	2004.01	R.AQPNVGTTGYDGGINSAILR.Y	LAG_2404	2	315	312	2.29043e-24	1	1.49257e-17	0	0	0
LCA_Atta_gongo_prot_01_03	1040724	3.62328e-13	82	11294	CID	12145	3	683.344	-0.002862	-1.39898	2047.02	K.IRPTEEELKEMGPEFNK.F	LAG_3638	2	120	79	3.62328e-13	1	2.35425e-06	0	0	1
LCA_Atta_gongo_prot_02_05	1040738	2.69709e-11	1907	17234	CID	19936	2	876.445	-0.002439	-1.39279	1751.88	R.YGPGDYPLAISLAASEK.V	LAG_2798	2	134	92	2.69709e-11	1	0.000175245	0	0	0
LCA_Atta_gongo_prot_02_13	1040746	2.7501e-10	1655	19591	CID	22757	2	876.445	-0.002439	-1.39279	1751.88	R.YGPGDYPLAISLAASEK.V	LAG_2798	2	105	56	2.7501e-10	1	0.00178689	0.00120627	0.0253165	0
LCA_Atta_gongo_prot_02_09	1040742	3.54738e-10	1762	18137	CID	21366	3	833.126	-0.003475	-1.39195	2497.37	K.SILENYITGKPQDPQNIIVGLGK.Y	LAG_38	2	161	67	3.54738e-10	1	0.00231636	0.00166852	0	0
LCA_Atta_gongo_prot_03_04	1040752	8.64542e-12	106	17242	CID	18045	3	1057.49	-0.00439	-1.38521	3170.45	K.FAEEFSQLEDALEEEGEGNPLNDLYRR.S	LAG_1188	2	213	89	8.64542e-12	1	5.65571e-05	0	0	0
LCA_Atta_gongo_prot_03_03	1040751	4.58041e-10	1659	24254	CID	26165	3	749.361	-0.003109	-1.38464	2246.07	R.AWEETEASLANLVEAAEWAR.Q	LAG_2796	2	185	81	4.58041e-10	1	0.00298485	0.00601685	0	0
LCA_Atta_gongo_prot_02_02	1040735	1.31551e-10	701	12184	CID	13368	2	661.84	-0.001828	-1.3833	1322.67	R.KNAYWEVGLDK.I	LAG_439	2	63	44	1.31551e-10	1	0.000844745	0.00131406	0.00299401	0
LCA_Atta_gongo_prot_02_05	1040738	4.48938e-10	2453	13613	CID	16001	2	573.807	-0.001584	-1.38279	1146.61	R.IAIVMDDLEK.A	LAG_4549	2	74	54	4.48938e-10	1	0.00287264	0.00119474	0	0
LCA_Atta_gongo_prot_03_07	1040755	1.36847e-12	325	17215	CID	19006	2	1059.47	-0.002927	-1.38261	2117.94	R.SLETGMYAGVENWSTSNGSK.V	LAG_3917	2	212	130	1.36847e-12	1	8.91772e-06	0	0	0
LCA_Atta_gongo_prot_02_15	1040748	1.08916e-13	667	19127	CID	21976	2	750.947	-0.002072	-1.38172	1500.89	R.VIGQQIVFSQLLR.E	LAG_419	2	56	52	1.08916e-13	1	7.03117e-07	0	0	0
LCA_Atta_gongo_prot_02_15	1040748	3.43964e-13	810	20272	CID	23165	2	750.947	-0.002072	-1.38172	1500.89	R.VIGQQIVFSQLLR.E	LAG_419	2	69	61	3.43964e-13	1	2.22049e-06	0	0	0
LCA_Atta_gongo_prot_03_04	1040752	7.99889e-12	104	9145	CID	9296	2	619.817	-0.001706	-1.37862	1238.63	A.GDVWNVQPAPR.D	LAG_38	1	127	102	7.99889e-12	1	5.13641e-05	0	0	0
LCA_Atta_gongo_prot_02_03	1040736	6.21e-10	3194	16916	CID	19408	2	708.889	-0.00195	-1.37759	1416.77	K.LVVDFTPEELVR.A	LAG_1774	2	114	58	6.21e-10	1	0.00399925	0.00376176	0	0
LCA_Atta_gongo_prot_02_01	1040734	3.93709e-15	364	22134	CID	26014	2	753.372	-0.002072	-1.37727	1505.74	K.TWEYLNADPQLR.W	LAG_1774	2	143	133	3.93709e-15	1	2.53549e-08	0	0	0
LCA_Atta_gongo_prot_03_03	1040751	3.33329e-14	551	16679	CID	17845	2	798.393	-0.002194	-1.37605	1595.78	R.NGLGVAGYLDEFANR.A	LAG_2465	2	139	113	3.33329e-14	1	2.15993e-07	0	0	0
LCA_Atta_gongo_prot_02_03	1040736	3.78986e-10	3049	20864	CID	23637	3	887.105	-0.003658	-1.37605	2659.3	R.IDAWNSPDFNLPIYEPGLEDVVR.Q	LAG_2972	2	184	89	3.78986e-10	1	0.0024747	0.00194995	0.0165563	0
LCA_Atta_gongo_prot_03_04	1040752	4.01159e-11	131	16896	CID	17663	3	976.465	-0.004024	-1.37514	2927.38	R.VEEGFGESPYLTGELGYAFVHGIQDGR.R	LAG_1813	2	165	67	4.01159e-11	1	0.000262433	0.013245	0.0232558	0
LCA_Atta_gongo_prot_02_07	1040740	4.16347e-17	274	19427	CID	22631	2	933.003	-0.002561	-1.37378	1865	R.YVGSTSSLAVIQVEQGVK.Y	LAG_2404	2	252	237	4.16347e-17	1	2.70823e-10	0	0	0
LCA_Atta_gongo_prot_02_07	1040740	8.20636e-11	1892	17366	CID	20443	2	755.405	-0.002072	-1.37356	1509.8	K.VIIETSFLTTEEK.I	LAG_2242	2	52	28	8.20636e-11	1	0.000529769	0	0	0
LCA_Atta_gongo_prot_02_07	1040740	2.05216e-17	239	14884	CID	17767	2	844.888	-0.002317	-1.37257	1688.77	K.LISWYDNEWGYSR.R	LAG_3439	2	142	133	2.05216e-17	1	1.32479e-10	0	0	0
LCA_Atta_gongo_prot_02_15	1040748	2.46444e-15	382	20854	CID	23785	2	844.888	-0.002317	-1.37257	1688.77	K.LISWYDNEWGYSR.R	LAG_3439	2	109	92	2.46444e-15	1	1.59094e-08	0	0	0
LCA_Atta_gongo_prot_02_13	1040746	1.164e-15	310	19081	CID	22225	4	1067.3	-0.005854	-1.37247	4266.19	R.FGVIIDQSYPSTIGTPGSGVLLSAVNFVSPQTSITVNSGAER.V	LAG_543	2	233	114	1.164e-15	1	7.63732e-09	0	0	0
LCA_Atta_gongo_prot_03_01	1040749	3.9056e-11	2062	23118	CID	24158	2	846.892	-0.002317	-1.36932	1692.78	R.WMLDREDDGWTIR.S	LAG_3917	2	151	103	3.9056e-11	1	0.00025213	0.0011534	0	0
LCA_Atta_gongo_prot_01_07	1040721	6.73765e-14	90	11946	CID	12479	2	846.954	-0.002317	-1.36922	1692.9	R.HLQLAIRNDEELNK.L	LAG_2097	2	84	58	6.73765e-14	1	4.35842e-07	0	0	0
LCA_Atta_gongo_prot_02_02	1040735	3.92972e-12	413	15626	CID	17014	4	713.835	-0.003901	-1.36805	2852.32	K.GGTIVHESSHFLANGGTQDYAYGQSGAK.A	LAG_21041	2	182	99	3.92972e-12	1	2.57167e-05	0	0	0
LCA_Atta_gongo_prot_02_04	1040737	3.94875e-11	338	12437	CID	14024	4	713.835	-0.003901	-1.36805	2852.32	K.GGTIVHESSHFLANGGTQDYAYGQSGAK.A	LAG_21041	2	132	68	3.94875e-11	1	0.000258412	0.00242718	0	0
LCA_Atta_gongo_prot_02_15	1040748	2.74405e-11	1412	20507	CID	23412	3	803.751	-0.003292	-1.36688	2409.24	R.VGSVGGTSASSPTVAGVFALLNDFR.L	LAG_2465	2	245	129	2.74405e-11	1	0.000179364	0	0	0
LCA_Atta_gongo_prot_02_15	1040748	1.05516e-10	1589	19300	CID	22151	3	803.751	-0.003292	-1.36688	2409.24	R.VGSVGGTSASSPTVAGVFALLNDFR.L	LAG_2465	2	212	111	1.05516e-10	1	0.000689697	0	0	0
LCA_Atta_gongo_prot_01_08	1040719	4.1046e-11	191	6961	CID	7291	1	1342.66	-0.00183	-1.36375	1342.66	R.NFVPAHEMIER.G	LAG_38	2	124	94	4.1046e-11	1	0.000263573	0.00995025	0	0
LCA_Atta_gongo_prot_03_03	1040751	1.02542e-11	1113	19186	CID	20594	2	850.437	-0.002317	-1.36361	1699.87	R.IFVQEGIYDEFLAR.F	LAG_3493	2	100	64	1.02542e-11	1	6.63317e-05	0.000773994	0	0
LCA_Atta_gongo_prot_02_07	1040740	4.24152e-11	1787	4672	CID	6397	3	731.391	-0.002989	-1.36336	2193.17	P.KHPLDPLTPNELSAATYAVR.H	LAG_2268	1	87	36	4.24152e-11	1	0.0002764	0	0	-1
LCA_Atta_gongo_prot_02_02	1040735	4.41507e-11	598	5034	CID	5745	1	941.475	-0.00128	-1.36141	941.476	R.TYGAMAVTK.S	LAG_3994	2	76	72	4.41507e-11	1	0.000281283	0.00131406	0.00299401	0
LCA_Atta_gongo_prot_02_11	1040744	7.21683e-12	1180	21155	CID	24419	2	627.845	-0.001706	-1.36099	1254.68	R.FVTYAQSIGIR.R	LAG_56841	2	84	67	7.21683e-12	1	4.63422e-05	0	0	0
LCA_Atta_gongo_prot_02_09	1040742	2.70902e-11	1419	20774	CID	24184	2	627.845	-0.001706	-1.36099	1254.68	R.FVTYAQSIGIR.R	LAG_56841	2	78	54	2.70902e-11	1	0.000173957	0	0	0
LCA_Atta_gongo_prot_02_01	1040734	3.03141e-13	786	17413	CID	20457	2	762.391	-0.002072	-1.36098	1523.78	G.VSIGPTSDMYIVNK.D	LAG_2404	1	132	98	3.03141e-13	1	1.96095e-06	0	0	0
LCA_Atta_gongo_prot_02_15	1040748	1.49802e-13	698	13830	CID	16287	3	628.645	-0.002559	-1.35926	1883.92	K.NTFGVGSQAIALSQYGDR.V	LAG_1450	2	165	109	1.49802e-13	1	9.74422e-07	0	0	0
LCA_Atta_gongo_prot_02_11	1040744	2.03266e-13	706	14290	CID	17111	3	628.645	-0.002559	-1.35926	1883.92	K.NTFGVGSQAIALSQYGDR.V	LAG_1450	2	204	146	2.03266e-13	1	1.32219e-06	0	0	0
LCA_Atta_gongo_prot_02_07	1040740	3.34546e-12	1394	9880	CID	12187	3	628.645	-0.002559	-1.35926	1883.92	K.NTFGVGSQAIALSQYGDR.V	LAG_1450	2	123	75	3.34546e-12	1	2.17614e-05	0	0	0
LCA_Atta_gongo_prot_03_03	1040751	9.59848e-13	834	22337	CID	24044	2	673.887	-0.001828	-1.35858	1346.77	R.ISLADFLIIGER.W	LAG_1949	2	115	108	9.59848e-13	1	6.18143e-06	0	0	0
LCA_Atta_gongo_prot_02_11	1040744	9.38761e-19	107	22138	CID	25395	2	898.906	-0.002439	-1.35799	1796.81	K.GFPFDGNFYIWDYR.Y	LAG_100	2	155	139	9.38761e-19	1	6.07262e-12	0	0	0
LCA_Atta_gongo_prot_02_07	1040740	9.40193e-12	1536	20974	CID	24275	2	787.415	-0.002131	-1.35601	1572.82	R.FLVDWEPLGPFPR.A	LAG_4725	2	102	62	9.40193e-12	1	6.0695e-05	0	0	1
LCA_Atta_gongo_prot_02_02	1040735	1.04543e-14	183	6058	CID	6897	1	1170.59	-0.001586	-1.35565	1170.59	R.FVGYAQTAASR.T	LAG_4471	2	78	76	1.04543e-14	1	6.71313e-08	0	0	0
LCA_Atta_gongo_prot_02_02	1040735	2.81043e-12	385	6095	CID	6938	1	1170.59	-0.001586	-1.35565	1170.59	R.FVGYAQTAASR.T	LAG_4471	2	72	64	2.81043e-12	1	1.80469e-05	0	0	0
LCA_Atta_gongo_prot_02_05	1040738	2.96931e-10	2380	17164	CID	19853	2	766.408	-0.002072	-1.35384	1531.81	R.IPATGVSGSTSWQIK.Y	LAG_10889	2	109	60	2.96931e-10	1	0.00192407	0.000815328	0	0
LCA_Atta_gongo_prot_02_03	1040736	1.71979e-14	700	17858	CID	20429	2	946.964	-0.002561	-1.35352	1892.92	R.VAFSSEEGVNEGQEILGK.F	LAG_2564	2	145	95	1.71979e-14	1	1.11868e-07	0	0	0
LCA_Atta_gongo_prot_03_03	1040751	5.76338e-13	778	12474	CID	13324	2	856.909	-0.002317	-1.35331	1712.81	R.IWDPTDIEDEPQVR.Q	LAG_137	2	126	96	5.76338e-13	1	3.72819e-06	0	0	0
LCA_Atta_gongo_prot_02_11	1040744	3.79891e-14	529	20564	CID	23799	2	992.491	-0.002683	-1.35293	1983.98	R.SGFLLGGEAAYNVADGSISR.F	LAG_4727	2	157	112	3.79891e-14	1	2.47558e-07	0	0	0
LCA_Atta_gongo_prot_01_03	1040724	1.97922e-10	222	5486	CID	6159	1	1174.58	-0.001586	-1.35104	1174.59	R.HLIYQDETR.D	LAG_11069	2	47	30	1.97922e-10	1	0.00126096	0.0224215	0.0362319	0
LCA_Atta_gongo_prot_02_03	1040736	6.86395e-13	1231	22167	CID	25001	3	950.47	-0.003841	-1.34853	2849.4	K.DGSPWQWDLWQPGLAIVDVTNPQAR.K	LAG_2960	2	182	83	6.86395e-13	1	4.48659e-06	0	0	0
LCA_Atta_gongo_prot_02_02	1040735	2.40886e-17	83	13034	CID	14309	3	951.445	-0.003841	-1.34715	2852.32	K.GGTIVHESSHFLANGGTQDYAYGQSGAK.A	LAG_21041	2	224	154	2.40886e-17	1	1.57639e-10	0	0	0
LCA_Atta_gongo_prot_01_05	1040723	6.30114e-10	233	13155	CID	13970	2	861.943	-0.002317	-1.34541	1722.88	K.NFALSNVPGLGTSGNFK.I	LAG_361	2	86	18	6.30114e-10	1	0.00409421	0.0436681	0.0847458	0
LCA_Atta_gongo_prot_03_01	1040749	6.7897e-10	2935	26174	CID	27551	2	635.871	-0.001706	-1.34381	1270.74	S.SLAVIQVEQGVK.Y	LAG_2404	1	94	74	6.7897e-10	1	0.00437257	0.00373261	0	0
LCA_Atta_gongo_prot_02_09	1040742	2.79487e-11	1427	17939	CID	21162	2	1067.53	-0.002864	-1.34323	2133.06	K.VLGSDGSGSTSDVIAGVQWAAR.Q	LAG_5096	2	188	109	2.79487e-11	1	0.00018239	0	0	1
LCA_Atta_gongo_prot_02_03	1040736	2.42266e-11	2093	21537	CID	24344	2	1185.14	-0.003171	-1.33901	2369.27	K.SILENYITGKPQDPQNIIVGLG.K	LAG_38	1	229	98	2.42266e-11	1	0.0001581	0	0	0
LCA_Atta_gongo_prot_01_10	1040726	2.95707e-11	125	1645	CID	1799	1	959.493	-0.00128	-1.33585	959.494	K.LHQETFGK.S	LAG_3049	2	67	67	2.95707e-11	1	0.000187354	0.0243902	0.0714286	0
LCA_Atta_gongo_prot_02_15	1040748	3.04115e-12	1163	17476	CID	20226	2	639.837	-0.001706	-1.33548	1278.67	R.GPTFTVDTVVSR.S	LAG_4727	2	73	63	3.04115e-12	1	1.95851e-05	0	0	0
LCA_Atta_gongo_prot_03_01	1040749	1.90793e-17	229	26050	CID	27407	3	1188.57	-0.004757	-1.33514	3563.71	R.DIFDPPILDPHAGTVWTSGQQATATWDTSNPPK.Q	LAG_5486	2	218	129	1.90793e-17	1	1.2502e-10	0	0	0
LCA_Atta_gongo_prot_02_02	1040735	1.5225e-11	505	5865	CID	6697	1	1193.59	-0.001586	-1.32953	1193.59	R.WTASSSQIGTR.T	LAG_81	2	93	74	1.5225e-11	1	9.7766e-05	0.00131406	0.00299401	0
LCA_Atta_gongo_prot_02_07	1040740	3.17174e-10	2110	6759	CID	8787	2	551.772	-0.001462	-1.3274	1102.54	K.LNDIEDVER.H	LAG_3130	2	50	42	3.17174e-10	1	0.0020207	0.000455996	0	0
LCA_Atta_gongo_prot_03_01	1040749	3.64648e-14	777	30131	CID	31915	2	989.474	-0.002624	-1.3266	1978.95	T.IQFGLDAGQAGSDDASGTLR.I	LAG_1450	1	137	88	3.64648e-14	1	2.37625e-07	0	0	-1
LCA_Atta_gongo_prot_02_11	1040744	1.02718e-10	1473	7333	CID	9237	4	483.763	-0.002558	-1.32476	1932.03	R.ASLAVAEAIGKDHYFIAR.T	LAG_1536	2	132	78	1.02718e-10	1	0.000668156	0.00132188	0	0
LCA_Atta_gongo_prot_03_01	1040749	1.88319e-10	2542	17991	CID	18755	3	922.138	-0.003658	-1.32377	2764.4	A.QIVTTLPSDGPLKPSDDDSLYLYAR.F	LAG_55134	1	149	58	1.88319e-10	1	0.00123094	0.0011534	0.00255319	0
LCA_Atta_gongo_prot_02_05	1040738	1.61796e-11	1801	21229	CID	24209	2	876.445	-0.002317	-1.32315	1751.88	R.YGPGDYPLAISLAASEK.V	LAG_2798	2	141	102	1.61796e-11	1	0.000105128	0	0	0
LCA_Atta_gongo_prot_01_15	1040729	1.10014e-10	135	5717	CID	6056	2	461.776	-0.001218	-1.32174	922.547	K.IDHGVLIR.W	LAG_3987	2	67	67	1.10014e-10	1	0.000697023	0	0	0
LCA_Atta_gongo_prot_02_01	1040734	5.54116e-11	1699	16644	CID	19621	2	554.311	-0.001462	-1.32132	1107.62	K.VAFTGSTLVGR.K	LAG_3493	2	65	48	5.54116e-11	1	0.000355821	0.000587889	0.00363636	0
LCA_Atta_gongo_prot_02_13	1040746	9.57596e-19	75	20041	CID	23233	2	1109.56	-0.002927	-1.3202	2218.12	R.SAVLAGETEDSASFPGPLVVGSK.G	LAG_2404	2	186	156	9.57596e-19	1	6.25289e-12	0	0	0
LCA_Atta_gongo_prot_03_09	1040757	1.46907e-16	80	12953	CID	14273	2	1109.56	-0.002927	-1.3202	2218.12	R.SAVLAGETEDSASFPGPLVVGSK.G	LAG_2404	2	226	159	1.46907e-16	1	9.59271e-10	0	0	0
LCA_Atta_gongo_prot_03_13	1040761	3.63299e-13	93	20213	CID	20949	2	1109.56	-0.002927	-1.3202	2218.12	R.SAVLAGETEDSASFPGPLVVGSK.G	LAG_2404	2	152	100	3.63299e-13	1	2.37227e-06	0	0	0
LCA_Atta_gongo_prot_02_13	1040746	2.04577e-10	1623	15960	CID	18917	3	833.126	-0.003292	-1.31869	2497.37	K.SILENYITGKPQDPQNIIVGLGK.Y	LAG_38	2	131	53	2.04577e-10	1	0.00133584	0.00120627	0	0
LCA_Atta_gongo_prot_02_03	1040736	8.50113e-13	1295	24038	CID	26932	2	786.913	-0.002073	-1.31857	1572.82	R.FLVDWEPLGPFPR.A	LAG_4725	2	134	95	8.50113e-13	1	5.48798e-06	0	0	0
LCA_Atta_gongo_prot_02_01	1040734	3.43812e-15	358	18568	CID	21753	2	648.336	-0.001706	-1.31798	1295.67	K.TYLDMPVTTVR.V	LAG_3052	2	129	129	3.43812e-15	1	2.20776e-08	0	0	0
LCA_Atta_gongo_prot_02_02	1040735	2.47523e-10	760	2193	CID	2640	2	440.221	-0.001157	-1.31714	879.435	R.SANLTAM*R.L	LAG_1515	2	102	98	2.47523e-10	1	0.00156825	0.00131406	0.00299401	0
LCA_Atta_gongo_prot_03_03	1040751	8.18686e-13	815	13217	CID	14124	3	757.367	-0.002989	-1.31662	2271.09	R.IYAMLQSATIQDGGDDKTTSR.Y	LAG_2010	2	196	121	8.18686e-13	1	5.33905e-06	0	0	-1
LCA_Atta_gongo_prot_02_03	1040736	6.51997e-14	849	18907	CID	21568	2	834.958	-0.002195	-1.31579	1668.91	R.AMLGATNPLASPIGSIR.G	LAG_2957	2	174	142	6.51997e-14	1	4.2364e-07	0	0	0
LCA_Atta_gongo_prot_01_13	1040730	1.22671e-10	84	17490	CID	18345	3	882.117	-0.003475	-1.31464	2644.34	K.GSGGQIKPGPLKDAIDAAFGNIENM*K.Q	LAG_3472	2	133	49	1.22671e-10	1	0.000802182	0.0487805	0.0727273	0
LCA_Atta_gongo_prot_02_15	1040748	4.72911e-13	854	15363	CID	17978	3	836.396	-0.003292	-1.31353	2507.18	K.NNQATIQFGLDAGQAGSDDASGTLR.I	LAG_1450	2	137	73	4.72911e-13	1	3.09116e-06	0	0	0
LCA_Atta_gongo_prot_02_05	1040738	8.33348e-10	2572	13953	CID	16366	2	604.321	-0.001584	-1.31297	1207.64	K.AWIIEDGIYK.V	LAG_2564	2	87	67	8.33348e-10	1	0.00533239	0.00189179	0.00621118	0
LCA_Atta_gongo_prot_02_05	1040738	7.81477e-15	605	20994	CID	23971	4	1117.79	-0.005854	-1.31048	4468.14	R.AGTANSGEFSTLSAAVNSLPNDSSSQSIFIYPGTYTEQVSITR.I	LAG_1450	2	203	98	7.81477e-15	1	5.12798e-08	0	0	0
LCA_Atta_gongo_prot_02_15	1040748	6.62555e-14	608	18688	CID	21509	4	1117.79	-0.005854	-1.31048	4468.14	R.AGTANSGEFSTLSAAVNSLPNDSSSQSIFIYPGTYTEQVSITR.I	LAG_1450	2	161	69	6.62555e-14	1	4.34763e-07	0	0	0
LCA_Atta_gongo_prot_02_05	1040738	1.65379e-10	2264	20227	CID	23132	2	838.429	-0.002195	-1.31034	1675.85	R.IGLGTWLSETNEVEK.A	LAG_1156	2	93	56	1.65379e-10	1	0.00107163	0.00043122	0	0
LCA_Atta_gongo_prot_03_07	1040755	1.47915e-15	175	18308	CID	20192	2	933.003	-0.002439	-1.30836	1865	R.YVGSTSSLAVIQVEQGVK.Y	LAG_2404	2	188	170	1.47915e-15	1	9.62147e-09	0	0	0
LCA_Atta_gongo_prot_03_11	1040759	2.01611e-15	78	16706	CID	18373	2	933.003	-0.002439	-1.30836	1865	R.YVGSTSSLAVIQVEQGVK.Y	LAG_2404	2	175	157	2.01611e-15	1	1.31143e-08	0	0	0
LCA_Atta_gongo_prot_02_13	1040746	1.85369e-14	453	10641	CID	13037	2	933.003	-0.002439	-1.30836	1865	R.YVGSTSSLAVIQVEQGVK.Y	LAG_2404	2	183	146	1.85369e-14	1	1.20577e-07	0	0	0
LCA_Atta_gongo_prot_02_03	1040736	9.33466e-10	3337	10310	CID	12226	2	466.264	-0.001216	-1.30818	930.519	K.VNAMLGVAR.M	LAG_2353	2	66	54	9.33466e-10	1	0.00594708	0.00468384	0	1
LCA_Atta_gongo_prot_03_01	1040749	6.64592e-10	2926	30493	CID	32311	4	945.76	-0.004941	-1.30705	3781.03	K.SLAGVDFLTISPALLEELKNSTEPVPQKLNASEAAK.A	LAG_1317	2	172	66	6.64592e-10	1	0.00435722	0.00373261	0.00817844	-1
LCA_Atta_gongo_prot_01_11	1040727	1.01023e-13	26	4255	CID	4704	2	560.803	-0.001462	-1.30602	1120.6	K.STTTGHLIYK.C	LAG_4308	2	122	122	1.01023e-13	1	6.46424e-07	0	0	0
LCA_Atta_gongo_prot_03_03	1040751	8.87628e-17	253	18952	CID	20331	2	1123.54	-0.002927	-1.30378	2246.07	R.AWEETEASLANLVEAAEWAR.Q	LAG_2796	2	201	152	8.87628e-17	1	5.78427e-10	0	0	0
LCA_Atta_gongo_prot_02_03	1040736	8.25817e-12	1792	18523	CID	21160	2	562.345	-0.001462	-1.30244	1123.68	R.IIAVDIVPQR.L	LAG_2798	2	103	95	8.25817e-12	1	5.2842e-05	0	0	0
LCA_Atta_gongo_prot_02_07	1040740	7.63889e-13	1098	12048	CID	14645	2	656.337	-0.001706	-1.30191	1311.67	R.GQAYFGGNTIGVK.G	LAG_1450	2	102	88	7.63889e-13	1	4.93136e-06	0	0	0
LCA_Atta_gongo_prot_02_15	1040748	3.31812e-15	402	21835	CID	24823	2	750.947	-0.001951	-1.30044	1500.89	R.VIGQQIVFSQLLR.E	LAG_419	2	67	67	3.31812e-15	1	2.14204e-08	0	0	0
LCA_Atta_gongo_prot_02_07	1040740	5.9091e-18	176	19614	CID	22837	2	844.888	-0.002195	-1.30033	1688.77	K.LISWYDNEWGYSR.R	LAG_3439	2	162	158	5.9091e-18	1	3.81467e-11	0	0	0
LCA_Atta_gongo_prot_02_09	1040742	9.22723e-18	208	19488	CID	22806	2	844.888	-0.002195	-1.30033	1688.77	K.LISWYDNEWGYSR.R	LAG_3439	2	139	136	9.22723e-18	1	5.95672e-11	0	0	0
LCA_Atta_gongo_prot_02_15	1040748	5.70051e-14	594	14957	CID	17533	2	844.888	-0.002195	-1.30033	1688.77	K.LISWYDNEWGYSR.R	LAG_3439	2	89	63	5.70051e-14	1	3.68002e-07	0	0	0
LCA_Atta_gongo_prot_02_01	1040734	1.13481e-12	974	16276	CID	19211	2	516.769	-0.00134	-1.2992	1032.53	R.TAIDALGTDR.V	LAG_2796	2	93	93	1.13481e-12	1	7.26135e-06	0	0	0
LCA_Atta_gongo_prot_03_03	1040751	1.00768e-12	839	20814	CID	22355	3	564.931	-0.002193	-1.29648	1692.78	R.WMLDREDDGWTIR.S	LAG_3917	2	142	98	1.00768e-12	1	6.50517e-06	0	0	0
LCA_Atta_gongo_prot_03_03	1040751	1.31092e-12	872	21392	CID	23000	3	564.931	-0.002193	-1.29648	1692.78	R.WMLDREDDGWTIR.S	LAG_3917	2	147	100	1.31092e-12	1	8.46276e-06	0	0	0
LCA_Atta_gongo_prot_03_03	1040751	1.90278e-12	924	16068	CID	17180	3	564.931	-0.002193	-1.29648	1692.78	R.WMLDREDDGWTIR.S	LAG_3917	2	149	100	1.90278e-12	1	1.22836e-05	0.000773994	0	0
LCA_Atta_gongo_prot_03_01	1040749	2.1294e-12	1433	25724	CID	27049	3	564.931	-0.002193	-1.29648	1692.78	R.WMLDREDDGWTIR.S	LAG_3917	2	129	85	2.1294e-12	1	1.37465e-05	0.000640615	0	0
LCA_Atta_gongo_prot_03_01	1040749	7.07484e-11	2227	26335	CID	27729	3	564.931	-0.002193	-1.29648	1692.78	R.WMLDREDDGWTIR.S	LAG_3917	2	124	71	7.07484e-11	1	0.000456723	0.0011534	0	0
LCA_Atta_gongo_prot_03_01	1040749	7.53831e-11	2245	20322	CID	21139	2	682.351	-0.001765	-1.29641	1362.69	Q.EIWGPLYDLEK.L	LAG_12118	1	90	68	7.53831e-11	1	0.000484066	0.0011534	0.00255319	1
LCA_Atta_gongo_prot_02_07	1040740	4.69756e-10	2192	7212	CID	9213	2	942.465	-0.002439	-1.29522	1883.92	K.NTFGVGSQAIALSQYGDR.V	LAG_1450	2	22	-27	4.69756e-10	1	0.00305564	0.000911577	0	0
LCA_Atta_gongo_prot_02_12	1040745	3.66988e-10	319	22401	CID	27000	2	706.376	-0.001824	-1.29495	1409.74	R.M*WKRRM*WKR.-	LAG_2036	2	19	-3	3.66988e-10	1	0.00233807	0	0	2
LCA_Atta_gongo_prot_03_11	1040759	2.11246e-18	40	17328	CID	19076	2	989.976	-0.002561	-1.29472	1978.95	T.IQFGLDAGQAGSDDASGTLR.I	LAG_1450	1	160	131	2.11246e-18	1	1.37659e-11	0	0	0
LCA_Atta_gongo_prot_03_07	1040755	1.66116e-13	273	20350	CID	22376	2	989.976	-0.002561	-1.29472	1978.95	T.IQFGLDAGQAGSDDASGTLR.I	LAG_1450	1	166	97	1.66116e-13	1	1.0825e-06	0	0	0
LCA_Atta_gongo_prot_01_04	1040725	4.36187e-12	64	6184	CID	6579	3	565.951	-0.002193	-1.29414	1695.84	K.TKGGDLDAQVNHAVDR.L	LAG_4794	2	101	63	4.36187e-12	1	2.83058e-05	0	0	0
LCA_Atta_gongo_prot_03_01	1040749	3.14436e-11	2017	23036	CID	24067	2	1038.05	-0.002683	-1.29355	2075.1	K.YIAGDELTLADLVSVPVSGR.L	LAG_2585	2	250	139	3.14436e-11	1	0.000204904	0.000983284	0.00215983	0
LCA_Atta_gongo_prot_02_11	1040744	7.61007e-10	1755	16782	CID	19811	3	833.46	-0.003229	-1.29342	2497.37	K.SILENYITGKPQDPQNIIVGLGK.Y	LAG_38	2	129	52	7.61007e-10	1	0.00496921	0.00629291	0.0449438	1
LCA_Atta_gongo_prot_02_03	1040736	1.0322e-18	76	17246	CID	19763	2	1015.5	-0.00262	-1.29183	2028.99	K.SGQLNGYAGDVWNVQPAPR.D	LAG_38	2	250	223	1.0322e-18	1	6.7207e-12	0	0	1
LCA_Atta_gongo_prot_03_01	1040749	5.94287e-11	2175	23470	CID	24537	3	1039.51	-0.004024	-1.29173	3116.53	G.IDAVNVGDEGGFAPNVSGADESLELLSEAIK.K	LAG_1277	1	238	92	5.94287e-11	1	0.000389243	0.0011534	0.00138889	0
LCA_Atta_gongo_prot_02_15	1040748	3.38581e-16	256	20467	CID	23371	2	992.491	-0.002561	-1.29143	1983.98	R.SGFLLGGEAAYNVADGSISR.F	LAG_4727	2	151	122	3.38581e-16	1	2.20638e-09	0	0	0
LCA_Atta_gongo_prot_03_03	1040751	6.8241e-10	1715	15238	CID	16270	3	757.701	-0.002926	-1.28885	2271.09	R.IYAMLQSATIQDGGDDKTTSR.Y	LAG_2010	2	147	71	6.8241e-10	1	0.00445034	0.00758017	0	0
LCA_Atta_gongo_prot_02_05	1040738	1.84718e-13	940	18462	CID	21258	3	836.73	-0.003229	-1.28837	2507.18	K.NNQATIQFGLDAGQAGSDDASGTLR.I	LAG_1450	2	163	92	1.84718e-13	1	1.2074e-06	0	0	1
LCA_Atta_gongo_prot_02_03	1040736	6.34895e-12	1731	22548	CID	25407	2	805.906	-0.002073	-1.28749	1610.81	K.QFIDDLEQALYGAK.I	LAG_2329	2	96	66	6.34895e-12	1	4.10698e-05	0	0	0
LCA_Atta_gongo_prot_03_03	1040751	3.79134e-13	732	6123	CID	7049	2	711.346	-0.001828	-1.28703	1421.69	F.TTQETITNAESAR.D	LAG_2013	1	121	95	3.79134e-13	1	2.44754e-06	0	0	0
LCA_Atta_gongo_prot_02_07	1040740	5.16301e-12	1459	15635	CID	18564	2	640.339	-0.001643	-1.28614	1278.67	R.GPTFTVDTVVSR.S	LAG_4727	2	64	52	5.16301e-12	1	3.32498e-05	0	0	1
LCA_Atta_gongo_prot_02_03	1040736	9.8366e-14	900	13425	CID	15672	2	664.816	-0.001706	-1.2853	1328.63	R.YLWQDGLDYR.H	LAG_1536	2	107	101	9.8366e-14	1	6.2942e-07	0	0	0
LCA_Atta_gongo_prot_03_02	1040750	4.27992e-11	412	17902	CID	18385	4	1045.01	-0.005366	-1.28494	4177.03	R.DIFDPPILDPHAGTVWTSGQQATATWDTSNPPKQITDR.F	LAG_5486	2	178	57	4.27992e-11	1	0.000280684	0.00195695	0	0
LCA_Atta_gongo_prot_03_03	1040751	9.02645e-11	1400	21681	CID	23328	4	1045.01	-0.005366	-1.28494	4177.03	R.DIFDPPILDPHAGTVWTSGQQATATWDTSNPPKQITDR.F	LAG_5486	2	193	68	9.02645e-11	1	0.000591968	0.00204221	0	0
LCA_Atta_gongo_prot_03_02	1040750	4.74875e-12	309	18161	CID	18663	5	950.867	-0.006097	-1.28378	4750.31	A.SVLDDDAEHLPPSDPIASPDDPRLPYAIDHTLLTPDATSAQIDR.L	LAG_2242	1	177	55	4.74875e-12	1	3.11638e-05	0	0	0
LCA_Atta_gongo_prot_02_08	1040741	1.07905e-11	160	22508	CID	26154	4	713.835	-0.003657	-1.28255	2852.32	K.GGTIVHESSHFLANGGTQDYAYGQSGAK.A	LAG_21041	2	191	95	1.07905e-11	1	7.06142e-05	0	0	0
LCA_Atta_gongo_prot_01_01	1040717	2.90382e-10	854	8314	CID	8673	3	476.568	-0.001827	-1.28072	1427.69	K.GASDGGIFIPHNDK.R	LAG_4131	2	70	42	2.90382e-10	1	0.00187841	0.00690449	0.00984252	0
LCA_Atta_gongo_prot_02_03	1040736	3.7376e-15	565	22559	CID	25420	2	858.487	-0.002195	-1.27973	1715.97	R.IYLGLPGLATDVNTLR.E	LAG_2775	2	155	127	3.7376e-15	1	2.42546e-08	0	0	0
LCA_Atta_gongo_prot_02_05	1040738	2.14505e-10	2314	15928	CID	18516	2	596.327	-0.001521	-1.27871	1190.64	K.LLDLTMLDTR.Q	LAG_419	2	54	42	2.14505e-10	1	0.00137257	0.00043122	0	1
LCA_Atta_gongo_prot_02_07	1040740	7.00978e-12	1496	20246	CID	23505	2	787.415	-0.002009	-1.27845	1572.82	R.FLVDWEPLGPFPR.A	LAG_4725	2	108	70	7.00978e-12	1	4.52523e-05	0	0	1
LCA_Atta_gongo_prot_03_13	1040761	8.07116e-18	24	23876	CID	24826	3	1003.85	-0.003841	-1.27682	3009.55	K.ELEPLGSSLVSVADNLVDEIWTDRPVR.R	LAG_1536	2	172	112	8.07116e-18	1	5.28004e-11	0	0	0
LCA_Atta_gongo_prot_02_13	1040746	1.82409e-15	327	19312	CID	22468	3	861.489	-0.003292	-1.27527	2582.46	K.IGPGLATGNSIVLKPSEFTPLTTLR.M	LAG_3493	2	175	96	1.82409e-15	1	1.19231e-08	0	0	0
LCA_Atta_gongo_prot_01_01	1040717	3.33931e-14	156	5733	CID	6112	2	765.844	-0.001951	-1.27514	1530.68	R.SAGSSTYNYDNPVR.R	LAG_2404	2	161	123	3.33931e-14	1	2.16012e-07	0	0	0
LCA_Atta_gongo_prot_02_15	1040748	3.76703e-10	1732	19604	CID	22470	3	622.338	-0.002377	-1.27496	1865	R.YVGSTSSLAVIQVEQGVK.Y	LAG_2404	2	134	77	3.76703e-10	1	0.00245036	0.00114482	0	0
LCA_Atta_gongo_prot_02_01	1040734	8.97292e-10	2337	10402	CID	12426	3	526.926	-0.00201	-1.27416	1578.77	K.LWNNAHQPDQVEK.Q	LAG_1156	2	88	54	8.97292e-10	1	0.00579255	0.00508259	0	0
LCA_Atta_gongo_prot_01_08	1040719	1.91758e-10	217	6970	CID	7300	1	1342.66	-0.001708	-1.27284	1342.66	R.NFVPAHEMIER.G	LAG_38	2	122	91	1.91758e-10	1	0.00123135	0.0176211	0	0
LCA_Atta_gongo_prot_02_04	1040737	1.53595e-11	285	12362	CID	13947	2	527.834	-0.00134	-1.27196	1054.66	R.LVNILGNIAK.N	LAG_1950	2	78	75	1.53595e-11	1	9.82817e-05	0	0	0
LCA_Atta_gongo_prot_02_09	1040742	5.25216e-11	1507	19198	CID	22500	2	576.318	-0.001462	-1.27086	1151.63	K.TSLFQDISLK.Q	LAG_1154	2	110	102	5.25216e-11	1	0.000336073	0	0	0
LCA_Atta_gongo_prot_02_09	1040742	1.58595e-10	1654	15821	CID	18839	2	576.318	-0.001462	-1.27086	1151.63	K.TSLFQDISLK.Q	LAG_1154	2	77	65	1.58595e-10	1	0.00101481	0	0	0
LCA_Atta_gongo_prot_02_13	1040746	7.8758e-10	1778	16430	CID	19408	2	576.318	-0.001462	-1.27086	1151.63	K.TSLFQDISLK.Q	LAG_1154	2	78	59	7.8758e-10	1	0.00503953	0.00847937	0	0
LCA_Atta_gongo_prot_03_01	1040749	1.0672e-14	648	24515	CID	25694	2	1154.08	-0.002927	-1.26928	2307.15	R.EASEQFSEDLLPSLLGFPATR.V	LAG_3023	2	203	148	1.0672e-14	1	6.95973e-08	0	0	0
LCA_Atta_gongo_prot_02_06	1040739	1.98812e-10	322	7068	CID	8719	2	481.245	-0.001218	-1.26827	961.485	K.GAGWVTASGR.S	LAG_1450	2	72	60	1.98812e-10	1	0.00127215	0	0	0
LCA_Atta_gongo_prot_02_01	1040734	9.2873e-18	79	13679	CID	16231	2	866.379	-0.002195	-1.26807	1731.75	K.AGMTLSNEPGYYEDGK.Y	LAG_1536	2	177	168	9.2873e-18	1	6.02686e-11	0	0	0
LCA_Atta_gongo_prot_03_07	1040755	7.59839e-10	555	22602	CID	24833	2	673.887	-0.001706	-1.268	1346.77	R.ISLADFLIIGER.W	LAG_1949	2	82	55	7.59839e-10	1	0.00489337	0.0220588	0	0
LCA_Atta_gongo_prot_02_05	1040738	2.00309e-12	1379	23297	CID	26320	3	850.443	-0.003229	-1.26758	2548.32	K.GAIPIVSSQTPDNIWVNGEIGAGPR.F	LAG_4471	2	133	68	2.00309e-12	1	1.30931e-05	0	0	1
LCA_Atta_gongo_prot_02_04	1040737	2.39991e-11	306	13088	CID	14713	2	626.874	-0.001584	-1.26574	1252.74	R.PIIFPLSNPVR.L	LAG_2109	1	86	75	2.39991e-11	1	0.000154108	0	0	0
LCA_Atta_gongo_prot_02_02	1040735	1.16988e-10	687	1720	CID	2110	2	482.246	-0.001218	-1.26564	963.485	K.ISNTGSSAAR.L	LAG_758	2	61	53	1.16988e-10	1	0.000748577	0.00131406	0	0
LCA_Atta_gongo_prot_02_09	1040742	2.38974e-11	1407	18654	CID	21919	2	627.845	-0.001584	-1.26378	1254.68	R.FVTYAQSIGIR.R	LAG_56841	2	62	47	2.38974e-11	1	0.000153455	0	0	0
LCA_Atta_gongo_prot_02_02	1040735	4.99104e-13	303	1400	CID	1765	2	507.223	-0.001279	-1.26349	1013.44	K.ASMGM*GTTGGK.-	LAG_285	2	67	64	4.99104e-13	1	3.20495e-06	0	0	0
LCA_Atta_gongo_prot_02_01	1040734	1.99464e-10	1985	16609	CID	19581	2	482.786	-0.001216	-1.26336	963.562	K.DPIPIVPGR.L	LAG_2281	2	80	76	1.99464e-10	1	0.00127078	0.000967118	0	1
LCA_Atta_gongo_prot_02_01	1040734	2.03856e-11	1469	18855	CID	22101	1	1159.58	-0.001464	-1.26325	1159.59	R.GDWQVSQIAR.N	LAG_38	2	93	75	2.03856e-11	1	0.000130442	0	0	0
LCA_Atta_gongo_prot_03_04	1040752	8.14631e-12	105	6176	CID	6526	2	676.816	-0.001706	-1.26252	1352.63	A.MIYQNQDEVGR.A	LAG_1156	1	87	63	8.14631e-12	1	5.23108e-05	0	0	0
LCA_Atta_gongo_prot_02_15	1040748	1.25013e-13	683	15403	CID	18019	3	628.646	-0.002377	-1.26217	1883.92	K.NTFGVGSQAIALSQYGDR.V	LAG_1450	2	163	114	1.25013e-13	1	8.13179e-07	0	0	0
LCA_Atta_gongo_prot_02_13	1040746	6.63285e-13	875	13657	CID	16407	3	628.646	-0.002377	-1.26217	1883.92	K.NTFGVGSQAIALSQYGDR.V	LAG_1450	2	173	115	6.63285e-13	1	4.3145e-06	0	0	0
LCA_Atta_gongo_prot_02_07	1040740	3.60737e-12	1401	17680	CID	20779	3	628.646	-0.002377	-1.26217	1883.92	K.NTFGVGSQAIALSQYGDR.V	LAG_1450	2	169	103	3.60737e-12	1	2.3465e-05	0	0	0
LCA_Atta_gongo_prot_02_09	1040742	3.64225e-12	1204	20319	CID	23709	3	628.646	-0.002377	-1.26217	1883.92	K.NTFGVGSQAIALSQYGDR.V	LAG_1450	2	129	79	3.64225e-12	1	2.36919e-05	0	0	0
LCA_Atta_gongo_prot_02_13	1040746	4.68431e-12	1212	18557	CID	21663	3	628.646	-0.002377	-1.26217	1883.92	K.NTFGVGSQAIALSQYGDR.V	LAG_1450	2	141	84	4.68431e-12	1	3.04702e-05	0	0	0
LCA_Atta_gongo_prot_02_09	1040742	2.07798e-11	1386	21406	CID	24868	3	628.646	-0.002377	-1.26217	1883.92	K.NTFGVGSQAIALSQYGDR.V	LAG_1450	2	135	78	2.07798e-11	1	0.000135167	0	0	0
LCA_Atta_gongo_prot_02_04	1040737	3.17984e-11	330	9120	CID	10505	3	508.29	-0.001919	-1.26083	1522.86	R.TKNNPVLIGEPGVGK.T	LAG_1205	2	103	83	3.17984e-11	1	0.00020605	0	0	0
LCA_Atta_gongo_prot_01_06	1040718	4.95729e-15	27	10625	CID	10833	2	726.379	-0.001829	-1.2604	1451.75	R.GTGVYTASWTAPLK.A	LAG_2552	2	173	156	4.95729e-15	1	3.20675e-08	0	0	0
LCA_Atta_gongo_prot_02_13	1040746	9.73736e-16	301	18583	CID	21688	2	992.993	-0.002498	-1.25963	1983.98	R.SGFLLGGEAAYNVADGSISR.F	LAG_4727	2	140	113	9.73736e-16	1	6.3454e-09	0	0	1
LCA_Atta_gongo_prot_02_02	1040735	1.9971e-12	368	1968	CID	2369	3	411.87	-0.001553	-1.25962	1233.6	R.QPTPPAGSDAHR.Y	LAG_1011	2	93	76	1.9971e-12	1	1.28613e-05	0	0	0
LCA_Atta_gongo_prot_02_07	1040740	5.25658e-10	2206	15265	CID	18158	2	1067.03	-0.002683	-1.25842	2133.06	K.VLGSDGSGSTSDVIAGVQWAAR.Q	LAG_5096	2	108	35	5.25658e-10	1	0.00343038	0.00134288	0.0225564	0
LCA_Atta_gongo_prot_02_15	1040748	1.93818e-21	3	21753	CID	24740	4	1067.3	-0.005366	-1.2581	4266.19	R.FGVIIDQSYPSTIGTPGSGVLLSAVNFVSPQTSITVNSGAER.V	LAG_543	2	219	139	1.93818e-21	1	1.27169e-14	0	0	0
LCA_Atta_gongo_prot_02_13	1040746	1.51297e-19	52	21951	CID	25200	4	1067.3	-0.005366	-1.2581	4266.19	R.FGVIIDQSYPSTIGTPGSGVLLSAVNFVSPQTSITVNSGAER.V	LAG_543	2	200	122	1.51297e-19	1	9.92698e-13	0	0	0
LCA_Atta_gongo_prot_02_07	1040740	2.48773e-18	140	20484	CID	23757	4	1067.3	-0.005366	-1.2581	4266.19	R.FGVIIDQSYPSTIGTPGSGVLLSAVNFVSPQTSITVNSGAER.V	LAG_543	2	218	122	2.48773e-18	1	1.63226e-11	0	0	0
LCA_Atta_gongo_prot_01_04	1040725	1.19904e-13	36	5370	CID	5751	2	679.829	-0.001706	-1.25692	1358.65	R.NFVPAHEM*IER.G	LAG_38	2	126	106	1.19904e-13	1	7.69951e-07	0	0	0
LCA_Atta_gongo_prot_01_03	1040724	5.66465e-13	91	8559	CID	9301	2	631.827	-0.001584	-1.25581	1262.65	S.NPTNTVFDAKR.L	LAG_2192	1	73	58	5.66465e-13	1	3.6375e-06	0	0	0
LCA_Atta_gongo_prot_03_02	1040750	1.11879e-12	246	13074	CID	13335	2	1071.49	-0.002683	-1.25318	2141.98	R.MPLDDDYLPQIHGSNADLQ.N	LAG_4380	1	249	160	1.11879e-12	1	7.28446e-06	0	0	0
LCA_Atta_gongo_prot_02_01	1040734	3.06203e-11	1563	15170	CID	17973	2	634.353	-0.001584	-1.25081	1267.7	K.IPTLVDNPSVGR.N	LAG_4156	2	77	56	3.06203e-11	1	0.000197195	0	0	0
LCA_Atta_gongo_prot_02_05	1040738	1.58762e-10	2257	21929	CID	24948	2	733.418	-0.001829	-1.2483	1465.83	R.LYEAVLVYGTPIK.A	LAG_4106	2	138	73	1.58762e-10	1	0.00102491	0	0	0
LCA_Atta_gongo_prot_02_07	1040740	4.10519e-12	1422	21569	CID	24916	3	912.827	-0.003412	-1.24781	2735.47	K.LLIFEPTGAVVASPTFSLPEYIGGTR.N	LAG_3679	2	151	70	4.10519e-12	1	2.68451e-05	0	0	1
LCA_Atta_gongo_prot_03_03	1040751	1.84686e-17	206	20304	CID	21792	2	1274.58	-0.003171	-1.24505	2548.15	R.NFDNDLTISEEGVDEVSGVLQHM.K	LAG_2013	1	257	219	1.84686e-17	1	1.20596e-10	0	0	0
LCA_Atta_gongo_prot_02_02	1040735	1.36823e-10	704	23199	CID	24760	4	466.246	-0.002314	-1.24362	1861.96	K.YMVTVIDAPGHRDFIK.N	LAG_4308	2	133	84	1.36823e-10	1	0.000887895	0.00131406	0	0
LCA_Atta_gongo_prot_03_02	1040750	2.42398e-14	128	12982	CID	13244	4	687.319	-0.003413	-1.24322	2746.26	A.KGAPEILDGDGVERTDDSDGDNALMR.K	LAG_2564	1	199	110	2.42398e-14	1	1.58511e-07	0	0	0
LCA_Atta_gongo_prot_01_14	1040731	7.2942e-11	97	21400	CID	21870	3	934.474	-0.003475	-1.24098	2801.41	D.GNEFLINLIDSPGHVDFSSEVTAALR.V	LAG_49	1	169	77	7.2942e-11	1	0.00047699	0	0	0
LCA_Atta_gongo_prot_02_11	1040744	7.77465e-12	1191	20559	CID	23793	2	639.837	-0.001584	-1.24009	1278.67	R.GPTFTVDTVVSR.S	LAG_4727	2	82	61	7.77465e-12	1	5.00688e-05	0	0	0
LCA_Atta_gongo_prot_02_11	1040744	1.1094e-11	1249	18539	CID	21687	2	639.837	-0.001584	-1.24009	1278.67	R.GPTFTVDTVVSR.S	LAG_4727	2	86	68	1.1094e-11	1	7.14455e-05	0	0	0
LCA_Atta_gongo_prot_02_13	1040746	5.0247e-11	1490	16025	CID	18990	2	639.837	-0.001584	-1.24009	1278.67	R.GPTFTVDTVVSR.S	LAG_4727	2	67	47	5.0247e-11	1	0.000323591	0	0	0
LCA_Atta_gongo_prot_03_01	1040749	3.43089e-11	2036	7824	CID	8551	2	418.716	-0.001035	-1.23902	836.426	K.YALDAGAR.G	LAG_10889	2	88	88	3.43089e-11	1	0.000217374	0.000983284	0.00215983	0
LCA_Atta_gongo_prot_01_03	1040724	6.18348e-13	94	3465	CID	4011	2	591.79	-0.001462	-1.23764	1182.57	H.YSGTTLDAQAR.Y	LAG_38	1	111	97	6.18348e-13	1	3.97066e-06	0	0	0
LCA_Atta_gongo_prot_03_03	1040751	1.00352e-12	838	15444	CID	16499	2	838.429	-0.002073	-1.23755	1675.85	R.IGLGTWLSETNEVEK.A	LAG_1156	2	152	109	1.00352e-12	1	6.5027e-06	0	0	0
LCA_Atta_gongo_prot_03_03	1040751	4.1963e-11	1293	12192	CID	13035	3	740.045	-0.002743	-1.23712	2218.12	R.SAVLAGETEDSASFPGPLVVGSK.G	LAG_2404	2	227	122	4.1963e-11	1	0.000274009	0.00143988	0	0
LCA_Atta_gongo_prot_02_03	1040736	5.59995e-13	1196	17027	CID	19533	2	592.343	-0.001462	-1.23648	1183.68	R.VLNENNVIIR.N	LAG_326	2	93	91	5.59995e-13	1	3.58327e-06	0	0	0
LCA_Atta_gongo_prot_03_07	1040755	1.02484e-10	459	14377	CID	15882	3	707.321	-0.002617	-1.23602	2117.94	R.SLETGMYAGVENWSTSNGSK.V	LAG_3917	2	113	52	1.02484e-10	1	0.000667843	0.00428265	0	2
LCA_Atta_gongo_prot_03_03	1040751	6.27768e-10	1697	14540	CID	15516	2	593.322	-0.001462	-1.23444	1185.64	S.DVIAGVQWAAR.Q	LAG_5096	1	67	46	6.27768e-10	1	0.00403115	0.00704225	0.0249377	0
LCA_Atta_gongo_prot_02_02	1040735	1.6023e-14	196	17928	CID	19367	3	692.357	-0.00256	-1.23418	2075.06	K.YSHAAVWPLLSGYELPSGK.R	LAG_100	2	126	89	1.6023e-14	1	1.04326e-07	0	0	0
LCA_Atta_gongo_prot_03_01	1040749	5.7047e-14	831	16109	CID	16862	2	989.976	-0.002439	-1.23306	1978.95	T.IQFGLDAGQAGSDDASGTLR.I	LAG_1450	1	124	68	5.7047e-14	1	3.7175e-07	0	0	0
LCA_Atta_gongo_prot_03_05	1040753	7.88972e-19	115	18891	CID	20546	3	1188.57	-0.004391	-1.23244	3563.71	R.DIFDPPILDPHAGTVWTSGQQATATWDTSNPPK.Q	LAG_5486	2	220	142	7.88972e-19	1	5.16988e-12	0	0	0
LCA_Atta_gongo_prot_02_01	1040734	9.48709e-14	655	18181	CID	21289	2	842.955	-0.002073	-1.2309	1684.91	R.AM*LGATNPLASPIGSIR.G	LAG_2957	2	170	132	9.48709e-14	1	6.16431e-07	0	0	0
LCA_Atta_gongo_prot_01_09	1040720	3.25111e-11	135	15496	CID	16138	3	644.697	-0.002377	-1.23074	1932.08	I.GATNRPDLLDPALLRPGR.F	LAG_1895	1	135	72	3.25111e-11	1	0.000211476	0	0	0
LCA_Atta_gongo_prot_03_01	1040749	7.54369e-12	1690	6234	CID	6928	2	695.299	-0.001707	-1.22896	1389.59	Q.EQSDYSPSTGYR.I	LAG_139	1	92	61	7.54369e-12	1	4.85814e-05	0.000983284	0.00138889	0
LCA_Atta_gongo_prot_02_09	1040742	2.04009e-17	232	15485	CID	18478	2	844.888	-0.002073	-1.22809	1688.77	K.LISWYDNEWGYSR.R	LAG_3439	2	126	117	2.04009e-17	1	1.317e-10	0	0	0
LCA_Atta_gongo_prot_02_07	1040740	1.09047e-16	323	20485	CID	23758	2	844.888	-0.002073	-1.22809	1688.77	K.LISWYDNEWGYSR.R	LAG_3439	2	161	138	1.09047e-16	1	7.03962e-10	0	0	0
LCA_Atta_gongo_prot_02_07	1040740	1.4689e-16	335	17338	CID	20414	2	844.888	-0.002073	-1.22809	1688.77	K.LISWYDNEWGYSR.R	LAG_3439	2	145	132	1.4689e-16	1	9.48262e-10	0	0	0
LCA_Atta_gongo_prot_02_15	1040748	2.44705e-14	533	16507	CID	19209	2	844.888	-0.002073	-1.22809	1688.77	K.LISWYDNEWGYSR.R	LAG_3439	2	93	76	2.44705e-14	1	1.57972e-07	0	0	0
LCA_Atta_gongo_prot_02_05	1040738	1.88152e-13	943	22147	CID	25181	2	845.899	-0.002073	-1.22662	1690.79	K.WAWDLEPLMDWTK.K	LAG_2353	2	177	140	1.88152e-13	1	1.21463e-06	0	0	0
LCA_Atta_gongo_prot_03_01	1040749	1.97266e-14	714	26611	CID	28039	2	1123.04	-0.002746	-1.22323	2246.07	R.AWEETEASLANLVEAAEWAR.Q	LAG_2796	2	170	109	1.97266e-14	1	1.28549e-07	0	0	-1
LCA_Atta_gongo_prot_02_09	1040742	5.75774e-14	595	3104	CID	4367	3	648.701	-0.002377	-1.22315	1944.09	L.RIINEPTAAAIAYGLDKK.V	LAG_2234	1	215	159	5.75774e-14	1	3.74527e-07	0	0	0
LCA_Atta_gongo_prot_02_07	1040740	1.07656e-13	766	420	CID	638	3	648.701	-0.002377	-1.22315	1944.09	L.RIINEPTAAAIAYGLDKK.V	LAG_2234	1	182	129	1.07656e-13	1	7.00275e-07	0	0	0
LCA_Atta_gongo_prot_02_09	1040742	1.93769e-13	732	7845	CID	9928	3	648.701	-0.002377	-1.22315	1944.09	L.RIINEPTAAAIAYGLDKK.V	LAG_2234	1	188	126	1.93769e-13	1	1.26042e-06	0	0	0
LCA_Atta_gongo_prot_02_11	1040744	4.82845e-13	819	5284	CID	7101	3	648.701	-0.002377	-1.22315	1944.09	L.RIINEPTAAAIAYGLDKK.V	LAG_2234	1	204	137	4.82845e-13	1	3.14078e-06	0	0	0
LCA_Atta_gongo_prot_02_11	1040744	1.97225e-12	1034	6622	CID	8650	3	648.701	-0.002377	-1.22315	1944.09	L.RIINEPTAAAIAYGLDKK.V	LAG_2234	1	157	106	1.97225e-12	1	1.2829e-05	0	0	0
LCA_Atta_gongo_prot_02_02	1040735	2.02792e-11	527	12606	CID	13848	1	1198.71	-0.001464	-1.22201	1198.72	K.LSSLPVTVLGGR.V	LAG_2353	2	79	70	2.02792e-11	1	0.000130598	0.00131406	0.00299401	0
LCA_Atta_gongo_prot_03_05	1040753	9.60666e-13	478	19762	CID	21492	3	1098.87	-0.004025	-1.22196	3294.59	R.DGAQLLVENNVWTGTDKPLYDTDEGFAVAR.G	LAG_4755	2	197	94	9.60666e-13	1	6.29051e-06	0	0	0
LCA_Atta_gongo_prot_03_01	1040749	3.40517e-12	1527	27784	CID	29351	3	1098.87	-0.004025	-1.22196	3294.59	R.DGAQLLVENNVWTGTDKPLYDTDEGFAVAR.G	LAG_4755	2	211	91	3.40517e-12	1	2.22973e-05	0.000640615	0	0
LCA_Atta_gongo_prot_02_03	1040736	7.43242e-10	3275	17604	CID	20150	2	624.344	-0.001521	-1.22128	1246.68	R.IPADLQSVTFR.T	LAG_1037	2	76	48	7.43242e-10	1	0.00477266	0.00426569	0.0310559	1
LCA_Atta_gongo_prot_02_01	1040734	8.30725e-18	77	19519	CID	22939	2	749.905	-0.001829	-1.22086	1498.8	K.QLPVATDLAAVNMR.L	LAG_1154	2	152	152	8.30725e-18	1	5.37376e-11	0	0	0
LCA_Atta_gongo_prot_02_01	1040734	2.22752e-17	113	16653	CID	19629	2	800.901	-0.001951	-1.21933	1600.8	R.SSSATSYLGPQFISR.K	LAG_4156	2	114	104	2.22752e-17	1	1.4434e-10	0	0	0
LCA_Atta_gongo_prot_02_03	1040736	3.85298e-11	2278	16477	CID	18948	2	850.963	-0.002073	-1.21932	1700.92	K.VILDTGSSNLWIPSAK.C	LAG_439	2	171	121	3.85298e-11	1	0.000250034	0	0	0
LCA_Atta_gongo_prot_02_15	1040748	4.50728e-15	424	21603	CID	24576	2	750.948	-0.001829	-1.21916	1500.89	R.VIGQQIVFSQLLR.E	LAG_419	2	80	76	4.50728e-15	1	2.90972e-08	0	0	0
LCA_Atta_gongo_prot_02_07	1040740	6.2461e-14	690	17299	CID	20374	2	750.948	-0.001829	-1.21916	1500.89	R.VIGQQIVFSQLLR.E	LAG_419	2	78	76	6.2461e-14	1	4.03223e-07	0	0	0
LCA_Atta_gongo_prot_02_15	1040748	7.17677e-13	920	3553	CID	4739	3	951.445	-0.003475	-1.21885	2852.32	K.GGTIVHESSHFLANGGTQDYAYGQSGAK.A	LAG_21041	2	173	74	7.17677e-13	1	4.69658e-06	0	0	0
LCA_Atta_gongo_prot_02_05	1040738	3.09941e-10	2388	7563	CID	9344	2	501.266	-0.001218	-1.21762	1001.53	K.LDIDDGVVR.I	LAG_3498	2	75	71	3.09941e-10	1	0.00197462	0.000815328	0	0
LCA_Atta_gongo_prot_02_03	1040736	8.64386e-11	2531	10701	CID	12640	2	476.242	-0.001157	-1.21752	951.478	R.DETVNFVK.N	LAG_835	2	111	97	8.64386e-11	1	0.000547657	0	0	0
LCA_Atta_gongo_prot_02_07	1040740	1.47902e-11	1618	17656	CID	20751	2	551.772	-0.00134	-1.21678	1102.54	K.LNDIEDVER.H	LAG_3130	2	79	73	1.47902e-11	1	9.42276e-05	0	0	0
LCA_Atta_gongo_prot_02_09	1040742	2.55173e-12	1160	21190	CID	24625	3	803.751	-0.002926	-1.215	2409.24	R.VGSVGGTSASSPTVAGVFALLNDFR.L	LAG_2465	2	233	136	2.55173e-12	1	1.66792e-05	0	0	0
LCA_Atta_gongo_prot_02_13	1040746	2.90042e-10	1663	19335	CID	22493	3	803.751	-0.002926	-1.215	2409.24	R.VGSVGGTSASSPTVAGVFALLNDFR.L	LAG_2465	2	202	95	2.90042e-10	1	0.00189584	0.00178465	0	0
LCA_Atta_gongo_prot_03_09	1040757	4.22186e-12	230	23084	CID	25331	3	1106.88	-0.004025	-1.21311	3318.64	-.PPSDFANADIDEVVAALTTDEAILLTAGVGFW.Y	LAG_2564	0	246	93	4.22186e-12	1	2.76586e-05	0	0	0
LCA_Atta_gongo_prot_02_15	1040748	5.84363e-12	1239	17270	CID	20013	2	755.405	-0.001829	-1.21197	1509.8	K.VIIETSFLTTEEK.I	LAG_2242	2	69	43	5.84363e-12	1	3.77241e-05	0	0	0
LCA_Atta_gongo_prot_02_09	1040742	4.41745e-10	1796	14239	CID	17095	2	755.405	-0.001829	-1.21197	1509.8	K.VIIETSFLTTEEK.I	LAG_2242	2	40	13	4.41745e-10	1	0.00285173	0.00218699	0	0
LCA_Atta_gongo_prot_03_05	1040753	1.83994e-20	62	22542	CID	24511	2	1109.56	-0.002683	-1.21018	2218.12	R.SAVLAGETEDSASFPGPLVVGSK.G	LAG_2404	2	234	204	1.83994e-20	1	1.20144e-13	0	0	0
LCA_Atta_gongo_prot_03_11	1040759	4.73105e-19	30	14689	CID	16054	2	1109.56	-0.002683	-1.21018	2218.12	R.SAVLAGETEDSASFPGPLVVGSK.G	LAG_2404	2	248	198	4.73105e-19	1	3.08927e-12	0	0	0
LCA_Atta_gongo_prot_03_13	1040761	1.25477e-15	49	14784	CID	14955	2	1109.56	-0.002683	-1.21018	2218.12	R.SAVLAGETEDSASFPGPLVVGSK.G	LAG_2404	2	141	83	1.25477e-15	1	8.19336e-09	0	0	0
LCA_Atta_gongo_prot_02_15	1040748	1.10603e-14	477	17012	CID	19745	2	1109.56	-0.002683	-1.21018	2218.12	R.SAVLAGETEDSASFPGPLVVGSK.G	LAG_2404	2	173	121	1.10603e-14	1	7.22212e-08	0	0	0
LCA_Atta_gongo_prot_02_11	1040744	9.97803e-12	1234	11930	CID	14413	2	1109.56	-0.002683	-1.21018	2218.12	R.SAVLAGETEDSASFPGPLVVGSK.G	LAG_2404	2	89	21	9.97803e-12	1	6.51544e-05	0	0	0
LCA_Atta_gongo_prot_02_13	1040746	4.13275e-13	787	12583	CID	15217	2	1060.48	-0.002557	-1.2078	2117.94	R.SLETGMYAGVENWSTSNGSK.V	LAG_3917	2	182	100	4.13275e-13	1	2.69312e-06	0	0	2
LCA_Atta_gongo_prot_03_01	1040749	4.64612e-10	2805	15919	CID	16670	2	556.28	-0.00134	-1.20692	1111.55	L.GATDFIFGQR.G	LAG_1450	1	110	92	4.64612e-10	1	0.00297294	0.00249199	0.00255319	0
LCA_Atta_gongo_prot_02_09	1040742	1.89547e-11	1374	17930	CID	21152	2	885.433	-0.002132	-1.20581	1768.86	K.FLVTGTWASTMDPNTK.Q	LAG_20128	2	92	51	1.89547e-11	1	0.000123004	0	0	1
LCA_Atta_gongo_prot_02_01	1040734	1.27931e-13	681	20003	CID	23545	2	657.341	-0.00158	-1.20571	1311.67	R.GQAYFGGNTIGVK.G	LAG_1450	2	125	113	1.27931e-13	1	8.25872e-07	0	0	2
LCA_Atta_gongo_prot_03_02	1040750	1.75992e-10	494	9738	CID	9976	2	658.806	-0.001584	-1.20439	1316.61	K.NTLGGGNGMVPHY.S	LAG_38	1	156	104	1.75992e-10	1	0.00113614	0.00195695	0.00321543	0
LCA_Atta_gongo_prot_02_03	1040736	8.67332e-12	1805	20871	CID	23646	3	946.152	-0.003412	-1.20385	2835.44	T.LADWYHTPAPSAGAVPTADATLINGLGR.Y	LAG_2404	1	216	109	8.67332e-12	1	5.67594e-05	0	0	1
LCA_Atta_gongo_prot_02_02	1040735	3.63384e-14	212	14067	CID	15376	2	861.943	-0.002073	-1.20379	1722.88	K.NFALSNVPGLGTSGNFK.I	LAG_361	2	214	155	3.63384e-14	1	2.36111e-07	0	0	0
LCA_Atta_gongo_prot_03_04	1040752	5.98985e-20	5	17814	CID	18663	3	1099.81	-0.003962	-1.20214	3296.43	R.GSSEDWDRYASISGDQGWSWDAVQQYFR.K	LAG_3503	2	235	156	5.98985e-20	1	3.91984e-13	0	0	1
LCA_Atta_gongo_prot_02_03	1040736	2.83913e-13	1055	24018	CID	26911	2	863.469	-0.002073	-1.20166	1725.93	R.FNGGPEVPWAVINVVK.G	LAG_5297	2	138	101	2.83913e-13	1	1.84242e-06	0	0	0
LCA_Atta_gongo_prot_02_03	1040736	1.15635e-10	2630	22400	CID	25248	2	660.328	-0.001584	-1.20161	1319.65	K.LSDLEVDEMIR.E	LAG_1581	2	69	53	1.15635e-10	1	0.000742542	0.000735024	0	0
LCA_Atta_gongo_prot_02_07	1040740	1.24263e-12	1223	19485	CID	22693	4	1117.79	-0.005366	-1.20127	4468.14	R.AGTANSGEFSTLSAAVNSLPNDSSSQSIFIYPGTYTEQVSITR.I	LAG_1450	2	175	80	1.24263e-12	1	8.154e-06	0	0	0
LCA_Atta_gongo_prot_02_15	1040748	6.67275e-12	1253	19982	CID	22871	4	1117.79	-0.005366	-1.20127	4468.14	R.AGTANSGEFSTLSAAVNSLPNDSSSQSIFIYPGTYTEQVSITR.I	LAG_1450	2	157	57	6.67275e-12	1	4.3786e-05	0	0	0
LCA_Atta_gongo_prot_01_04	1040725	2.00921e-11	78	7731	CID	8147	2	763.901	-0.001829	-1.19849	1526.8	K.TIWKEDTPGIPNR.F	LAG_3138	2	47	15	2.00921e-11	1	0.000129707	0	0	0
LCA_Atta_gongo_prot_01_03	1040724	3.19684e-13	78	4553	CID	5170	2	611.332	-0.001462	-1.19807	1221.66	K.IVQPTEEHLR.K	LAG_2957	2	155	152	3.19684e-13	1	2.04558e-06	0	0	0
LCA_Atta_gongo_prot_02_03	1040736	1.12947e-15	459	20851	CID	23625	2	866.953	-0.002073	-1.19683	1732.9	K.DAGPSVYNIPLGGGLFR.Q	LAG_835	2	107	95	1.12947e-15	1	7.33881e-09	0	0	0
LCA_Atta_gongo_prot_02_01	1040734	6.63895e-11	1742	12299	CID	14565	2	765.844	-0.001829	-1.19545	1530.68	R.SAGSSTYNYDNPVR.R	LAG_2404	2	42	20	6.63895e-11	1	0.000429458	0.000967118	0	0
LCA_Atta_gongo_prot_02_03	1040736	1.34251e-14	675	14020	CID	16327	2	996.508	-0.002376	-1.1939	1991.01	R.SSGFEGTDGILGIGPVDLTR.G	LAG_2622	2	130	100	1.34251e-14	1	8.74853e-08	0	0	1
LCA_Atta_gongo_prot_02_13	1040746	3.12577e-10	1670	19016	CID	22149	3	1398.02	-0.004997	-1.19289	4190.06	R.FM*EEFM*KALGTTRQLSTAYHLQTDGQMERINQKVR.T	LAG_16367	2	145	25	3.12577e-10	1	0.00204899	0.00178465	0.037037	2
LCA_Atta_gongo_prot_03_03	1040751	2.39353e-14	525	10089	CID	10867	2	767.888	-0.001829	-1.19227	1534.77	R.DVVSTGTTGDNVTIR.F	LAG_2404	2	161	131	2.39353e-14	1	1.55098e-07	0	0	0
LCA_Atta_gongo_prot_02_13	1040746	8.88334e-15	417	13199	CID	15902	2	845.389	-0.00201	-1.19072	1688.77	K.LISWYDNEWGYSR.R	LAG_3439	2	67	52	8.88334e-15	1	5.73472e-08	0	0	1
LCA_Atta_gongo_prot_01_02	1040722	9.89637e-12	202	11220	CID	11503	2	973.921	-0.002317	-1.19072	1946.84	K.SPYQEPFFDSGFM*NHK.A	LAG_3638	2	110	45	9.89637e-12	1	6.42211e-05	0	0	0
LCA_Atta_gongo_prot_02_03	1040736	1.58377e-10	2757	20090	CID	22822	3	1111.88	-0.003962	-1.18909	3332.63	L.SAAVNSLPNDSSSQSIFIYPGTYTEQVSITR.I	LAG_1450	1	197	82	1.58377e-10	1	0.00103733	0.0010661	0	1
LCA_Atta_gongo_prot_03_05	1040753	5.20351e-13	446	18596	CID	20219	3	564.931	-0.002011	-1.18844	1692.78	R.WMLDREDDGWTIR.S	LAG_3917	2	125	94	5.20351e-13	1	3.35918e-06	0	0	0
LCA_Atta_gongo_prot_03_03	1040751	1.03958e-12	845	19714	CID	21159	3	564.931	-0.002011	-1.18844	1692.78	R.WMLDREDDGWTIR.S	LAG_3917	2	142	98	1.03958e-12	1	6.71107e-06	0	0	0
LCA_Atta_gongo_prot_03_03	1040751	1.61197e-12	901	19439	CID	20866	3	564.931	-0.002011	-1.18844	1692.78	R.WMLDREDDGWTIR.S	LAG_3917	2	135	90	1.61197e-12	1	1.04062e-05	0	0	0
LCA_Atta_gongo_prot_03_01	1040749	3.58615e-11	2044	27553	CID	29094	3	564.931	-0.002011	-1.18844	1692.78	R.WMLDREDDGWTIR.S	LAG_3917	2	135	73	3.58615e-11	1	0.000231507	0.0011534	0	0
LCA_Atta_gongo_prot_03_01	1040749	7.25904e-12	1680	6982	CID	7680	2	591.289	-0.001404	-1.18784	1182.57	H.YSGTTLDAQAR.Y	LAG_38	1	94	75	7.25904e-12	1	4.66133e-05	0.000983284	0	-1
LCA_Atta_gongo_prot_02_01	1040734	9.36275e-18	82	15162	CID	17965	3	668.676	-0.002377	-1.18661	2004.01	R.AQPNVGTTGYDGGINSAILR.Y	LAG_2404	2	156	133	9.36275e-18	1	6.10128e-11	0	0	0
LCA_Atta_gongo_prot_02_07	1040740	8.93256e-11	1906	21356	CID	24689	3	908.458	-0.003229	-1.18661	2722.36	L.ADWYHTPAPSAGAVPTADATLINGLGR.Y	LAG_2404	1	194	92	8.93256e-11	1	0.000584355	0	0	1
LCA_Atta_gongo_prot_02_07	1040740	7.74909e-10	2272	20564	CID	23841	3	908.458	-0.003229	-1.18661	2722.36	L.ADWYHTPAPSAGAVPTADATLINGLGR.Y	LAG_2404	1	198	86	7.74909e-10	1	0.00506934	0.00214316	0	1
LCA_Atta_gongo_prot_03_01	1040749	1.00576e-12	1293	6355	CID	7049	2	618.327	-0.001462	-1.18452	1235.65	R.IKTDAAATGSTVT.N	LAG_543	1	87	64	1.00576e-12	1	6.49277e-06	0	0	0
LCA_Atta_gongo_prot_03_04	1040752	6.63114e-10	212	1496	CID	1793	2	618.791	-0.001462	-1.18363	1236.58	R.HFDAHDIEPR.F	LAG_2062	2	40	18	6.63114e-10	1	0.0042431	0.0640394	0.0232558	0
LCA_Atta_gongo_prot_03_01	1040749	6.45111e-10	2918	8211	CID	8949	2	567.79	-0.00134	-1.18245	1134.57	Q.TSITVNSGAER.V	LAG_543	1	106	69	6.45111e-10	1	0.00414252	0.00373261	0	0
LCA_Atta_gongo_prot_03_03	1040751	3.30241e-14	550	14654	CID	15638	3	620.31	-0.002194	-1.18073	1858.92	R.SYTDEGRFDTLINTVK.S	LAG_4471	2	130	99	3.30241e-14	1	2.14305e-07	0	0	0
LCA_Atta_gongo_prot_03_05	1040753	2.88144e-10	811	14995	CID	16288	3	620.31	-0.002194	-1.18073	1858.92	R.SYTDEGRFDTLINTVK.S	LAG_4471	2	104	55	2.88144e-10	1	0.00186987	0.00120627	0	0
LCA_Atta_gongo_prot_02_04	1040737	3.23303e-12	209	9784	CID	11194	2	569.306	-0.00134	-1.17931	1137.61	K.YPQYLQGIR.G	LAG_2750	2	122	122	3.23303e-12	1	2.05975e-05	0	0	0
LCA_Atta_gongo_prot_02_05	1040738	1.2946e-12	1309	18643	CID	21447	2	828.914	-0.001951	-1.17812	1656.82	K.DLDGLNTQIFTYTR.D	LAG_4277	2	107	75	1.2946e-12	1	8.37446e-06	0	0	0
LCA_Atta_gongo_prot_03_07	1040755	7.36512e-17	119	14456	CID	15974	2	933.003	-0.002195	-1.17752	1865	R.YVGSTSSLAVIQVEQGVK.Y	LAG_2404	2	223	203	7.36512e-17	1	4.79082e-10	0	0	0
LCA_Atta_gongo_prot_03_03	1040751	4.16986e-16	314	16580	CID	17733	2	933.003	-0.002195	-1.17752	1865	R.YVGSTSSLAVIQVEQGVK.Y	LAG_2404	2	190	173	4.16986e-16	1	2.71239e-09	0	0	0
LCA_Atta_gongo_prot_03_03	1040751	9.32265e-16	343	19344	CID	20767	2	933.003	-0.002195	-1.17752	1865	R.YVGSTSSLAVIQVEQGVK.Y	LAG_2404	2	198	176	9.32265e-16	1	6.06414e-09	0	0	0
LCA_Atta_gongo_prot_03_03	1040751	1.00741e-10	1419	13265	CID	14175	2	933.003	-0.002195	-1.17752	1865	R.YVGSTSSLAVIQVEQGVK.Y	LAG_2404	2	162	84	1.00741e-10	1	0.000655293	0.00204221	0	0
LCA_Atta_gongo_prot_02_02	1040735	3.63576e-14	213	18416	CID	19904	3	725.715	-0.00256	-1.17745	2175.13	K.GIPNSHGWVSPQVIEQIWK.D	LAG_2600	2	187	130	3.63576e-14	1	2.36725e-07	0	0	0
LCA_Atta_gongo_prot_02_01	1040734	1.52431e-10	1926	22041	CID	25912	2	933.97	-0.002195	-1.1763	1866.93	R.TSTSPSSLFWGINQSVR.Y	LAG_2622	2	125	73	1.52431e-10	1	0.000990431	0.000967118	0	0
LCA_Atta_gongo_prot_03_03	1040751	7.73252e-11	1374	12190	CID	13033	2	623.842	-0.001462	-1.17405	1246.68	R.IPADLQSVTFR.T	LAG_1037	2	88	67	7.73252e-11	1	0.000496537	0.00143988	0.00625	0
LCA_Atta_gongo_prot_02_11	1040744	6.64003e-12	1173	19070	CID	22239	3	833.12	-0.002926	-1.17217	2497.35	R.SGVASVIAPLNEPAGFVGGNMLAVVK.N	LAG_2627	2	150	75	6.64003e-12	1	4.34212e-05	0	0	0
LCA_Atta_gongo_prot_02_05	1040738	1.26476e-13	872	16367	CID	18991	2	1015.5	-0.002376	-1.17156	2028.99	K.SGQLNGYAGDVWNVQPAPR.D	LAG_38	2	225	158	1.26476e-13	1	8.23489e-07	0	0	1
LCA_Atta_gongo_prot_03_01	1040749	7.42526e-11	2242	12247	CID	13026	2	677.329	-0.001585	-1.17145	1353.65	R.GLESGFETVDTAK.T	LAG_1529	2	94	57	7.42526e-11	1	0.000479345	0.0011534	0.00255319	0
LCA_Atta_gongo_prot_03_05	1040753	1.90682e-19	97	15898	CID	17267	2	989.976	-0.002317	-1.17141	1978.95	T.IQFGLDAGQAGSDDASGTLR.I	LAG_1450	1	167	146	1.90682e-19	1	1.24259e-12	0	0	0
LCA_Atta_gongo_prot_03_01	1040749	1.38458e-18	141	25814	CID	27147	2	989.976	-0.002317	-1.17141	1978.95	T.IQFGLDAGQAGSDDASGTLR.I	LAG_1450	1	185	154	1.38458e-18	1	9.02267e-12	0	0	0
LCA_Atta_gongo_prot_03_09	1040757	7.73566e-18	60	16426	CID	18198	2	989.976	-0.002317	-1.17141	1978.95	T.IQFGLDAGQAGSDDASGTLR.I	LAG_1450	1	198	161	7.73566e-18	1	5.04098e-11	0	0	0
LCA_Atta_gongo_prot_03_05	1040753	2.16745e-17	167	18564	CID	20189	2	989.976	-0.002317	-1.17141	1978.95	T.IQFGLDAGQAGSDDASGTLR.I	LAG_1450	1	193	158	2.16745e-17	1	1.41243e-10	0	0	0
LCA_Atta_gongo_prot_03_13	1040761	2.23039e-16	44	12458	CID	12472	2	989.976	-0.002317	-1.17141	1978.95	T.IQFGLDAGQAGSDDASGTLR.I	LAG_1450	1	140	101	2.23039e-16	1	1.45344e-09	0	0	0
LCA_Atta_gongo_prot_03_13	1040761	9.80313e-15	62	20422	CID	21175	2	989.976	-0.002317	-1.17141	1978.95	T.IQFGLDAGQAGSDDASGTLR.I	LAG_1450	1	105	70	9.80313e-15	1	6.38825e-08	0	0	0
LCA_Atta_gongo_prot_02_03	1040736	6.72553e-15	610	24028	CID	26922	2	938.969	-0.002195	-1.17004	1876.93	K.WVTEPTLEAFAAAIDDK.T	LAG_666	2	171	114	6.72553e-15	1	4.36996e-08	0	0	0
LCA_Atta_gongo_prot_02_01	1040734	1.13627e-16	170	17940	CID	21028	2	730.403	-0.001707	-1.16989	1459.8	K.ILEASGTSLENVVK.V	LAG_77	2	156	151	1.13627e-16	1	7.35023e-10	0	0	0
LCA_Atta_gongo_prot_01_07	1040721	3.65972e-10	255	5831	CID	6218	1	1043.47	-0.00122	-1.16984	1043.48	R.HQGVMVGMGQ.K	LAG_1963	1	57	31	3.65972e-10	1	0.00234176	0.0390625	0.0660377	0
LCA_Atta_gongo_prot_01_04	1040725	8.49438e-10	179	5353	CID	5732	1	1043.47	-0.00122	-1.16984	1043.48	R.HQGVMVGMGQ.K	LAG_1963	1	14	-2	8.49438e-10	1	0.00543534	0.125	0.162602	0
LCA_Atta_gongo_prot_03_04	1040752	7.68378e-15	39	16734	CID	17482	4	1045.01	-0.004878	-1.16812	4177.03	R.DIFDPPILDPHAGTVWTSGQQATATWDTSNPPKQITDR.F	LAG_5486	2	183	81	7.68378e-15	1	5.03914e-08	0	0	0
LCA_Atta_gongo_prot_03_07	1040755	8.18882e-13	311	19235	CID	21183	4	1045.01	-0.004878	-1.16812	4177.03	R.DIFDPPILDPHAGTVWTSGQQATATWDTSNPPKQITDR.F	LAG_5486	2	186	76	8.18882e-13	1	5.37035e-06	0	0	0
LCA_Atta_gongo_prot_03_11	1040759	6.18685e-11	209	19741	CID	21700	4	1045.01	-0.004878	-1.16812	4177.03	R.DIFDPPILDPHAGTVWTSGQQATATWDTSNPPKQITDR.F	LAG_5486	2	167	59	6.18685e-11	1	0.000405743	0	0	0
LCA_Atta_gongo_prot_02_13	1040746	5.26453e-14	510	20282	CID	23487	3	836.396	-0.002926	-1.16758	2507.18	K.NNQATIQFGLDAGQAGSDDASGTLR.I	LAG_1450	2	125	74	5.26453e-14	1	3.44113e-07	0	0	0
LCA_Atta_gongo_prot_02_13	1040746	1.78258e-13	635	14702	CID	17558	3	836.396	-0.002926	-1.16758	2507.18	K.NNQATIQFGLDAGQAGSDDASGTLR.I	LAG_1450	2	121	70	1.78258e-13	1	1.16518e-06	0	0	0
LCA_Atta_gongo_prot_02_07	1040740	8.60026e-10	2296	13053	CID	15766	3	836.396	-0.002926	-1.16758	2507.18	K.NNQATIQFGLDAGQAGSDDASGTLR.I	LAG_1450	2	137	50	8.60026e-10	1	0.00562152	0.00214316	0	0
LCA_Atta_gongo_prot_01_07	1040721	2.76374e-12	140	5936	CID	6331	2	679.829	-0.001585	-1.16714	1358.65	R.NFVPAHEM*IER.G	LAG_38	2	139	100	2.76374e-12	1	1.77471e-05	0	0	0
LCA_Atta_gongo_prot_03_04	1040752	1.42688e-10	160	9827	CID	9996	2	732.343	-0.001707	-1.16679	1463.68	A.FEDPTTPADAPFR.E	LAG_3583	1	91	48	1.42688e-10	1	0.000921133	0.0171429	0.0306122	0
LCA_Atta_gongo_prot_02_01	1040734	9.35007e-11	1831	15407	CID	18240	2	680.384	-0.001585	-1.16619	1359.76	N.SFQVPAGQTLALK.L	LAG_543	1	139	85	9.35007e-11	1	0.000603602	0.000967118	0.00617284	0
LCA_Atta_gongo_prot_02_15	1040748	5.66707e-18	116	16536	CID	19239	2	942.465	-0.002195	-1.1657	1883.92	K.NTFGVGSQAIALSQYGDR.V	LAG_1450	2	180	174	5.66707e-18	1	3.68629e-11	0	0	0
LCA_Atta_gongo_prot_02_01	1040734	2.65391e-14	532	17444	CID	20487	3	628.646	-0.002194	-1.16508	1883.92	K.NTFGVGSQAIALSQYGDR.V	LAG_1450	2	127	87	2.65391e-14	1	1.7263e-07	0	0	0
LCA_Atta_gongo_prot_02_11	1040744	4.70261e-14	547	14524	CID	17383	3	628.646	-0.002194	-1.16508	1883.92	K.NTFGVGSQAIALSQYGDR.V	LAG_1450	2	188	136	4.70261e-14	1	3.05893e-07	0	0	0
LCA_Atta_gongo_prot_02_13	1040746	2.09703e-13	675	11596	CID	14124	3	628.646	-0.002194	-1.16508	1883.92	K.NTFGVGSQAIALSQYGDR.V	LAG_1450	2	114	78	2.09703e-13	1	1.36406e-06	0	0	0
LCA_Atta_gongo_prot_02_09	1040742	1.82032e-11	1369	9873	CID	12194	3	628.646	-0.002194	-1.16508	1883.92	K.NTFGVGSQAIALSQYGDR.V	LAG_1450	2	107	57	1.82032e-11	1	0.000118407	0	0	0
LCA_Atta_gongo_prot_02_13	1040746	2.23726e-11	1403	10621	CID	13017	3	628.646	-0.002194	-1.16508	1883.92	K.NTFGVGSQAIALSQYGDR.V	LAG_1450	2	100	57	2.23726e-11	1	0.000145528	0	0	0
LCA_Atta_gongo_prot_02_07	1040740	3.56102e-11	1757	21245	CID	24564	3	628.646	-0.002194	-1.16508	1883.92	K.NTFGVGSQAIALSQYGDR.V	LAG_1450	2	136	78	3.56102e-11	1	0.000231635	0	0	0
LCA_Atta_gongo_prot_02_13	1040746	7.11996e-10	1760	19717	CID	22894	3	628.646	-0.002194	-1.16508	1883.92	K.NTFGVGSQAIALSQYGDR.V	LAG_1450	2	119	62	7.11996e-10	1	0.00463135	0.00681044	0	0
LCA_Atta_gongo_prot_02_07	1040740	6.55254e-11	1861	19471	CID	22680	2	576.318	-0.00134	-1.16496	1151.63	K.TSLFQDISLK.Q	LAG_1154	2	124	109	6.55254e-11	1	0.000419281	0	0	0
LCA_Atta_gongo_prot_02_03	1040736	1.65126e-16	321	11880	CID	13935	2	946.964	-0.002195	-1.16016	1892.92	R.VAFSSEEGVNEGQEILGK.F	LAG_2564	2	197	165	1.65126e-16	1	1.0741e-09	0	0	0
LCA_Atta_gongo_prot_02_09	1040742	1.38692e-17	224	20803	CID	24215	2	844.888	-0.001951	-1.15585	1688.77	K.LISWYDNEWGYSR.R	LAG_3439	2	140	134	1.38692e-17	1	8.95338e-11	0	0	0
LCA_Atta_gongo_prot_02_09	1040742	1.98845e-17	231	14940	CID	17877	2	844.888	-0.001951	-1.15585	1688.77	K.LISWYDNEWGYSR.R	LAG_3439	2	124	117	1.98845e-17	1	1.28366e-10	0	0	0
LCA_Atta_gongo_prot_02_07	1040740	1.18827e-15	432	21907	CID	25281	2	844.888	-0.001951	-1.15585	1688.77	K.LISWYDNEWGYSR.R	LAG_3439	2	86	72	1.18827e-15	1	7.67102e-09	0	0	0
LCA_Atta_gongo_prot_03_02	1040750	2.72809e-14	132	18846	CID	19388	5	950.867	-0.005487	-1.1554	4750.31	A.SVLDDDAEHLPPSDPIASPDDPRLPYAIDHTLLTPDATSAQIDR.L	LAG_2242	1	194	75	2.72809e-14	1	1.79032e-07	0	0	0
LCA_Atta_gongo_prot_03_05	1040753	7.31096e-12	588	18993	CID	20659	3	634.643	-0.002194	-1.15407	1901.92	R.HLDLAMIYQNQDEVGR.A	LAG_1156	2	124	79	7.31096e-12	1	4.74434e-05	0	0	0
LCA_Atta_gongo_prot_03_05	1040753	1.66239e-11	632	12432	CID	13468	2	635.871	-0.001463	-1.15184	1270.74	S.SLAVIQVEQGVK.Y	LAG_2404	1	144	122	1.66239e-11	1	0.000107058	0	0	0
LCA_Atta_gongo_prot_03_02	1040750	6.55581e-11	434	4603	CID	5047	2	583.319	-0.00134	-1.15098	1165.63	F.IAGPPTTAANPR.E	LAG_5076	1	69	42	6.55581e-11	1	0.000422195	0.00195695	0.00321543	0
LCA_Atta_gongo_prot_02_04	1040737	1.37999e-14	77	11070	CID	12551	2	636.832	-0.001463	-1.1501	1272.66	K.TYASNALTYLR.S	LAG_4981	2	139	139	1.37999e-14	1	8.86147e-08	0	0	0
LCA_Atta_gongo_prot_03_01	1040749	1.22652e-15	478	23096	CID	24132	2	1062.02	-0.002439	-1.14941	2123.04	R.GFTAGTGWDPVTGLGTPDFVK.L	LAG_2465	2	200	166	1.22652e-15	1	7.99872e-09	0	0	0
LCA_Atta_gongo_prot_02_07	1040740	5.11177e-10	2203	20566	CID	23843	3	850.109	-0.002926	-1.14875	2548.32	K.GAIPIVSSQTPDNIWVNGEIGAGPR.F	LAG_4471	2	122	53	5.11177e-10	1	0.00334129	0.00134288	0	0
LCA_Atta_gongo_prot_03_05	1040753	1.03634e-10	739	20223	CID	21973	2	850.437	-0.001951	-1.1483	1699.87	R.IFVQEGIYDEFLAR.F	LAG_3493	2	90	50	1.03634e-10	1	0.000670382	0.00120627	0	0
LCA_Atta_gongo_prot_03_01	1040749	8.46179e-13	1255	12333	CID	13114	1	1488.66	-0.001708	-1.148	1488.66	R.LYSPSASDHFYTT.S	LAG_11090	1	142	93	8.46179e-13	1	5.46259e-06	0	0	0
LCA_Atta_gongo_prot_02_01	1040734	6.9654e-10	2284	22154	CID	26039	2	850.964	-0.001951	-1.14759	1700.92	K.VILDTGSSNLWIPSAK.C	LAG_439	2	164	92	6.9654e-10	1	0.0045201	0.0043611	0	0
LCA_Atta_gongo_prot_02_01	1040734	1.92348e-13	725	13871	CID	16457	2	904.426	-0.002073	-1.14724	1807.85	K.VYAGVTGDDLQQDAEAR.G	LAG_3052	2	123	90	1.92348e-13	1	1.2498e-06	0	0	0
LCA_Atta_gongo_prot_01_05	1040723	1.78807e-13	41	13521	CID	14381	2	852.475	-0.001951	-1.14556	1703.94	R.LVREIAQDFKTDLR.F	LAG_2467	2	233	174	1.78807e-13	1	1.15666e-06	0	0	0
LCA_Atta_gongo_prot_01_06	1040718	1.44189e-10	150	10122	CID	10324	1	959.436	-0.001097	-1.14508	959.437	K.AVHWNFGE.R	LAG_2134	1	53	34	1.44189e-10	1	0.000913552	0.0233918	0.0275229	0
LCA_Atta_gongo_prot_02_05	1040738	2.11199e-13	967	17385	CID	20103	2	639.837	-0.001463	-1.1447	1278.67	R.GPTFTVDTVVSR.S	LAG_4727	2	96	83	2.11199e-13	1	1.36012e-06	0	0	0
LCA_Atta_gongo_prot_03_07	1040755	2.01803e-11	407	15653	CID	17295	3	639.975	-0.002194	-1.14445	1917.91	R.HLDLAM*IYQNQDEVGR.A	LAG_1156	2	122	77	2.01803e-11	1	0.000130957	0	0	0
LCA_Atta_gongo_prot_03_02	1040750	4.15027e-10	535	12976	CID	13237	2	693.338	-0.001585	-1.1444	1385.67	R.GIVDDNGHIFDIA.V	LAG_3052	1	88	49	4.15027e-10	1	0.00267925	0.00557621	0.00911854	0
LCA_Atta_gongo_prot_02_15	1040748	8.52246e-20	34	21750	CID	24737	4	1067.3	-0.004878	-1.14373	4266.19	R.FGVIIDQSYPSTIGTPGSGVLLSAVNFVSPQTSITVNSGAER.V	LAG_543	2	213	134	8.52246e-20	1	5.59181e-13	0	0	0
LCA_Atta_gongo_prot_02_07	1040740	1.28451e-17	216	20599	CID	23878	4	1067.3	-0.004878	-1.14373	4266.19	R.FGVIIDQSYPSTIGTPGSGVLLSAVNFVSPQTSITVNSGAER.V	LAG_543	2	211	117	1.28451e-17	1	8.428e-11	0	0	0
LCA_Atta_gongo_prot_02_09	1040742	6.73848e-17	274	19100	CID	22396	4	1067.3	-0.004878	-1.14373	4266.19	R.FGVIIDQSYPSTIGTPGSGVLLSAVNFVSPQTSITVNSGAER.V	LAG_543	2	226	124	6.73848e-17	1	4.42129e-10	0	0	0
LCA_Atta_gongo_prot_02_03	1040736	1.1985e-17	170	12717	CID	14878	2	749.905	-0.001707	-1.13947	1498.8	K.QLPVATDLAAVNMR.L	LAG_1154	2	123	123	1.1985e-17	1	7.75279e-11	0	0	0
LCA_Atta_gongo_prot_03_02	1040750	1.05543e-12	244	12830	CID	13087	2	1071.49	-0.002439	-1.13925	2141.98	R.MPLDDDYLPQIHGSNADLQ.N	LAG_4380	1	253	157	1.05543e-12	1	6.87195e-06	0	0	0
LCA_Atta_gongo_prot_02_13	1040746	2.78952e-12	1154	20806	CID	24041	3	803.751	-0.002743	-1.13907	2409.24	R.VGSVGGTSASSPTVAGVFALLNDFR.L	LAG_2465	2	253	143	2.78952e-12	1	1.82336e-05	0	0	0
LCA_Atta_gongo_prot_02_09	1040742	3.24173e-12	1194	21193	CID	24628	3	803.751	-0.002743	-1.13907	2409.24	R.VGSVGGTSASSPTVAGVFALLNDFR.L	LAG_2465	2	226	127	3.24173e-12	1	2.11894e-05	0	0	0
LCA_Atta_gongo_prot_03_01	1040749	6.68585e-12	1666	12018	CID	12800	2	482.284	-0.001096	-1.13899	963.562	K.DPIPIVPGR.L	LAG_2281	2	79	79	6.68585e-12	1	4.25953e-05	0.000983284	0.00215983	0
LCA_Atta_gongo_prot_02_03	1040736	4.92275e-13	1174	20835	CID	23606	2	643.324	-0.001463	-1.13849	1285.64	K.SYLYLVEQDR.S	LAG_4205	2	58	58	4.92275e-13	1	3.14995e-06	0	0	0
LCA_Atta_gongo_prot_02_15	1040748	9.4026e-15	468	21373	CID	24341	2	750.948	-0.001707	-1.13788	1500.89	R.VIGQQIVFSQLLR.E	LAG_419	2	63	60	9.4026e-15	1	6.06994e-08	0	0	0
LCA_Atta_gongo_prot_02_07	1040740	7.68865e-13	1101	20502	CID	23777	2	750.948	-0.001707	-1.13788	1500.89	R.VIGQQIVFSQLLR.E	LAG_419	2	67	56	7.68865e-13	1	4.96348e-06	0	0	0
LCA_Atta_gongo_prot_02_01	1040734	1.19218e-11	1364	19571	CID	23008	2	590.303	-0.00134	-1.13736	1179.6	R.LGYNSIIDER.S	LAG_2564	2	89	77	1.19218e-11	1	7.62843e-05	0	0	0
LCA_Atta_gongo_prot_03_01	1040749	3.05896e-10	2678	16236	CID	16989	2	912.454	-0.002073	-1.13715	1823.9	S.QTPDNIWVNGEIGAGPR.F	LAG_4471	1	95	46	3.05896e-10	1	0.00198758	0.00145191	0.00318979	0
LCA_Atta_gongo_prot_02_07	1040740	3.13397e-10	2107	17167	CID	20235	3	894.457	-0.003046	-1.13692	2680.36	K.IYIGAPASSSAAGSGFVDINTLDNIAR.T	LAG_2495	2	125	49	3.13397e-10	1	0.0020502	0.000455996	0.0078125	1
LCA_Atta_gongo_prot_02_01	1040734	1.4884e-12	1011	15274	CID	18084	2	697.903	-0.001585	-1.13691	1394.8	R.PLPGITPASTTALR.E	LAG_1515	1	76	58	1.4884e-12	1	9.62809e-06	0	0	0
LCA_Atta_gongo_prot_02_09	1040742	5.01716e-11	1504	20786	CID	24196	2	885.433	-0.00201	-1.13684	1768.86	K.FLVTGTWASTMDPNTK.Q	LAG_20128	2	105	54	5.01716e-11	1	0.000325582	0	0	1
LCA_Atta_gongo_prot_02_05	1040738	4.81028e-10	2464	14960	CID	17481	2	885.433	-0.00201	-1.13684	1768.86	K.FLVTGTWASTMDPNTK.Q	LAG_20128	2	75	36	4.81028e-10	1	0.00312156	0.00119474	0	1
LCA_Atta_gongo_prot_02_13	1040746	4.04754e-12	1194	20380	CID	23588	3	751.702	-0.00256	-1.13674	2253.09	K.ADYLNAIWSVINFDEAQQR.L	LAG_3472	2	162	89	4.04754e-12	1	2.63537e-05	0	0	0
LCA_Atta_gongo_prot_02_15	1040748	7.99645e-12	1273	20531	CID	23439	3	751.702	-0.00256	-1.13674	2253.09	K.ADYLNAIWSVINFDEAQQR.L	LAG_3472	2	146	80	7.99645e-12	1	5.20651e-05	0	0	0
LCA_Atta_gongo_prot_02_15	1040748	1.94108e-11	1367	19920	CID	22807	3	751.702	-0.00256	-1.13674	2253.09	K.ADYLNAIWSVINFDEAQQR.L	LAG_3472	2	152	83	1.94108e-11	1	0.000126384	0	0	0
LCA_Atta_gongo_prot_02_15	1040748	9.92587e-10	1835	21324	CID	24290	3	751.702	-0.00256	-1.13674	2253.09	K.ADYLNAIWSVINFDEAQQR.L	LAG_3472	2	156	67	9.92587e-10	1	0.00646276	0.00489929	0	0
LCA_Atta_gongo_prot_02_02	1040735	4.74591e-12	428	14615	CID	15950	2	590.811	-0.00134	-1.13638	1180.61	R.VFFHEGIGFK.Y	LAG_267	2	104	94	4.74591e-12	1	3.03679e-05	0	0	0
LCA_Atta_gongo_prot_02_11	1040744	7.60797e-10	1754	8207	CID	10185	4	483.763	-0.002193	-1.13551	1932.03	R.ASLAVAEAIGKDHYFIAR.T	LAG_1536	2	121	64	7.60797e-10	1	0.00494879	0.00629291	0	0
LCA_Atta_gongo_prot_02_01	1040734	3.23772e-14	550	21949	CID	25812	2	913.963	-0.002073	-1.13527	1826.92	K.ELLYYDYAPLPEAAAK.A	LAG_38	2	209	159	3.23772e-14	1	2.10107e-07	0	0	0
LCA_Atta_gongo_prot_03_01	1040749	1.34866e-13	955	6661	CID	7359	2	591.79	-0.00134	-1.1345	1182.57	H.YSGTTLDAQAR.Y	LAG_38	1	181	168	1.34866e-13	1	8.6603e-07	0	0	0
LCA_Atta_gongo_prot_02_03	1040736	3.48658e-14	780	13785	CID	16071	2	753.372	-0.001707	-1.13422	1505.74	K.TWEYLNADPQLR.W	LAG_1774	2	73	60	3.48658e-14	1	2.24536e-07	0	0	0
LCA_Atta_gongo_prot_02_02	1040735	1.22081e-10	696	12205	CID	13393	2	511.311	-0.001157	-1.13401	1021.62	R.HIILLAEGR.L	LAG_2750	2	91	84	1.22081e-10	1	0.000777775	0.00131406	0.00299401	0
LCA_Atta_gongo_prot_02_02	1040735	5.96913e-10	857	13793	CID	15086	2	511.311	-0.001157	-1.13401	1021.62	R.HIILLAEGR.L	LAG_2750	2	60	50	5.96913e-10	1	0.00380291	0.00572082	0.00299401	0
LCA_Atta_gongo_prot_02_15	1040748	2.06503e-16	236	18792	CID	21618	3	861.489	-0.002926	-1.13357	2582.46	K.IGPGLATGNSIVLKPSEFTPLTTLR.M	LAG_3493	2	182	109	2.06503e-16	1	1.3498e-09	0	0	0
LCA_Atta_gongo_prot_02_13	1040746	3.03462e-13	731	22691	CID	25980	3	861.489	-0.002926	-1.13357	2582.46	K.IGPGLATGNSIVLKPSEFTPLTTLR.M	LAG_3493	2	162	71	3.03462e-13	1	1.98356e-06	0	0	0
LCA_Atta_gongo_prot_02_03	1040736	2.04973e-10	2833	18228	CID	20848	2	1185.14	-0.002683	-1.13301	2369.27	K.SILENYITGKPQDPQNIIVGLG.K	LAG_38	1	149	52	2.04973e-10	1	0.00133763	0.00135089	0	0
LCA_Atta_gongo_prot_02_01	1040734	1.22344e-16	174	11328	CID	13464	2	915.928	-0.002073	-1.13284	1830.85	K.LVTQEQSDYSPSTGYR.I	LAG_139	2	140	133	1.22344e-16	1	7.93934e-10	0	0	0
LCA_Atta_gongo_prot_02_04	1040737	2.61568e-12	190	12189	CID	13758	2	592.818	-0.00134	-1.13253	1184.63	R.AKLTFDTFNK.Y	LAG_5096	2	79	72	2.61568e-12	1	1.67371e-05	0	0	0
LCA_Atta_gongo_prot_02_03	1040736	7.81167e-12	1781	12684	CID	14846	3	628.98	-0.002131	-1.1316	1883.92	K.NTFGVGSQAIALSQYGDR.V	LAG_1450	2	145	88	7.81167e-12	1	5.08129e-05	0	0	1
LCA_Atta_gongo_prot_01_15	1040729	1.86669e-13	62	7031	CID	7369	3	458.899	-0.001553	-1.13053	1374.68	K.YM*VTVIDAPGHR.D	LAG_4308	2	162	138	1.86669e-13	1	1.20215e-06	0	0	0
LCA_Atta_gongo_prot_03_03	1040751	6.38236e-15	440	17649	CID	18906	3	1188.57	-0.004025	-1.12973	3563.71	R.DIFDPPILDPHAGTVWTSGQQATATWDTSNPPK.Q	LAG_5486	2	218	106	6.38236e-15	1	4.18216e-08	0	0	0
LCA_Atta_gongo_prot_03_03	1040751	2.76138e-13	705	20058	CID	21526	3	594.32	-0.002011	-1.12967	1780.95	R.AIGVSNFGIDFIEGITK.A	LAG_1156	2	132	100	2.76138e-13	1	1.79423e-06	0	0	0
LCA_Atta_gongo_prot_02_01	1040734	6.47913e-10	2273	18737	CID	21961	2	459.259	-0.001035	-1.12964	917.512	R.VAIENMIK.I	LAG_77	2	93	81	6.47913e-10	1	0.00410504	0.00351494	0.0223464	0
LCA_Atta_gongo_prot_02_01	1040734	3.28934e-13	794	7972	CID	9594	2	811.375	-0.001829	-1.12836	1621.75	R.AQPNVGTTGYDGGINSA.I	LAG_2404	1	131	82	3.28934e-13	1	2.13727e-06	0	0	0
LCA_Atta_gongo_prot_02_01	1040734	3.96075e-12	1150	16884	CID	19887	2	811.426	-0.001829	-1.12829	1621.85	R.LVEPYVTYGEPNLK.S	LAG_3349	2	123	87	3.96075e-12	1	2.56211e-05	0	0	0
LCA_Atta_gongo_prot_02_01	1040734	1.82855e-11	1452	11180	CID	13307	2	541.279	-0.001218	-1.12761	1081.55	R.TLSDYNIQK.E	LAG_2557	2	80	74	1.82855e-11	1	0.000116496	0	0	0
LCA_Atta_gongo_prot_02_03	1040736	6.08682e-14	837	14174	CID	16492	2	757.903	-0.001707	-1.12744	1514.8	K.QLPVATDLAAVNM*R.L	LAG_1154	2	93	73	6.08682e-14	1	3.93742e-07	0	0	0
LCA_Atta_gongo_prot_01_01	1040717	1.36091e-15	74	5535	CID	5908	2	867.414	-0.001951	-1.12583	1733.82	K.AAM*NTLTNNQADQLGR.V	LAG_5021	2	49	28	1.36091e-15	1	8.83145e-09	0	0	0
LCA_Atta_gongo_prot_01_11	1040727	9.92419e-11	104	20559	CID	21551	3	813.399	-0.002743	-1.12556	2438.18	R.HYFQNTQGIIFVVDSNDRER.V	LAG_3896	2	152	58	9.92419e-11	1	0.000646714	0.0347826	0	0
LCA_Atta_gongo_prot_02_13	1040746	4.83127e-10	1715	7612	CID	9630	3	760.41	-0.00256	-1.12372	2279.22	K.HIVDAEVLITTPFHPGYLTR.E	LAG_38	2	127	53	4.83127e-10	1	0.00314832	0.00291375	0	0
LCA_Atta_gongo_prot_02_06	1040739	1.04558e-10	290	9564	CID	11306	2	462.75	-0.001035	-1.12112	924.494	K.PAYFSIAR.E	LAG_3258	1	91	81	1.04558e-10	1	0.000662459	0	0	0
LCA_Atta_gongo_prot_03_01	1040749	4.43369e-10	2788	9562	CID	10328	2	653.306	-0.001463	-1.1211	1305.61	K.VQFPNESEAER.I	LAG_3841	2	94	72	4.43369e-10	1	0.00284706	0.00214592	0.00255319	0
LCA_Atta_gongo_prot_01_01	1040717	5.2408e-16	58	16025	CID	16490	2	1281.61	-0.002864	-1.11877	2561.22	K.APEEFAFDPTIDGPGGLYPDIPSR.L	LAG_2011	2	149	100	5.2408e-16	1	3.42397e-09	0	0	1
LCA_Atta_gongo_prot_01_13	1040730	8.1162e-10	135	7330	CID	7818	1	1091.66	-0.00122	-1.11821	1091.66	K.KDPIPIVPGR.L	LAG_2281	2	45	32	8.1162e-10	1	0.00519336	0.12	0	0
LCA_Atta_gongo_prot_02_09	1040742	6.47634e-11	1531	18367	CID	21610	2	818.918	-0.001829	-1.11797	1636.83	K.FIEETLDLDDSLVK.E	LAG_100	2	116	68	6.47634e-11	1	0.000418939	0	0	0
LCA_Atta_gongo_prot_03_07	1040755	8.63441e-11	451	15458	CID	17081	3	874.42	-0.002926	-1.11681	2621.25	R.ANLVDVDDHNTIYAQSNEFTIKN.-	LAG_4502	2	193	78	8.63441e-11	1	0.000563808	0.00428265	0	0
LCA_Atta_gongo_prot_02_01	1040734	7.55408e-14	635	18767	CID	21994	2	656.337	-0.001463	-1.11592	1311.67	R.GQAYFGGNTIGVK.G	LAG_1450	2	126	115	7.55408e-14	1	4.87661e-07	0	0	0
LCA_Atta_gongo_prot_02_03	1040736	1.47539e-13	961	12911	CID	15102	2	656.337	-0.001463	-1.11592	1311.67	R.GQAYFGGNTIGVK.G	LAG_1450	2	120	107	1.47539e-13	1	9.52453e-07	0	0	0
LCA_Atta_gongo_prot_03_01	1040749	1.79523e-11	1878	14086	CID	14846	2	820.858	-0.001829	-1.11533	1640.71	R.EVMEEELNDETFR.N	LAG_4027	2	82	56	1.79523e-11	1	0.000115893	0.000983284	0.00215983	0
LCA_Atta_gongo_prot_03_05	1040753	2.64311e-10	802	11924	CID	12871	2	904.453	-0.00201	-1.11292	1806.9	V.NFVSPQTSITVNSGAER.V	LAG_543	1	76	17	2.64311e-10	1	0.00171738	0.00120627	0.011236	1
LCA_Atta_gongo_prot_02_02	1040735	7.11224e-11	631	20844	CID	22408	4	466.246	-0.002071	-1.11271	1861.96	K.YMVTVIDAPGHRDFIK.N	LAG_4308	2	143	88	7.11224e-11	1	0.000461539	0.00131406	0	0
LCA_Atta_gongo_prot_02_15	1040748	4.54561e-11	1478	21699	CID	24679	2	658.367	-0.001463	-1.11248	1315.73	R.EIDMVINLGALK.S	LAG_2242	2	61	48	4.54561e-11	1	0.000292738	0	0	0
LCA_Atta_gongo_prot_03_07	1040755	2.617e-14	233	14457	CID	15975	2	933.003	-0.002073	-1.1121	1865	R.YVGSTSSLAVIQVEQGVK.Y	LAG_2404	2	173	139	2.617e-14	1	1.70229e-07	0	0	0
LCA_Atta_gongo_prot_02_05	1040738	1.9598e-10	2301	15261	CID	17806	2	604.321	-0.001341	-1.11098	1207.64	K.AWIIEDGIYK.V	LAG_2564	2	90	74	1.9598e-10	1	0.00125403	0.00043122	0.00621118	0
LCA_Atta_gongo_prot_03_01	1040749	3.02834e-13	1073	24141	CID	25276	3	1098.87	-0.003659	-1.11087	3294.59	R.DGAQLLVENNVWTGTDKPLYDTDEGFAVAR.G	LAG_4755	2	222	102	3.02834e-13	1	1.98298e-06	0	0	0
LCA_Atta_gongo_prot_03_05	1040753	3.12086e-10	821	17829	CID	19386	3	1098.87	-0.003659	-1.11087	3294.59	R.DGAQLLVENNVWTGTDKPLYDTDEGFAVAR.G	LAG_4755	2	180	61	3.12086e-10	1	0.00204356	0.00120627	0	0
LCA_Atta_gongo_prot_03_03	1040751	5.71681e-13	776	21059	CID	22633	3	1099.48	-0.003659	-1.11025	3296.43	R.GSSEDWDRYASISGDQGWSWDAVQQYFR.K	LAG_3503	2	197	101	5.71681e-13	1	3.74116e-06	0	0	0
LCA_Atta_gongo_prot_03_01	1040749	8.67028e-14	881	22060	CID	22979	2	989.976	-0.002195	-1.10976	1978.95	T.IQFGLDAGQAGSDDASGTLR.I	LAG_1450	1	93	53	8.67028e-14	1	5.65003e-07	0	0	0
LCA_Atta_gongo_prot_03_13	1040761	3.35003e-13	91	19389	CID	20038	2	989.976	-0.002195	-1.10976	1978.95	T.IQFGLDAGQAGSDDASGTLR.I	LAG_1450	1	128	71	3.35003e-13	1	2.18306e-06	0	0	0
LCA_Atta_gongo_prot_03_01	1040749	1.48621e-10	2467	25944	CID	27299	3	660.32	-0.002194	-1.10919	1978.95	T.IQFGLDAGQAGSDDASGTLR.I	LAG_1450	1	128	67	1.48621e-10	1	0.000968498	0.0011534	0	0
LCA_Atta_gongo_prot_03_01	1040749	8.40122e-10	3025	30139	CID	31922	3	770.373	-0.00256	-1.10919	2309.11	-.PAPPEFIEYVDTNADSFIQR.L	LAG_2972	2	127	54	8.40122e-10	1	0.00547469	0.00527705	0	0
LCA_Atta_gongo_prot_02_03	1040736	5.15913e-11	2358	15769	CID	18184	2	605.314	-0.001341	-1.10915	1209.62	R.SNIFVTTTGNR.D	LAG_2750	2	67	52	5.15913e-11	1	0.000331289	0	0	0
LCA_Atta_gongo_prot_02_05	1040738	4.88412e-13	1124	13261	CID	15613	2	828.914	-0.001829	-1.10449	1656.82	K.DLDGLNTQIFTYTR.D	LAG_4277	2	75	55	4.88412e-13	1	3.15942e-06	0	0	0
LCA_Atta_gongo_prot_02_05	1040738	1.15867e-11	1732	19052	CID	21885	2	828.914	-0.001829	-1.10449	1656.82	K.DLDGLNTQIFTYTR.D	LAG_4277	2	91	63	1.15867e-11	1	7.49514e-05	0	0	0
LCA_Atta_gongo_prot_02_09	1040742	3.77312e-10	1772	16184	CID	19237	3	865.459	-0.002863	-1.10448	2593.36	R.VIDVSVLPTTPSGHTQAPAYALAER.G	LAG_6812	2	186	81	3.77312e-10	1	0.00246628	0.00166852	0	1
LCA_Atta_gongo_prot_01_11	1040727	6.06843e-15	21	13298	CID	13923	3	553.602	-0.001828	-1.10251	1658.79	R.HGYLGEFTIVDDHR.S	LAG_3752	2	138	125	6.06843e-15	1	3.92552e-08	0	0	0
LCA_Atta_gongo_prot_03_03	1040751	9.35367e-14	619	21573	CID	23207	2	941.457	-0.002073	-1.10212	1881.91	R.NSDGFAIASFIVNAGENR.L	LAG_419	2	90	73	9.35367e-14	1	6.08432e-07	0	0	0
LCA_Atta_gongo_prot_02_13	1040746	2.32636e-12	1132	20948	CID	24191	3	942.179	-0.003109	-1.10127	2824.52	K.DTAAIIIEPVLGEGGYVPAPAGFLQGLR.Q	LAG_3994	2	215	111	2.32636e-12	1	1.5224e-05	0	0	0
LCA_Atta_gongo_prot_03_05	1040753	4.59743e-20	81	12278	CID	13293	2	1109.56	-0.002439	-1.10016	2218.12	R.SAVLAGETEDSASFPGPLVVGSK.G	LAG_2404	2	257	216	4.59743e-20	1	3.00202e-13	0	0	0
LCA_Atta_gongo_prot_03_03	1040751	4.0323e-10	1638	20597	CID	22121	3	555.623	-0.001828	-1.0985	1664.86	R.LVGKDIEELFADMGK.T	LAG_1774	2	149	93	4.0323e-10	1	0.00261288	0.00601685	0.0227273	0
LCA_Atta_gongo_prot_01_05	1040723	6.14095e-16	15	11859	CID	12587	2	611.842	-0.001341	-1.09732	1222.68	R.LGTSSGPALIHGL.A	LAG_2242	1	137	137	6.14095e-16	1	3.96435e-09	0	0	0
LCA_Atta_gongo_prot_03_05	1040753	7.15416e-10	884	21360	CID	23219	3	611.987	-0.002011	-1.09706	1833.95	K.DILNHTFTLLTEFNR.G	LAG_2600	2	116	58	7.15416e-10	1	0.0046358	0.00670391	0	0
LCA_Atta_gongo_prot_02_05	1040738	2.13362e-10	2312	19792	CID	22670	2	473.273	-0.001035	-1.09619	945.54	K.LGIESWLK.D	LAG_38	2	119	115	2.13362e-10	1	0.00135182	0.00043122	0	0
LCA_Atta_gongo_prot_02_05	1040738	9.61222e-10	2611	21994	CID	25019	2	473.273	-0.001035	-1.09619	945.54	K.LGIESWLK.D	LAG_38	2	107	88	9.61222e-10	1	0.0060901	0.00189179	0	0
LCA_Atta_gongo_prot_02_07	1040740	5.65864e-16	383	13402	CID	16163	2	946.964	-0.002073	-1.09571	1892.92	R.VAFSSEEGVNEGQEILGK.F	LAG_2564	2	182	140	5.65864e-16	1	3.6808e-09	0	0	0
LCA_Atta_gongo_prot_03_01	1040749	3.77644e-14	781	6190	CID	6883	2	725.333	-0.001585	-1.09392	1449.66	K.AISSPPDANSAPHAD.R	LAG_882	1	164	130	3.77644e-14	1	2.44709e-07	0	0	0
LCA_Atta_gongo_prot_02_05	1040738	3.28284e-13	1032	17919	CID	20680	2	1060.48	-0.002313	-1.09258	2117.94	R.SLETGMYAGVENWSTSNGSK.V	LAG_3917	2	264	187	3.28284e-13	1	2.13928e-06	0	0	2
LCA_Atta_gongo_prot_02_07	1040740	7.14977e-15	536	21088	CID	24401	4	1117.79	-0.004878	-1.09207	4468.14	R.AGTANSGEFSTLSAAVNSLPNDSSSQSIFIYPGTYTEQVSITR.I	LAG_1450	2	207	99	7.14977e-15	1	4.69162e-08	0	0	0
LCA_Atta_gongo_prot_02_05	1040738	4.4433e-14	740	20172	CID	23076	4	1117.79	-0.004878	-1.09207	4468.14	R.AGTANSGEFSTLSAAVNSLPNDSSSQSIFIYPGTYTEQVSITR.I	LAG_1450	2	214	100	4.4433e-14	1	2.91565e-07	0	0	0
LCA_Atta_gongo_prot_02_03	1040736	1.06264e-13	907	19932	CID	22651	4	1117.79	-0.004878	-1.09207	4468.14	R.AGTANSGEFSTLSAAVNSLPNDSSSQSIFIYPGTYTEQVSITR.I	LAG_1450	2	219	94	1.06264e-13	1	6.97294e-07	0	0	0
LCA_Atta_gongo_prot_03_03	1040751	9.42867e-13	833	15623	CID	16691	2	838.43	-0.001829	-1.09195	1675.85	R.IGLGTWLSETNEVEK.A	LAG_1156	2	137	100	9.42867e-13	1	6.10966e-06	0	0	0
LCA_Atta_gongo_prot_01_02	1040722	4.47663e-16	35	11527	CID	11819	2	951.461	-0.002073	-1.09053	1901.92	R.HLDLAMIYQNQDEVGR.A	LAG_1156	2	128	83	4.47663e-16	1	2.90505e-09	0	0	0
LCA_Atta_gongo_prot_03_01	1040749	3.73937e-10	2739	11155	CID	11937	2	559.783	-0.001219	-1.09034	1118.56	A.STWEGIQAAR.E	LAG_4794	1	75	53	3.73937e-10	1	0.00239273	0.00145191	0.00318979	0
LCA_Atta_gongo_prot_01_14	1040731	8.99093e-12	67	10776	CID	11016	2	952.041	-0.002073	-1.08987	1903.08	R.GVVQLTEHPTVIAIAQAR.D	LAG_1156	2	120	61	8.99093e-12	1	5.84837e-05	0	0	0
LCA_Atta_gongo_prot_02_03	1040736	6.05169e-10	3184	7537	CID	9185	2	673.304	-0.001463	-1.0878	1345.6	G.GTQDYAYGQSGAK.A	LAG_21041	1	65	40	6.05169e-10	1	0.00390672	0.00376176	0.0255591	0
LCA_Atta_gongo_prot_02_04	1040737	3.12816e-11	329	9669	CID	11073	2	673.335	-0.001463	-1.08775	1345.66	K.YGWIPQNPTNR.K	LAG_2627	2	93	72	3.12816e-11	1	0.000200872	0	0	0
LCA_Atta_gongo_prot_03_01	1040749	1.29611e-12	1342	19914	CID	20711	2	897.937	-0.001951	-1.08756	1794.87	R.SPEFTTCLSNLEAQVR.S	LAG_5385	2	98	62	1.29611e-12	1	8.41091e-06	0	0	0
LCA_Atta_gongo_prot_03_01	1040749	1.50889e-13	973	27605	CID	29154	2	673.887	-0.001463	-1.08686	1346.77	R.ISLADFLIIGER.W	LAG_1949	2	140	133	1.50889e-13	1	9.71728e-07	0	0	0
LCA_Atta_gongo_prot_03_07	1040755	4.7454e-11	429	23207	CID	25487	2	673.887	-0.001463	-1.08686	1346.77	R.ISLADFLIIGER.W	LAG_1949	2	106	81	4.7454e-11	1	0.000305605	0	0	0
LCA_Atta_gongo_prot_03_03	1040751	6.93181e-11	1360	21211	CID	22807	2	673.887	-0.001463	-1.08686	1346.77	R.ISLADFLIIGER.W	LAG_1949	2	95	74	6.93181e-11	1	0.000446409	0.00143988	0	0
LCA_Atta_gongo_prot_02_03	1040736	2.11542e-18	97	21871	CID	24694	2	870.001	-0.001888	-1.08682	1737.99	R.ILGLGDLGVNGMPIAIGK.L	LAG_2109	2	148	132	2.11542e-18	1	1.37603e-11	0	0	1
LCA_Atta_gongo_prot_03_03	1040751	4.03535e-16	311	20589	CID	22111	2	1123.54	-0.002439	-1.08648	2246.07	R.AWEETEASLANLVEAAEWAR.Q	LAG_2796	2	222	168	4.03535e-16	1	2.62966e-09	0	0	0
LCA_Atta_gongo_prot_02_03	1040736	2.65146e-16	339	15686	CID	18091	2	730.403	-0.001585	-1.08633	1459.8	K.ILEASGTSLENVVK.V	LAG_77	2	135	125	2.65146e-16	1	1.71516e-09	0	0	0
LCA_Atta_gongo_prot_01_15	1040729	7.56432e-13	77	3655	CID	3959	2	618.353	-0.001341	-1.08577	1235.7	R.KPPAPVDPSISK.W	LAG_3130	2	155	133	7.56432e-13	1	4.87143e-06	0	0	0
LCA_Atta_gongo_prot_02_03	1040736	1.80619e-11	2011	18209	CID	20825	2	562.345	-0.001219	-1.08537	1123.68	R.IIAVDIVPQR.L	LAG_2798	2	74	66	1.80619e-11	1	0.000115574	0	0	0
LCA_Atta_gongo_prot_01_10	1040726	9.84795e-10	185	9334	CID	9649	3	562.959	-0.001828	-1.08418	1686.86	R.QPVMQAGHKEGYLTK.R	LAG_2113	2	88	40	9.84795e-10	1	0.00638135	0.120482	0.276316	0
LCA_Atta_gongo_prot_01_03	1040724	1.23545e-18	10	14013	CID	14992	2	844.888	-0.001829	-1.08361	1688.77	K.LISWYDNEWGYSR.R	LAG_3439	2	189	189	1.23545e-18	1	7.97556e-12	0	0	0
LCA_Atta_gongo_prot_02_07	1040740	1.30872e-17	218	21869	CID	25239	2	844.888	-0.001829	-1.08361	1688.77	K.LISWYDNEWGYSR.R	LAG_3439	2	150	145	1.30872e-17	1	8.44857e-11	0	0	0
LCA_Atta_gongo_prot_02_11	1040744	1.57217e-17	202	19048	CID	22215	2	844.888	-0.001829	-1.08361	1688.77	K.LISWYDNEWGYSR.R	LAG_3439	2	127	117	1.57217e-17	1	1.01493e-10	0	0	0
LCA_Atta_gongo_prot_02_09	1040742	3.90052e-17	256	18278	CID	21514	2	844.888	-0.001829	-1.08361	1688.77	K.LISWYDNEWGYSR.R	LAG_3439	2	141	129	3.90052e-17	1	2.51801e-10	0	0	0
LCA_Atta_gongo_prot_02_09	1040742	1.0076e-16	288	12066	CID	14689	2	844.888	-0.001829	-1.08361	1688.77	K.LISWYDNEWGYSR.R	LAG_3439	2	97	86	1.0076e-16	1	6.50462e-10	0	0	0
LCA_Atta_gongo_prot_02_03	1040736	3.38877e-16	351	17490	CID	20026	2	844.888	-0.001829	-1.08361	1688.77	K.LISWYDNEWGYSR.R	LAG_3439	2	112	100	3.38877e-16	1	2.18765e-09	0	0	0
LCA_Atta_gongo_prot_02_04	1040737	4.08592e-16	43	4704	CID	5870	2	844.888	-0.001829	-1.08361	1688.77	K.LISWYDNEWGYSR.R	LAG_3439	2	63	48	4.08592e-16	1	2.6377e-09	0	0	0
LCA_Atta_gongo_prot_02_11	1040744	6.20384e-16	337	13601	CID	16337	2	844.888	-0.001829	-1.08361	1688.77	K.LISWYDNEWGYSR.R	LAG_3439	2	91	79	6.20384e-16	1	4.00495e-09	0	0	0
LCA_Atta_gongo_prot_03_02	1040750	4.27251e-11	411	14204	CID	14465	3	563.641	-0.001828	-1.08287	1688.91	K.LPLDSDKIDFVEGLK.T	LAG_1949	2	114	76	4.27251e-11	1	0.000276853	0.00195695	0	0
LCA_Atta_gongo_prot_03_01	1040749	3.90877e-10	2750	26856	CID	28305	2	677.355	-0.001463	-1.0813	1353.7	S.NFGIDFIEGITK.A	LAG_1156	1	142	83	3.90877e-10	1	0.00251725	0.00145191	0.00138889	0
LCA_Atta_gongo_prot_01_07	1040721	5.24097e-10	272	15413	CID	16089	2	846.954	-0.001829	-1.08096	1692.9	R.HLQLAIRNDEELNK.L	LAG_2097	2	73	22	5.24097e-10	1	0.00339026	0.0540541	0	0
LCA_Atta_gongo_prot_03_01	1040749	3.06354e-14	760	24525	CID	25704	3	564.931	-0.001828	-1.0804	1692.78	R.WMLDREDDGWTIR.S	LAG_3917	2	148	115	3.06354e-14	1	1.97769e-07	0	0	0
LCA_Atta_gongo_prot_03_03	1040751	1.18048e-13	632	20542	CID	22061	3	564.931	-0.001828	-1.0804	1692.78	R.WMLDREDDGWTIR.S	LAG_3917	2	154	115	1.18048e-13	1	7.62069e-07	0	0	0
LCA_Atta_gongo_prot_03_05	1040753	2.62526e-11	652	17266	CID	18772	3	564.931	-0.001828	-1.0804	1692.78	R.WMLDREDDGWTIR.S	LAG_3917	2	126	80	2.62526e-11	1	0.000169476	0	0	0
LCA_Atta_gongo_prot_03_01	1040749	3.73612e-11	2056	27263	CID	28769	3	564.931	-0.001828	-1.0804	1692.78	R.WMLDREDDGWTIR.S	LAG_3917	2	117	68	3.73612e-11	1	0.000241189	0.0011534	0	0
LCA_Atta_gongo_prot_03_05	1040753	1.44774e-10	762	20128	CID	21877	3	564.931	-0.001828	-1.0804	1692.78	R.WMLDREDDGWTIR.S	LAG_3917	2	125	69	1.44774e-10	1	0.000934605	0.00120627	0	0
LCA_Atta_gongo_prot_01_07	1040721	4.3151e-16	21	12406	CID	12962	3	564.972	-0.001828	-1.08032	1692.9	R.HLQLAIRNDEELNK.L	LAG_2097	2	131	121	4.3151e-16	1	2.79133e-09	0	0	0
LCA_Atta_gongo_prot_01_12	1040728	6.63744e-14	34	10028	CID	10341	3	564.972	-0.001828	-1.08032	1692.9	R.HLQLAIRNDEELNK.L	LAG_2097	2	132	114	6.63744e-14	1	4.2936e-07	0	0	0
LCA_Atta_gongo_prot_02_13	1040746	1.14252e-10	1577	21070	CID	24315	2	819.42	-0.001766	-1.07942	1636.83	K.FIEETLDLDDSLVK.E	LAG_100	2	95	53	1.14252e-10	1	0.000739071	0.00120627	0.0253165	1
LCA_Atta_gongo_prot_02_02	1040735	3.75233e-11	580	6696	CID	7580	2	481.246	-0.001035	-1.07803	961.485	K.GAGWVTASGR.S	LAG_1450	2	111	104	3.75233e-11	1	0.000240102	0.00131406	0.00299401	0
LCA_Atta_gongo_prot_03_01	1040749	2.58892e-15	530	25857	CID	27194	2	850.437	-0.001829	-1.07654	1699.87	R.IFVQEGIYDEFLAR.F	LAG_3493	2	127	113	2.58892e-15	1	1.67471e-08	0	0	0
LCA_Atta_gongo_prot_03_05	1040753	2.97049e-11	657	19569	CID	21286	2	850.437	-0.001829	-1.07654	1699.87	R.IFVQEGIYDEFLAR.F	LAG_3493	2	96	51	2.97049e-11	1	0.000192154	0	0	0
LCA_Atta_gongo_prot_03_03	1040751	2.31325e-12	945	25041	CID	26941	3	567.294	-0.001828	-1.0759	1699.87	R.IFVQEGIYDEFLAR.F	LAG_3493	2	134	96	2.31325e-12	1	1.49639e-05	0.000773994	0	0
LCA_Atta_gongo_prot_02_02	1040735	6.62478e-13	316	1979	CID	2383	2	567.298	-0.001219	-1.07589	1133.59	R.LSGTGSQGATVR.M	LAG_1720	2	61	58	6.62478e-13	1	4.26637e-06	0	0	0
LCA_Atta_gongo_prot_02_01	1040734	2.2219e-15	325	9437	CID	11306	2	680.822	-0.001463	-1.07579	1360.64	R.EAYQGGSVYSATK.H	LAG_2200	2	95	90	2.2219e-15	1	1.43437e-08	0	0	0
LCA_Atta_gongo_prot_02_09	1040742	4.00828e-11	1476	18068	CID	21295	3	908.123	-0.002926	-1.07536	2722.36	L.ADWYHTPAPSAGAVPTADATLINGLGR.Y	LAG_2404	1	191	90	4.00828e-11	1	0.000262216	0	0	0
LCA_Atta_gongo_prot_03_03	1040751	4.32412e-12	1021	12975	CID	13855	3	757.367	-0.00244	-1.07496	2271.09	R.IYAMLQSATIQDGGDDKTTSR.Y	LAG_2010	2	180	107	4.32412e-12	1	2.81997e-05	0.000773994	0	-1
LCA_Atta_gongo_prot_03_01	1040749	3.23745e-11	2024	6245	CID	6937	2	567.79	-0.001219	-1.07496	1134.57	Q.TSITVNSGAER.V	LAG_543	1	128	104	3.23745e-11	1	0.00020789	0.000983284	0	0
LCA_Atta_gongo_prot_01_05	1040723	1.00908e-12	59	13268	CID	14103	2	852.475	-0.001829	-1.07396	1703.94	R.LVREIAQDFKTDLR.F	LAG_2467	2	241	164	1.00908e-12	1	6.52752e-06	0	0	0
LCA_Atta_gongo_prot_02_09	1040742	2.50529e-11	1409	21299	CID	24748	3	833.455	-0.00268	-1.07365	2497.35	R.SGVASVIAPLNEPAGFVGGNMLAVVK.N	LAG_2627	2	140	70	2.50529e-11	1	0.000163828	0	0	1
LCA_Atta_gongo_prot_01_02	1040722	2.94565e-11	238	11182	CID	11467	1	1137.61	-0.00122	-1.07304	1137.61	K.SILENYITGK.P	LAG_38	1	76	65	2.94565e-11	1	0.000188485	0	0	0
LCA_Atta_gongo_prot_02_03	1040736	8.14537e-10	3299	13759	CID	16043	2	568.813	-0.001219	-1.07303	1136.62	R.LIDTAIEYAK.T	LAG_4794	2	93	66	8.14537e-10	1	0.00521202	0.00450992	0	0
LCA_Atta_gongo_prot_02_06	1040739	3.23303e-12	99	9561	CID	11303	2	569.306	-0.001219	-1.0721	1137.61	K.YPQYLQGIR.G	LAG_2750	2	121	121	3.23303e-12	1	2.05975e-05	0	0	0
LCA_Atta_gongo_prot_02_13	1040746	1.01581e-13	570	20182	CID	23383	2	967.989	-0.002073	-1.07191	1934.97	R.AYPDVSAQGNGFQVVIGGR.V	LAG_2465	2	106	59	1.01581e-13	1	6.61397e-07	0	0	0
LCA_Atta_gongo_prot_03_07	1040755	5.8961e-18	94	17122	CID	18907	3	1120.19	-0.003596	-1.07126	3357.57	K.YIYDNQGGEGVDAYVIDTGINVQHVEFEGR.A	LAG_5096	2	189	112	5.8961e-18	1	3.86081e-11	0	0	1
LCA_Atta_gongo_prot_03_03	1040751	1.44185e-12	885	9578	CID	10343	2	541.271	-0.001155	-1.07029	1080.53	R.SEFIVGGDTR.D	LAG_4725	2	90	83	1.44185e-12	1	9.22606e-06	0	0	1
LCA_Atta_gongo_prot_02_13	1040746	3.81228e-13	771	16419	CID	19397	3	628.646	-0.002011	-1.06799	1883.92	K.NTFGVGSQAIALSQYGDR.V	LAG_1450	2	156	106	3.81228e-13	1	2.47979e-06	0	0	0
LCA_Atta_gongo_prot_02_05	1040738	9.63741e-13	1247	12828	CID	15139	3	628.646	-0.002011	-1.06799	1883.92	K.NTFGVGSQAIALSQYGDR.V	LAG_1450	2	206	140	9.63741e-13	1	6.26889e-06	0	0	0
LCA_Atta_gongo_prot_02_09	1040742	3.0145e-12	1181	16142	CID	19190	3	628.646	-0.002011	-1.06799	1883.92	K.NTFGVGSQAIALSQYGDR.V	LAG_1450	2	146	92	3.0145e-12	1	1.96086e-05	0	0	0
LCA_Atta_gongo_prot_02_13	1040746	8.42044e-12	1284	13429	CID	16151	3	628.646	-0.002011	-1.06799	1883.92	K.NTFGVGSQAIALSQYGDR.V	LAG_1450	2	142	81	8.42044e-12	1	5.47728e-05	0	0	0
LCA_Atta_gongo_prot_02_11	1040744	8.6215e-12	1207	17494	CID	20576	3	628.646	-0.002011	-1.06799	1883.92	K.NTFGVGSQAIALSQYGDR.V	LAG_1450	2	151	92	8.6215e-12	1	5.60806e-05	0	0	0
LCA_Atta_gongo_prot_02_13	1040746	9.60514e-12	1307	11818	CID	14373	3	628.646	-0.002011	-1.06799	1883.92	K.NTFGVGSQAIALSQYGDR.V	LAG_1450	2	123	70	9.60514e-12	1	6.24789e-05	0	0	0
LCA_Atta_gongo_prot_02_15	1040748	5.90994e-11	1510	20369	CID	23266	3	628.646	-0.002011	-1.06799	1883.92	K.NTFGVGSQAIALSQYGDR.V	LAG_1450	2	123	67	5.90994e-11	1	0.000384427	0	0	0
LCA_Atta_gongo_prot_02_09	1040742	5.54224e-11	1516	18570	CID	21823	2	885.433	-0.001888	-1.06787	1768.86	K.FLVTGTWASTMDPNTK.Q	LAG_20128	2	93	57	5.54224e-11	1	0.000359656	0	0	1
LCA_Atta_gongo_prot_03_15	1040763	4.81519e-10	83	13103	CID	14246	2	457.774	-0.000974	-1.06664	914.542	D.ATLINGLGR.Y	LAG_2404	1	100	87	4.81519e-10	1	0.00306774	0.0235294	0.111111	0
LCA_Atta_gongo_prot_02_13	1040746	1.5325e-12	1057	20322	CID	23527	3	803.751	-0.00256	-1.06313	2409.24	R.VGSVGGTSASSPTVAGVFALLNDFR.L	LAG_2465	2	238	143	1.5325e-12	1	1.00171e-05	0	0	0
LCA_Atta_gongo_prot_02_15	1040748	1.36383e-10	1613	19539	CID	22406	3	803.751	-0.00256	-1.06313	2409.24	R.VGSVGGTSASSPTVAGVFALLNDFR.L	LAG_2465	2	210	102	1.36383e-10	1	0.000891459	0	0	0
LCA_Atta_gongo_prot_01_03	1040724	5.74222e-10	261	8005	CID	8737	3	459.548	-0.001462	-1.06252	1376.63	R.WM*VDHYPEVGK.A	LAG_4142	2	90	58	5.74222e-10	1	0.00368732	0.0517928	0.0764331	0
LCA_Atta_gongo_prot_02_11	1040744	1.78494e-11	1300	22116	CID	25372	2	862.49	-0.001829	-1.06149	1723.97	K.ADIVFLLIPDQVQPR.V	LAG_1188	2	91	56	1.78494e-11	1	0.000115662	0	0	0
LCA_Atta_gongo_prot_02_13	1040746	1.93432e-11	1390	21150	CID	24398	2	862.49	-0.001829	-1.06149	1723.97	K.ADIVFLLIPDQVQPR.V	LAG_1188	2	120	79	1.93432e-11	1	0.000125342	0	0	0
LCA_Atta_gongo_prot_02_15	1040748	2.01261e-14	516	22055	CID	25057	2	1036.05	-0.002195	-1.06041	2071.09	R.ADGLASAPLWTVVGEWSLAK.T	LAG_2627	2	171	114	2.01261e-14	1	1.31153e-07	0	0	0
LCA_Atta_gongo_prot_02_07	1040740	9.91472e-11	1924	21000	CID	24306	2	576.318	-0.001219	-1.05905	1151.63	K.TSLFQDISLK.Q	LAG_1154	2	87	76	9.91472e-11	1	0.000634418	0	0	0
LCA_Atta_gongo_prot_02_13	1040746	1.65519e-10	1600	20730	CID	23959	2	576.318	-0.001219	-1.05905	1151.63	K.TSLFQDISLK.Q	LAG_1154	2	71	59	1.65519e-10	1	0.00105912	0.00120627	0	0
LCA_Atta_gongo_prot_02_09	1040742	2.04107e-10	1693	17670	CID	20868	2	576.318	-0.001219	-1.05905	1151.63	K.TSLFQDISLK.Q	LAG_1154	2	98	78	2.04107e-10	1	0.00130603	0.00166852	0	0
LCA_Atta_gongo_prot_02_13	1040746	4.46079e-10	1703	17538	CID	20579	2	576.318	-0.001219	-1.05905	1151.63	K.TSLFQDISLK.Q	LAG_1154	2	89	68	4.46079e-10	1	0.00285435	0.00233372	0	0
LCA_Atta_gongo_prot_02_09	1040742	4.79298e-10	1807	19784	CID	23131	2	576.318	-0.001219	-1.05905	1151.63	K.TSLFQDISLK.Q	LAG_1154	2	102	80	4.79298e-10	1	0.00306691	0.00218699	0	0
LCA_Atta_gongo_prot_03_01	1040749	5.87022e-11	2171	26201	CID	27581	3	749.361	-0.002377	-1.05884	2246.07	R.AWEETEASLANLVEAAEWAR.Q	LAG_2796	2	201	96	5.87022e-11	1	0.000382536	0.0011534	0	0
LCA_Atta_gongo_prot_03_03	1040751	8.19388e-11	1383	20688	CID	22218	2	1038.05	-0.002195	-1.05836	2075.1	K.YIAGDELTLADLVSVPVSGR.L	LAG_2585	2	215	122	8.19388e-11	1	0.000533958	0.00143988	0.00338983	0
LCA_Atta_gongo_prot_01_05	1040723	1.21353e-12	62	3306	CID	3813	2	576.791	-0.001219	-1.05818	1152.58	K.LM*AATM*LGQGK.N	LAG_647	2	142	123	1.21353e-12	1	7.79256e-06	0	0	0
LCA_Atta_gongo_prot_02_01	1040734	1.56773e-17	101	22930	CID	26903	2	749.905	-0.001585	-1.05808	1498.8	K.QLPVATDLAAVNMR.L	LAG_1154	2	125	124	1.56773e-17	1	1.01413e-10	0	0	0
LCA_Atta_gongo_prot_02_03	1040736	3.44206e-17	243	13022	CID	15229	2	749.905	-0.001585	-1.05808	1498.8	K.QLPVATDLAAVNMR.L	LAG_1154	2	118	117	3.44206e-17	1	2.22659e-10	0	0	0
LCA_Atta_gongo_prot_02_03	1040736	4.01567e-16	363	22202	CID	25039	2	749.905	-0.001585	-1.05808	1498.8	K.QLPVATDLAAVNMR.L	LAG_1154	2	79	78	4.01567e-16	1	2.59764e-09	0	0	0
LCA_Atta_gongo_prot_01_14	1040731	1.26363e-13	41	3107	CID	3336	2	634.82	-0.001341	-1.0576	1268.63	L.TADANSLVNHAR.S	LAG_561	1	104	85	1.26363e-13	1	8.13778e-07	0	0	0
LCA_Atta_gongo_prot_02_04	1040737	1.5843e-10	404	10228	CID	11670	2	634.835	-0.001341	-1.05758	1268.66	A.TSYLGPQFISR.K	LAG_4156	1	112	71	1.5843e-10	1	0.00101734	0.00242718	0.00680272	0
LCA_Atta_gongo_prot_02_01	1040734	1.10988e-14	461	16024	CID	18920	2	693.338	-0.001463	-1.05637	1385.67	R.IVDFSQAAESYR.A	LAG_5037	2	69	65	1.10988e-14	1	7.14765e-08	0	0	0
LCA_Atta_gongo_prot_02_13	1040746	3.2924e-11	1448	21987	CID	25235	3	751.702	-0.002377	-1.05555	2253.09	K.ADYLNAIWSVINFDEAQQR.L	LAG_3472	2	132	65	3.2924e-11	1	0.000214369	0	0	0
LCA_Atta_gongo_prot_03_01	1040749	2.16573e-10	2574	9074	CID	9826	2	578.801	-0.001219	-1.05451	1156.6	F.ASQEPAVGELR.F	LAG_81	1	76	62	2.16573e-10	1	0.0013907	0.0011534	0.00255319	0
LCA_Atta_gongo_prot_02_07	1040740	3.22855e-10	2117	16310	CID	19289	2	838.931	-0.001766	-1.0543	1675.85	R.IGLGTWLSETNEVEK.A	LAG_1156	2	96	53	3.22855e-10	1	0.00209206	0.000455996	0	1
LCA_Atta_gongo_prot_03_01	1040749	5.18951e-18	188	27609	CID	29159	2	1390.17	-0.002928	-1.05372	2779.33	T.EIDPINALQAAMVGFEVTTMEDAASR.S	LAG_2750	1	256	214	5.18951e-18	1	3.39358e-11	0	0	0
LCA_Atta_gongo_prot_03_02	1040750	4.56124e-12	304	22501	CID	23235	4	753.143	-0.00317	-1.05353	3009.55	K.ELEPLGSSLVSVADNLVDEIWTDRPVR.R	LAG_1536	2	157	82	4.56124e-12	1	2.9839e-05	0	0	0
LCA_Atta_gongo_prot_01_01	1040717	8.42065e-13	326	6630	CID	7002	1	1274.66	-0.001342	-1.05344	1274.66	Q.NAAIDEGTVSGIK.M	LAG_4473	1	65	45	8.42065e-13	1	5.43603e-06	0	0	0
LCA_Atta_gongo_prot_01_11	1040727	2.69036e-10	112	4647	CID	5102	1	1043.48	-0.001098	-1.05286	1043.48	R.NSTYTGSWK.E	LAG_3679	2	19	12	2.69036e-10	1	0.00171402	0.0347826	0.0701754	0
LCA_Atta_gongo_prot_02_01	1040734	6.49036e-13	895	16553	CID	19518	1	1159.58	-0.00122	-1.05271	1159.59	R.GDWQVSQIAR.N	LAG_38	2	93	91	6.49036e-13	1	4.15302e-06	0	0	0
LCA_Atta_gongo_prot_02_07	1040740	8.41365e-12	1520	10842	CID	13293	2	579.809	-0.001219	-1.05268	1158.61	K.IVEGGVQAETR.V	LAG_77	2	62	47	8.41365e-12	1	5.40275e-05	0	0	0
LCA_Atta_gongo_prot_01_01	1040717	3.08156e-11	609	16221	CID	16725	2	986.001	-0.002073	-1.05233	1971	R.YVNEPGILAWELANEPR.C	LAG_513	2	123	42	3.08156e-11	1	0.000200227	0.00156986	0.00248756	0
LCA_Atta_gongo_prot_03_03	1040751	3.49842e-11	1254	9029	CID	9807	2	580.296	-0.001219	-1.05179	1159.59	R.GDWQVSQIAR.N	LAG_38	2	107	95	3.49842e-11	1	0.000223855	0.000773994	0	0
LCA_Atta_gongo_prot_02_05	1040738	3.16855e-11	1933	15034	CID	17560	2	608.821	-0.001278	-1.05178	1215.63	R.IAGGETIDVQGR.D	LAG_16578	2	59	52	3.16855e-11	1	0.000204055	0	0	1
LCA_Atta_gongo_prot_03_01	1040749	4.99201e-14	815	23151	CID	24193	2	696.387	-0.001463	-1.05174	1391.77	K.GLVAFGLIPSDFR.D	LAG_2010	2	119	115	4.99201e-14	1	3.22264e-07	0	0	0
LCA_Atta_gongo_prot_02_07	1040740	2.12645e-16	348	15419	CID	18331	3	1160.91	-0.003659	-1.0515	3480.73	R.YAGAPQQDPTTPM*TSGPADGGLIEADLRPLVPTK.V	LAG_5297	2	202	113	2.12645e-16	1	1.39367e-09	0	0	0
LCA_Atta_gongo_prot_03_09	1040757	1.32584e-13	181	20029	CID	22065	4	1045.01	-0.00439	-1.05131	4177.03	R.DIFDPPILDPHAGTVWTSGQQATATWDTSNPPKQITDR.F	LAG_5486	2	172	78	1.32584e-13	1	8.69506e-07	0	0	0
LCA_Atta_gongo_prot_03_07	1040755	5.44447e-11	433	17594	CID	19411	4	1045.01	-0.00439	-1.05131	4177.03	R.DIFDPPILDPHAGTVWTSGQQATATWDTSNPPKQITDR.F	LAG_5486	2	167	55	5.44447e-11	1	0.000357056	0	0	0
LCA_Atta_gongo_prot_02_01	1040734	2.96772e-15	347	11293	CID	13426	2	987.428	-0.002073	-1.05081	1973.85	R.GPADGDENEAIM*DSNPGIR.L	LAG_2564	2	154	118	2.96772e-15	1	1.93229e-08	0	0	0
LCA_Atta_gongo_prot_02_15	1040748	6.04904e-15	443	21212	CID	24168	2	755.405	-0.001585	-1.05037	1509.8	K.VIIETSFLTTEEK.I	LAG_2242	2	115	109	6.04904e-15	1	3.90501e-08	0	0	0
LCA_Atta_gongo_prot_02_09	1040742	1.19688e-15	391	21279	CID	24728	2	813.88	-0.001707	-1.0499	1626.75	R.DNIDLQWSEGFFR.G	LAG_419	2	143	137	1.19688e-15	1	7.72658e-09	0	0	0
LCA_Atta_gongo_prot_02_03	1040736	1.00245e-10	2579	8714	CID	10462	2	639.801	-0.001341	-1.04937	1278.6	R.EYLQTNEPER.V	LAG_443	2	62	47	1.00245e-10	1	0.00064144	0.000382263	0	0
LCA_Atta_gongo_prot_02_01	1040734	1.75182e-10	1955	16604	CID	19573	2	639.827	-0.001341	-1.04933	1278.65	K.SMNINSSSGLLR.D	LAG_3272	2	64	38	1.75182e-10	1	0.00112817	0.000967118	0	0
LCA_Atta_gongo_prot_02_07	1040740	1.07656e-12	1197	17361	CID	20438	2	639.837	-0.001341	-1.04931	1278.67	R.GPTFTVDTVVSR.S	LAG_4727	2	83	73	1.07656e-12	1	6.93304e-06	0	0	0
LCA_Atta_gongo_prot_02_13	1040746	5.74412e-12	1237	18576	CID	21682	2	639.837	-0.001341	-1.04931	1278.67	R.GPTFTVDTVVSR.S	LAG_4727	2	77	62	5.74412e-12	1	3.69922e-05	0	0	0
LCA_Atta_gongo_prot_02_09	1040742	1.09851e-11	1317	20436	CID	23830	2	639.837	-0.001341	-1.04931	1278.67	R.GPTFTVDTVVSR.S	LAG_4727	2	71	49	1.09851e-11	1	7.07444e-05	0	0	0
LCA_Atta_gongo_prot_03_01	1040749	1.85678e-20	54	25479	CID	26771	2	989.976	-0.002073	-1.0481	1978.95	T.IQFGLDAGQAGSDDASGTLR.I	LAG_1450	1	182	165	1.85678e-20	1	1.20998e-13	0	0	0
LCA_Atta_gongo_prot_02_07	1040740	2.57338e-15	483	17320	CID	20395	2	815.351	-0.001707	-1.048	1629.7	R.EGFIDWDAWDGYR.A	LAG_419	2	95	85	2.57338e-15	1	1.66127e-08	0	0	0
LCA_Atta_gongo_prot_03_03	1040751	1.39822e-10	1472	15546	CID	16610	3	874.42	-0.002743	-1.04701	2621.25	R.ANLVDVDDHNTIYAQSNEFTIKN.-	LAG_4502	2	184	72	1.39822e-10	1	0.000913008	0.00270636	0.00625	0
LCA_Atta_gongo_prot_01_14	1040731	2.30783e-11	79	22029	CID	22463	2	1166.1	-0.002439	-1.04682	2331.2	R.LGLALNFSVFYYEILNSPDR.A	LAG_5536	2	117	58	2.30783e-11	1	0.000150391	0	0	0
LCA_Atta_gongo_prot_03_07	1040755	1.79884e-11	404	18314	CID	20199	2	933.003	-0.001951	-1.04669	1865	R.YVGSTSSLAVIQVEQGVK.Y	LAG_2404	2	120	77	1.79884e-11	1	0.00011701	0	0	0
LCA_Atta_gongo_prot_01_02	1040722	4.89508e-11	249	8249	CID	8536	2	1283.09	-0.002683	-1.04651	2565.18	K.SVEMHHEQLEQGNPGDNVGFNVK.N	LAG_2872	2	145	71	4.89508e-11	1	0.000319638	0	0	0
LCA_Atta_gongo_prot_03_01	1040749	1.44329e-15	493	26073	CID	27436	4	1052	-0.00439	-1.04433	4204.97	R.QQPPYNALISSYIDGGSPGQDHSSNIPPPPGGFPTGDHFR.A	LAG_4502	2	162	82	1.44329e-15	1	9.46769e-09	0	0	0
LCA_Atta_gongo_prot_02_03	1040736	1.3407e-17	176	23919	CID	26813	3	935.485	-0.002927	-1.04391	2804.44	R.IIADPEIFIQSPELLNMYQDVVEK.H	LAG_1515	2	211	158	1.3407e-17	1	8.75922e-11	0	0	0
LCA_Atta_gongo_prot_02_13	1040746	9.62865e-14	562	10091	CID	12416	3	760.41	-0.002377	-1.04346	2279.22	K.HIVDAEVLITTPFHPGYLTR.E	LAG_38	2	172	115	9.62865e-14	1	6.27456e-07	0	0	0
LCA_Atta_gongo_prot_01_11	1040727	1.51184e-13	29	53	CID	59	3	565.306	-0.001765	-1.04307	1692.9	R.HLQLAIRNDEELNK.L	LAG_2097	2	86	67	1.51184e-13	1	9.77972e-07	0	0	1
LCA_Atta_gongo_prot_02_09	1040742	2.63234e-11	1414	14926	CID	17863	4	995.999	-0.004146	-1.04177	3980.98	R.ADYGAPLLGPQNVPLEEQNLDLLSPPETDSGKVDNFK.W	LAG_1154	2	166	59	2.63234e-11	1	0.000172608	0	0	0
LCA_Atta_gongo_prot_03_01	1040749	1.31716e-16	318	19951	CID	20753	2	879.936	-0.001829	-1.04045	1758.87	A.GWLGSLGGEDSPLDISR.G	LAG_2600	1	154	137	1.31716e-16	1	8.55834e-10	0	0	0
LCA_Atta_gongo_prot_03_01	1040749	5.8475e-13	1175	27519	CID	29057	2	1058.98	-0.002195	-1.03744	2116.96	R.ESSELIYENFAVAGDWMR.N	LAG_4473	2	238	146	5.8475e-13	1	3.80365e-06	0	0	0
LCA_Atta_gongo_prot_03_09	1040757	1.03444e-12	206	19976	CID	22006	2	1058.98	-0.002195	-1.03744	2116.96	R.ESSELIYENFAVAGDWMR.N	LAG_4473	2	214	121	1.03444e-12	1	6.72875e-06	0	0	0
LCA_Atta_gongo_prot_03_07	1040755	1.05423e-13	259	16374	CID	18093	2	941.457	-0.001951	-1.03729	1881.91	R.NSDGFAIASFIVNAGENR.L	LAG_419	2	107	89	1.05423e-13	1	6.85748e-07	0	0	0
LCA_Atta_gongo_prot_03_03	1040751	3.69017e-15	413	13892	CID	14817	2	1059.47	-0.002195	-1.03696	2117.94	R.SLETGMYAGVENWSTSNGSK.V	LAG_3917	2	159	108	3.69017e-15	1	2.40472e-08	0	0	0
LCA_Atta_gongo_prot_03_03	1040751	1.24781e-16	265	13569	CID	14491	3	706.652	-0.002194	-1.03647	2117.94	R.SLETGMYAGVENWSTSNGSK.V	LAG_3917	2	144	98	1.24781e-16	1	8.13142e-10	0	0	0
LCA_Atta_gongo_prot_01_07	1040721	7.44853e-10	288	3062	CID	3343	1	883.433	-0.000914	-1.03633	883.434	K.M*YNVNVK.N	LAG_1450	2	18	12	7.44853e-10	1	0.00468201	0.0586081	0.114035	0
LCA_Atta_gongo_prot_02_13	1040746	1.92496e-16	225	11553	CID	14073	2	942.465	-0.001951	-1.03618	1883.92	K.NTFGVGSQAIALSQYGDR.V	LAG_1450	2	174	156	1.92496e-16	1	1.25214e-09	0	0	0
LCA_Atta_gongo_prot_02_01	1040734	1.39325e-15	296	16633	CID	19610	2	942.465	-0.001951	-1.03618	1883.92	K.NTFGVGSQAIALSQYGDR.V	LAG_1450	2	143	123	1.39325e-15	1	9.06275e-09	0	0	0
LCA_Atta_gongo_prot_03_01	1040749	1.71039e-11	1863	10994	CID	11774	2	530.26	-0.001097	-1.03594	1059.51	R.MPLDVEEAR.H	LAG_5203	2	81	75	1.71039e-11	1	0.000108968	0.000983284	0.00215983	0
LCA_Atta_gongo_prot_03_01	1040749	4.45434e-10	2791	14653	CID	15423	2	648.336	-0.001341	-1.03555	1295.67	K.TYLDMPVTTVR.V	LAG_3052	2	96	59	4.45434e-10	1	0.00286031	0.00214592	0	0
LCA_Atta_gongo_prot_02_05	1040738	3.13479e-15	535	3	CID	1	3	648.701	-0.002011	-1.03497	1944.09	L.RIINEPTAAAIAYGLDKK.V	LAG_2234	1	257	196	3.13479e-15	1	2.0391e-08	0	0	0
LCA_Atta_gongo_prot_02_07	1040740	1.52563e-14	579	7	CID	5	3	648.701	-0.002011	-1.03497	1944.09	L.RIINEPTAAAIAYGLDKK.V	LAG_2234	1	258	189	1.52563e-14	1	9.92384e-08	0	0	0
LCA_Atta_gongo_prot_02_05	1040738	2.01356e-14	678	2720	CID	3746	3	648.701	-0.002011	-1.03497	1944.09	L.RIINEPTAAAIAYGLDKK.V	LAG_2234	1	183	140	2.01356e-14	1	1.30977e-07	0	0	0
LCA_Atta_gongo_prot_02_05	1040738	1.06133e-12	1261	4546	CID	6042	3	648.701	-0.002011	-1.03497	1944.09	L.RIINEPTAAAIAYGLDKK.V	LAG_2234	1	148	98	1.06133e-12	1	6.90369e-06	0	0	0
LCA_Atta_gongo_prot_02_05	1040738	2.34282e-12	1410	4553	CID	6053	3	648.701	-0.002011	-1.03497	1944.09	L.RIINEPTAAAIAYGLDKK.V	LAG_2234	1	145	88	2.34282e-12	1	1.52394e-05	0	0	0
LCA_Atta_gongo_prot_02_11	1040744	1.25359e-10	1498	7295	CID	9196	3	648.701	-0.002011	-1.03497	1944.09	L.RIINEPTAAAIAYGLDKK.V	LAG_2234	1	113	64	1.25359e-10	1	0.000815431	0.00132188	0	0
LCA_Atta_gongo_prot_02_02	1040735	2.72046e-13	279	15195	CID	16571	3	708.677	-0.002194	-1.0335	2124.02	K.YSHEQYGLPAWGASGPYLK.V	LAG_2955	2	220	125	2.72046e-13	1	1.7713e-06	0	0	0
LCA_Atta_gongo_prot_03_03	1040751	1.91135e-11	1176	13932	CID	14862	2	946.454	-0.001951	-1.03181	1891.9	R.GLDDSTIGDGSIFLNDPR.T	LAG_2939	2	64	33	1.91135e-11	1	0.000124328	0.000773994	0.00338983	0
LCA_Atta_gongo_prot_02_05	1040738	4.56511e-10	2457	16271	CID	18881	2	473.273	-0.000974	-1.03171	945.54	K.LGIESWLK.D	LAG_38	2	115	99	4.56511e-10	1	0.00289236	0.00119474	0	0
LCA_Atta_gongo_prot_02_15	1040748	5.69448e-14	593	21558	CID	24525	3	1422.73	-0.004391	-1.0296	4266.19	R.FGVIIDQSYPSTIGTPGSGVLLSAVNFVSPQTSITVNSGAER.V	LAG_543	2	203	68	5.69448e-14	1	3.7363e-07	0	0	0
LCA_Atta_gongo_prot_02_09	1040742	7.80529e-20	91	22347	CID	25817	4	1067.3	-0.00439	-1.02935	4266.19	R.FGVIIDQSYPSTIGTPGSGVLLSAVNFVSPQTSITVNSGAER.V	LAG_543	2	213	125	7.80529e-20	1	5.12125e-13	0	0	0
LCA_Atta_gongo_prot_02_15	1040748	3.53157e-19	49	21519	CID	24486	4	1067.3	-0.00439	-1.02935	4266.19	R.FGVIIDQSYPSTIGTPGSGVLLSAVNFVSPQTSITVNSGAER.V	LAG_543	2	222	130	3.53157e-19	1	2.31715e-12	0	0	0
LCA_Atta_gongo_prot_02_05	1040738	5.63434e-17	259	23033	CID	26042	4	1067.3	-0.00439	-1.02935	4266.19	R.FGVIIDQSYPSTIGTPGSGVLLSAVNFVSPQTSITVNSGAER.V	LAG_543	2	200	106	5.63434e-17	1	3.69683e-10	0	0	0
LCA_Atta_gongo_prot_02_07	1040740	9.72406e-10	2318	16250	CID	19227	3	711.69	-0.002194	-1.02913	2133.06	K.VLGSDGSGSTSDVIAGVQWAAR.Q	LAG_5096	2	153	60	9.72406e-10	1	0.00634581	0.00214316	0.0225564	0
LCA_Atta_gongo_prot_02_05	1040738	1.45515e-10	2240	22017	CID	25044	2	563.304	-0.001155	-1.02839	1124.6	R.GFFTLEVSPK.T	LAG_419	2	84	57	1.45515e-10	1	0.000931115	0	0	1
LCA_Atta_gongo_prot_01_02	1040722	5.43303e-20	8	9435	CID	9709	2	1009	-0.002073	-1.02834	2016.99	R.HLNPAWNQPVDAEAIDAR.F	LAG_3567	2	166	146	5.43303e-20	1	3.53405e-13	0	0	0
LCA_Atta_gongo_prot_03_03	1040751	2.58929e-12	961	15414	CID	16467	5	950.867	-0.004878	-1.02702	4750.31	A.SVLDDDAEHLPPSDPIASPDDPRLPYAIDHTLLTPDATSAQIDR.L	LAG_2242	1	159	49	2.58929e-12	1	1.69923e-05	0.000773994	0	0
LCA_Atta_gongo_prot_03_03	1040751	3.91469e-11	1280	15140	CID	16163	5	950.867	-0.004878	-1.02702	4750.31	A.SVLDDDAEHLPPSDPIASPDDPRLPYAIDHTLLTPDATSAQIDR.L	LAG_2242	1	173	45	3.91469e-11	1	0.000256903	0.000773994	0	0
LCA_Atta_gongo_prot_02_13	1040746	8.51359e-10	1786	3699	CID	5211	4	713.836	-0.002926	-1.02604	2852.32	K.GGTIVHESSHFLANGGTQDYAYGQSGAK.A	LAG_21041	2	145	60	8.51359e-10	1	0.00557141	0.00953984	0	0
LCA_Atta_gongo_prot_03_01	1040749	3.86051e-10	2747	29016	CID	30758	2	653.346	-0.001336	-1.02597	1303.68	K.PCETEGQKKKR.Q	LAG_4593	1	63	46	3.86051e-10	1	0.00247899	0.00145191	0.00318979	2
LCA_Atta_gongo_prot_02_03	1040736	2.53526e-16	338	22275	CID	25115	2	951.995	-0.001951	-1.02581	1902.98	R.TFDPSLQEVLTPWIEK.T	LAG_1860	2	208	193	2.53526e-16	1	1.64522e-09	0	0	0
LCA_Atta_gongo_prot_03_03	1040751	3.99321e-16	309	14696	CID	15683	3	1012.48	-0.00311	-1.0248	3035.44	R.FLSSPFPNASASPPDGTDTTTAGVWGEAVR.V	LAG_144	2	214	123	3.99321e-16	1	2.61478e-09	0	0	0
LCA_Atta_gongo_prot_03_04	1040752	6.49858e-11	143	9209	CID	9355	2	655.335	-0.001341	-1.02449	1309.66	Y.AGDVWNVQPAPR.D	LAG_38	1	182	111	6.49858e-11	1	0.00041851	0.013245	0.0232558	0
LCA_Atta_gongo_prot_03_01	1040749	8.58033e-12	1717	26693	CID	28129	3	1033.17	-0.003167	-1.02328	3095.49	K.TWGLTYDDGPGFYTTQLLDYLDSVNLK.S	LAG_3360	2	151	68	8.58033e-12	1	5.61313e-05	0.000983284	0.00215983	2
LCA_Atta_gongo_prot_02_07	1040740	8.72363e-14	731	14402	CID	17266	2	656.338	-0.001341	-1.02293	1311.67	R.GQAYFGGNTIGVK.G	LAG_1450	2	115	102	8.72363e-14	1	5.63162e-07	0	0	0
LCA_Atta_gongo_prot_02_01	1040734	4.72648e-12	1176	16541	CID	19507	2	656.338	-0.001341	-1.02293	1311.67	R.GQAYFGGNTIGVK.G	LAG_1450	2	116	93	4.72648e-12	1	3.05122e-05	0	0	0
LCA_Atta_gongo_prot_02_07	1040740	4.15498e-11	1779	10408	CID	12798	2	656.338	-0.001341	-1.02293	1311.67	R.GQAYFGGNTIGVK.G	LAG_1450	2	74	56	4.15498e-11	1	0.000268229	0	0	0
LCA_Atta_gongo_prot_01_07	1040721	2.07138e-10	238	7492	CID	7903	1	1193.63	-0.00122	-1.02268	1193.63	R.GGLTSNNLVYR.Y	LAG_3679	2	69	48	2.07138e-10	1	0.00133012	0.0214592	0.0416667	0
LCA_Atta_gongo_prot_02_02	1040735	1.84875e-19	37	14353	CID	15673	3	776.406	-0.002377	-1.02196	2327.21	K.KVIISAPSSDAPMYVVGVNHDK.Y	LAG_3439	2	230	178	1.84875e-19	1	1.20647e-12	0	0	0
LCA_Atta_gongo_prot_02_07	1040740	3.5583e-14	652	14533	CID	17404	3	836.396	-0.00256	-1.02164	2507.18	K.NNQATIQFGLDAGQAGSDDASGTLR.I	LAG_1450	2	138	86	3.5583e-14	1	2.32586e-07	0	0	0
LCA_Atta_gongo_prot_02_15	1040748	1.06738e-13	664	18786	CID	21612	3	836.396	-0.00256	-1.02164	2507.18	K.NNQATIQFGLDAGQAGSDDASGTLR.I	LAG_1450	2	137	76	1.06738e-13	1	6.97686e-07	0	0	0
LCA_Atta_gongo_prot_02_15	1040748	1.67034e-13	714	16829	CID	19549	3	836.396	-0.00256	-1.02164	2507.18	K.NNQATIQFGLDAGQAGSDDASGTLR.I	LAG_1450	2	156	84	1.67034e-13	1	1.09181e-06	0	0	0
LCA_Atta_gongo_prot_02_15	1040748	3.58192e-13	816	14652	CID	17199	3	836.396	-0.00256	-1.02164	2507.18	K.NNQATIQFGLDAGQAGSDDASGTLR.I	LAG_1450	2	126	67	3.58192e-13	1	2.3413e-06	0	0	0
LCA_Atta_gongo_prot_02_05	1040738	6.68098e-12	1613	21412	CID	24405	3	836.396	-0.00256	-1.02164	2507.18	K.NNQATIQFGLDAGQAGSDDASGTLR.I	LAG_1450	2	126	69	6.68098e-12	1	4.36699e-05	0	0	0
LCA_Atta_gongo_prot_02_15	1040748	2.51931e-11	1398	14419	CID	16945	3	836.396	-0.00256	-1.02164	2507.18	K.NNQATIQFGLDAGQAGSDDASGTLR.I	LAG_1450	2	121	57	2.51931e-11	1	0.000164673	0	0	0
LCA_Atta_gongo_prot_02_05	1040738	3.32167e-11	1949	23260	CID	26282	3	836.396	-0.00256	-1.02164	2507.18	K.NNQATIQFGLDAGQAGSDDASGTLR.I	LAG_1450	2	132	63	3.32167e-11	1	0.000217119	0	0	0
LCA_Atta_gongo_prot_02_13	1040746	1.64222e-12	1070	19470	CID	22636	2	628.347	-0.001278	-1.01907	1254.68	R.FVTYAQSIGIR.R	LAG_56841	2	80	61	1.64222e-12	1	1.05454e-05	0	0	1
LCA_Atta_gongo_prot_03_15	1040763	4.98358e-11	62	17341	CID	19885	2	989.474	-0.002014	-1.01834	1978.95	T.IQFGLDAGQAGSDDASGTLR.I	LAG_1450	1	95	35	4.98358e-11	1	0.000324757	0	0	-1
LCA_Atta_gongo_prot_02_03	1040736	5.85496e-16	382	17444	CID	19977	2	779.393	-0.001585	-1.01804	1557.78	R.ELGEYALANYTSVK.A	LAG_3493	2	152	139	5.85496e-16	1	3.78743e-09	0	0	0
LCA_Atta_gongo_prot_01_11	1040727	9.2887e-11	103	12549	CID	13143	4	449.724	-0.001827	-1.01788	1795.88	R.AHQVVEDGYEFFAKR.H	LAG_2518	2	147	85	9.2887e-11	1	0.000601896	0.0347826	0	0
LCA_Atta_gongo_prot_01_06	1040718	4.6022e-19	7	12107	CID	12316	2	1079.54	-0.002195	-1.01768	2158.08	K.NKYELYSEAVTGSPFISPR.S	LAG_1949	2	293	251	4.6022e-19	1	2.9965e-12	0	0	0
LCA_Atta_gongo_prot_02_06	1040739	8.10158e-12	140	10848	CID	12746	2	539.787	-0.001097	-1.01765	1078.57	K.ASQQWLFAK.I	LAG_816	2	85	82	8.10158e-12	1	5.16148e-05	0	0	0
LCA_Atta_gongo_prot_03_07	1040755	2.09269e-10	488	13583	CID	15028	3	660.32	-0.002011	-1.01676	1978.95	T.IQFGLDAGQAGSDDASGTLR.I	LAG_1450	1	111	52	2.09269e-10	1	0.00136371	0.00598802	0	0
LCA_Atta_gongo_prot_01_06	1040718	6.51899e-13	59	11340	CID	11565	2	721.34	-0.001463	-1.01536	1441.67	R.GFSEVFGHGFETK.L	LAG_3567	2	67	43	6.51899e-13	1	4.2084e-06	0	0	0
LCA_Atta_gongo_prot_01_06	1040718	7.44629e-12	99	9931	CID	10113	2	541.256	-0.001097	-1.01489	1081.51	V.PAYFNDAQR.Q	LAG_2192	1	136	123	7.44629e-12	1	4.744e-05	0	0	0
LCA_Atta_gongo_prot_02_07	1040740	4.9045e-18	164	17591	CID	20684	2	844.888	-0.001707	-1.01137	1688.77	K.LISWYDNEWGYSR.R	LAG_3439	2	159	157	4.9045e-18	1	3.16615e-11	0	0	0
LCA_Atta_gongo_prot_02_07	1040740	1.89579e-17	235	21805	CID	25172	2	844.888	-0.001707	-1.01137	1688.77	K.LISWYDNEWGYSR.R	LAG_3439	2	160	148	1.89579e-17	1	1.22384e-10	0	0	0
LCA_Atta_gongo_prot_02_07	1040740	4.25078e-17	276	12841	CID	15525	2	844.888	-0.001707	-1.01137	1688.77	K.LISWYDNEWGYSR.R	LAG_3439	2	129	121	4.25078e-17	1	2.74413e-10	0	0	0
LCA_Atta_gongo_prot_02_03	1040736	2.72965e-16	340	18603	CID	21244	2	844.888	-0.001707	-1.01137	1688.77	K.LISWYDNEWGYSR.R	LAG_3439	2	123	113	2.72965e-16	1	1.76215e-09	0	0	0
LCA_Atta_gongo_prot_02_15	1040748	2.92871e-14	549	21916	CID	24905	2	844.888	-0.001707	-1.01137	1688.77	K.LISWYDNEWGYSR.R	LAG_3439	2	122	90	2.92871e-14	1	1.89066e-07	0	0	0
LCA_Atta_gongo_prot_02_03	1040736	2.83227e-16	343	22420	CID	25268	3	1005.79	-0.003047	-1.01104	3014.35	K.FAEEFSQLEDALEEEGEGNPLNDLYR.R	LAG_1188	2	179	102	2.83227e-16	1	1.85211e-09	0	0	1
LCA_Atta_gongo_prot_03_01	1040749	2.78195e-11	1994	10850	CID	11630	2	725.327	-0.001463	-1.00978	1449.65	R.DDPSYTSLPPDSR.K	LAG_3130	2	79	48	2.78195e-11	1	0.000179591	0.000983284	0	0
LCA_Atta_gongo_prot_03_01	1040749	2.43415e-10	2607	15879	CID	16630	2	725.382	-0.001463	-1.0097	1449.76	R.LAEEGVPVSEIHGL.S	LAG_1997	1	61	37	2.43415e-10	1	0.00157459	0.00145191	0.00318979	0
LCA_Atta_gongo_prot_01_07	1040721	1.94333e-14	72	10910	CID	11389	2	846.954	-0.001707	-1.0089	1692.9	R.HLQLAIRNDEELNK.L	LAG_2097	2	145	119	1.94333e-14	1	1.25709e-07	0	0	0
LCA_Atta_gongo_prot_01_07	1040721	1.84546e-11	176	12210	CID	12759	2	846.954	-0.001707	-1.0089	1692.9	R.HLQLAIRNDEELNK.L	LAG_2097	2	58	17	1.84546e-11	1	0.000119378	0	0	0
LCA_Atta_gongo_prot_02_01	1040734	2.40609e-11	1507	18856	CID	22102	2	726.911	-0.001463	-1.00758	1452.82	R.SEILPANLLQAQR.D	LAG_2329	2	91	69	2.40609e-11	1	0.000155327	0	0	0
LCA_Atta_gongo_prot_02_03	1040736	1.48499e-11	1947	16195	CID	18642	2	1059.98	-0.002132	-1.00716	2117.94	R.SLETGMYAGVENWSTSNGSK.V	LAG_3917	2	235	134	1.48499e-11	1	9.677e-05	0	0	1
LCA_Atta_gongo_prot_03_03	1040751	6.31337e-13	787	19490	CID	20921	2	850.437	-0.001707	-1.00477	1699.87	R.IFVQEGIYDEFLAR.F	LAG_3493	2	138	90	6.31337e-13	1	4.08396e-06	0	0	0
LCA_Atta_gongo_prot_02_01	1040734	1.92356e-13	726	20180	CID	23775	2	850.964	-0.001707	-1.00415	1700.92	K.VILDTGSSNLWIPSAK.C	LAG_439	2	172	147	1.92356e-13	1	1.24827e-06	0	0	0
LCA_Atta_gongo_prot_03_03	1040751	2.01631e-14	510	20634	CID	22160	2	941.959	-0.001888	-1.00375	1881.91	R.NSDGFAIASFIVNAGENR.L	LAG_419	2	123	106	2.01631e-14	1	1.31156e-07	0	0	1
LCA_Atta_gongo_prot_02_03	1040736	5.45522e-10	3154	16985	CID	19486	2	913.963	-0.001829	-1.00171	1826.92	K.ELLYYDYAPLPEAAAK.A	LAG_38	2	188	96	5.45522e-10	1	0.00354009	0.00285442	0	0
LCA_Atta_gongo_prot_01_05	1040723	1.31451e-12	64	12761	CID	13538	4	426.741	-0.001705	-1.00118	1703.94	R.LVREIAQDFKTDLR.F	LAG_2467	2	162	121	1.31451e-12	1	8.50324e-06	0	0	0
LCA_Atta_gongo_prot_01_08	1040719	2.08774e-13	110	6979	CID	7309	2	671.832	-0.001341	-0.999337	1342.66	R.NFVPAHEMIER.G	LAG_38	2	141	114	2.08774e-13	1	1.34062e-06	0	0	0
LCA_Atta_gongo_prot_03_01	1040749	4.96073e-11	2126	23145	CID	24188	2	1099.54	-0.002195	-0.999172	2198.08	R.LTFPTVESAAGEAAFMTGLER.N	LAG_758	2	152	67	4.96073e-11	1	0.000323514	0.0011534	0.00255319	0
LCA_Atta_gongo_prot_02_13	1040746	7.90934e-11	1541	22098	CID	25353	2	885.433	-0.001766	-0.998899	1768.86	K.FLVTGTWASTMDPNTK.Q	LAG_20128	2	53	22	7.90934e-11	1	0.000513265	0	0	1
LCA_Atta_gongo_prot_02_07	1040740	1.06722e-16	320	13636	CID	16420	2	947.466	-0.001888	-0.997917	1892.92	R.VAFSSEEGVNEGQEILGK.F	LAG_2564	2	149	127	1.06722e-16	1	6.94201e-10	0	0	1
LCA_Atta_gongo_prot_03_02	1040750	2.66515e-12	286	15150	CID	15444	4	673.083	-0.002682	-0.997478	2689.31	S.KAPEEFAFDPTIDGPGGLYPDIPSR.L	LAG_2011	1	187	95	2.66515e-12	1	1.74206e-05	0	0	0
LCA_Atta_gongo_prot_03_05	1040753	4.34341e-13	436	23446	CID	25481	2	673.887	-0.001341	-0.996289	1346.77	R.ISLADFLIIGER.W	LAG_1949	2	103	99	4.34341e-13	1	2.79716e-06	0	0	0
LCA_Atta_gongo_prot_02_03	1040736	1.01515e-17	157	23130	CID	26029	2	858.487	-0.001707	-0.995345	1715.97	R.IYLGLPGLATDVNTLR.E	LAG_2775	2	185	176	1.01515e-17	1	6.58765e-11	0	0	0
LCA_Atta_gongo_prot_01_12	1040728	3.6986e-10	115	11371	CID	11667	1	981.456	-0.000976	-0.995013	981.457	K.YMVYMFK.F	LAG_3439	2	55	43	3.6986e-10	1	0.00232488	0.045045	0.0833333	0
LCA_Atta_gongo_prot_03_03	1040751	6.69374e-12	1065	11655	CID	12483	2	674.817	-0.001341	-0.994916	1348.63	R.GANWGVVDPDYR.V	LAG_6812	2	70	55	6.69374e-12	1	4.31077e-05	0.000773994	0.00338983	0
LCA_Atta_gongo_prot_02_01	1040734	2.18026e-10	2006	7293	CID	8807	1	799.43	-0.000792	-0.992527	799.431	K.IGPGLATGN.S	LAG_3493	1	41	38	2.18026e-10	1	0.00138904	0.000967118	0.00617284	0
LCA_Atta_gongo_prot_02_15	1040748	3.21325e-17	174	21621	CID	24596	3	861.489	-0.00256	-0.991877	2582.46	K.IGPGLATGNSIVLKPSEFTPLTTLR.M	LAG_3493	2	179	111	3.21325e-17	1	2.10032e-10	0	0	0
LCA_Atta_gongo_prot_03_01	1040749	9.02694e-10	3044	19148	CID	19921	2	676.898	-0.001341	-0.991857	1352.79	S.IQVPALIGASLDR.G	LAG_3309	1	99	62	9.02694e-10	1	0.00582743	0.00527705	0	0
LCA_Atta_gongo_prot_01_01	1040717	3.46358e-10	868	1945	CID	2239	2	461.722	-0.000914	-0.991426	922.438	K.FAQATDNR.I	LAG_2395	2	82	69	3.46358e-10	1	0.00219445	0.00690449	0.00618557	0
LCA_Atta_gongo_prot_03_15	1040763	2.13402e-11	48	19506	CID	22726	4	800.373	-0.00317	-0.991358	3198.47	R.EGILELTHNHGTESDPDFKGYASGNAEPGR.G	LAG_787	2	168	83	2.13402e-11	1	0.000139737	0	0	0
LCA_Atta_gongo_prot_02_02	1040735	1.54863e-13	260	14163	CID	15477	2	861.943	-0.001707	-0.991354	1722.88	K.NFALSNVPGLGTSGNFK.I	LAG_361	2	137	92	1.54863e-13	1	1.00623e-06	0	0	0
LCA_Atta_gongo_prot_02_07	1040740	2.10193e-11	1681	20377	CID	23643	2	862.49	-0.001707	-0.990726	1723.97	K.ADIVFLLIPDQVQPR.V	LAG_1188	2	122	77	2.10193e-11	1	0.000136203	0	0	0
LCA_Atta_gongo_prot_03_13	1040761	1.24989e-17	28	18287	CID	18844	2	1109.56	-0.002195	-0.990147	2218.12	R.SAVLAGETEDSASFPGPLVVGSK.G	LAG_2404	2	172	135	1.24989e-17	1	8.16151e-11	0	0	0
LCA_Atta_gongo_prot_02_07	1040740	4.13295e-17	273	16021	CID	18982	2	1109.56	-0.002195	-0.990147	2218.12	R.SAVLAGETEDSASFPGPLVVGSK.G	LAG_2404	2	225	174	4.13295e-17	1	2.69873e-10	0	0	0
LCA_Atta_gongo_prot_02_13	1040746	4.03197e-15	375	18644	CID	21759	2	1109.56	-0.002195	-0.990147	2218.12	R.SAVLAGETEDSASFPGPLVVGSK.G	LAG_2404	2	196	137	4.03197e-15	1	2.63279e-08	0	0	0
LCA_Atta_gongo_prot_02_05	1040738	2.2422e-14	686	11874	CID	14100	2	1109.56	-0.002195	-0.990147	2218.12	R.SAVLAGETEDSASFPGPLVVGSK.G	LAG_2404	2	136	84	2.2422e-14	1	1.46411e-07	0	0	0
LCA_Atta_gongo_prot_03_11	1040759	9.43626e-11	215	22317	CID	24471	2	1109.56	-0.002195	-0.990147	2218.12	R.SAVLAGETEDSASFPGPLVVGSK.G	LAG_2404	2	134	72	9.43626e-11	1	0.000616167	0.00465116	0	0
LCA_Atta_gongo_prot_03_03	1040751	1.61222e-12	902	13664	CID	14580	3	740.045	-0.002194	-0.989698	2218.12	R.SAVLAGETEDSASFPGPLVVGSK.G	LAG_2404	2	271	158	1.61222e-12	1	1.05274e-05	0	0	0
LCA_Atta_gongo_prot_03_07	1040755	8.13088e-11	449	19606	CID	21581	3	740.045	-0.002194	-0.989698	2218.12	R.SAVLAGETEDSASFPGPLVVGSK.G	LAG_2404	2	206	100	8.13088e-11	1	0.000530929	0.00222717	0	0
LCA_Atta_gongo_prot_03_07	1040755	2.30984e-10	492	20154	CID	22172	3	740.045	-0.002194	-0.989698	2218.12	R.SAVLAGETEDSASFPGPLVVGSK.G	LAG_2404	2	241	117	2.30984e-10	1	0.00150828	0.00598802	0	0
LCA_Atta_gongo_prot_02_07	1040740	8.47698e-10	2292	14515	CID	17386	3	740.045	-0.002194	-0.989698	2218.12	R.SAVLAGETEDSASFPGPLVVGSK.G	LAG_2404	2	142	59	8.47698e-10	1	0.00553528	0.00214316	0	0
LCA_Atta_gongo_prot_02_03	1040736	4.98386e-11	2351	17041	CID	19550	3	1111.55	-0.003293	-0.988381	3332.63	L.SAAVNSLPNDSSSQSIFIYPGTYTEQVSITR.I	LAG_1450	1	195	78	4.98386e-11	1	0.000326431	0	0	0
LCA_Atta_gongo_prot_03_05	1040753	8.09137e-10	894	6310	CID	7131	2	618.327	-0.001219	-0.987101	1235.65	R.IKTDAAATGSTVT.N	LAG_543	1	48	20	8.09137e-10	1	0.00522346	0.00670391	0.0582524	0
LCA_Atta_gongo_prot_02_01	1040734	9.81272e-11	1843	10765	CID	12847	2	772.364	-0.001522	-0.987077	1542.72	K.YTPSNGGLAEQYSR.S	LAG_992	2	72	32	9.81272e-11	1	0.000634761	0.000967118	0.00617284	1
LCA_Atta_gongo_prot_01_02	1040722	5.70381e-13	128	13362	CID	13750	2	1361.68	-0.002684	-0.986113	2722.36	L.ADWYHTPAPSAGAVPTADATLINGLGR.Y	LAG_2404	1	163	96	5.70381e-13	1	3.73135e-06	0	0	0
LCA_Atta_gongo_prot_02_01	1040734	4.40668e-10	2175	11174	CID	13301	2	496.763	-0.000975	-0.982925	992.519	K.NTLALAM*SR.D	LAG_835	2	64	57	4.40668e-10	1	0.00280748	0.003125	0.02	0
LCA_Atta_gongo_prot_02_03	1040736	3.56408e-11	2223	17886	CID	20456	2	465.763	-0.000914	-0.982825	930.519	K.VNAMLGVAR.M	LAG_2353	2	79	73	3.56408e-11	1	0.000227066	0	0	0
LCA_Atta_gongo_prot_03_01	1040749	9.33984e-10	3060	27598	CID	29147	3	1015.83	-0.00299	-0.981742	3046.47	R.STVPNGPIASDVNGGTAIEGSDVFSVNGQTR.S	LAG_3369	2	180	59	9.33984e-10	1	0.00611737	0.00557926	0	-1
LCA_Atta_gongo_prot_01_02	1040722	5.12141e-13	124	11307	CID	11589	2	746.382	-0.001463	-0.981295	1491.76	R.WIGTFSSEPAQLR.A	LAG_3841	2	38	22	5.12141e-13	1	3.30617e-06	0	0	0
LCA_Atta_gongo_prot_03_03	1040751	9.24209e-17	254	13422	CID	14338	2	933.004	-0.001829	-0.981268	1865	R.YVGSTSSLAVIQVEQGVK.Y	LAG_2404	2	224	206	9.24209e-17	1	6.01174e-10	0	0	0
LCA_Atta_gongo_prot_03_01	1040749	4.40494e-16	397	28760	CID	30470	2	933.004	-0.001829	-0.981268	1865	R.YVGSTSSLAVIQVEQGVK.Y	LAG_2404	2	220	197	4.40494e-16	1	2.8653e-09	0	0	0
LCA_Atta_gongo_prot_03_01	1040749	3.41536e-14	769	17034	CID	17806	2	933.004	-0.001829	-0.981268	1865	R.YVGSTSSLAVIQVEQGVK.Y	LAG_2404	2	134	105	3.41536e-14	1	2.2216e-07	0	0	0
LCA_Atta_gongo_prot_03_02	1040750	8.48307e-21	9	16826	CID	17208	3	1119.86	-0.003293	-0.981045	3357.57	K.YIYDNQGGEGVDAYVIDTGINVQHVEFEGR.A	LAG_5096	2	214	141	8.48307e-21	1	5.55477e-14	0	0	0
LCA_Atta_gongo_prot_02_15	1040748	4.87892e-10	1753	20562	CID	23469	3	622.338	-0.001828	-0.980739	1865	R.YVGSTSSLAVIQVEQGVK.Y	LAG_2404	2	136	74	4.87892e-10	1	0.00317361	0.00283286	0	0
LCA_Atta_gongo_prot_03_03	1040751	8.38509e-15	463	20141	CID	21615	3	1099.2	-0.00323	-0.980633	3294.59	R.DGAQLLVENNVWTGTDKPLYDTDEGFAVAR.G	LAG_4755	2	216	117	8.38509e-15	1	5.49062e-08	0	0	1
LCA_Atta_gongo_prot_02_01	1040734	1.27432e-14	471	22967	CID	26948	2	996.007	-0.001951	-0.980477	1991.01	R.SSGFEGTDGILGIGPVDLTR.G	LAG_2622	2	171	137	1.27432e-14	1	8.3042e-08	0	0	0
LCA_Atta_gongo_prot_02_09	1040742	1.31801e-12	1058	18916	CID	22200	3	1245.92	-0.003659	-0.979759	3735.75	K.NFGTYPDTTPFDHIPEEQLYIFPSNPPEDINK.D	LAG_1154	2	199	79	1.31801e-12	1	8.63464e-06	0	0	0
LCA_Atta_gongo_prot_02_03	1040736	9.99852e-11	2578	15501	CID	17898	2	623.332	-0.001219	-0.979175	1245.66	K.IELEGLTVDEK.I	LAG_468	2	69	44	9.99852e-11	1	0.000642046	0.000382263	0	0
LCA_Atta_gongo_prot_03_03	1040751	1.28289e-10	1460	15809	CID	16894	3	874.42	-0.002561	-0.977209	2621.25	R.ANLVDVDDHNTIYAQSNEFTIKN.-	LAG_4502	2	192	77	1.28289e-10	1	0.0008377	0.00204221	0.00625	0
LCA_Atta_gongo_prot_02_01	1040734	8.01012e-11	1770	11160	CID	13287	2	437.255	-0.000853	-0.977108	873.504	R.LLGTVENK.L	LAG_38	2	116	116	8.01012e-11	1	0.000507505	0.000967118	0.00617284	0
LCA_Atta_gongo_prot_02_11	1040744	8.06606e-11	1446	21368	CID	24639	2	562.802	-0.001097	-0.976037	1124.6	R.GFFTLEVSPK.T	LAG_419	2	76	53	8.06606e-11	1	0.000516128	0.000687285	0	0
LCA_Atta_gongo_prot_02_05	1040738	1.02141e-10	2170	14583	CID	17068	2	562.802	-0.001097	-0.976037	1124.6	R.GFFTLEVSPK.T	LAG_419	2	87	62	1.02141e-10	1	0.000653577	0	0	0
LCA_Atta_gongo_prot_03_01	1040749	7.91924e-10	3005	15251	CID	16010	2	562.281	-0.001092	-0.974941	1121.55	R.MPPDMHPAIL.L	LAG_2353	1	77	56	7.91924e-10	1	0.00506733	0.00527705	0.0114778	2
LCA_Atta_gongo_prot_02_01	1040734	1.48962e-18	44	20136	CID	23716	2	1002.51	-0.001951	-0.974117	2004.01	R.AQPNVGTTGYDGGINSAILR.Y	LAG_2404	2	245	188	1.48962e-18	1	9.70717e-12	0	0	0
LCA_Atta_gongo_prot_01_01	1040717	4.1629e-13	275	12018	CID	12353	2	1315.11	-0.002557	-0.973764	2627.22	R.MPLDDDYLPQIHGSNADLQNTGGR.P	LAG_4380	1	192	116	4.1629e-13	1	2.71975e-06	0	0	2
LCA_Atta_gongo_prot_02_07	1040740	2.10466e-14	603	15583	CID	18503	2	815.351	-0.001585	-0.973147	1629.7	R.EGFIDWDAWDGYR.A	LAG_419	2	87	70	2.10466e-14	1	1.35868e-07	0	0	0
LCA_Atta_gongo_prot_03_13	1040761	3.83857e-17	38	22589	CID	23538	3	1003.85	-0.002927	-0.972812	3009.55	K.ELEPLGSSLVSVADNLVDEIWTDRPVR.R	LAG_1536	2	195	114	3.83857e-17	1	2.51114e-10	0	0	0
LCA_Atta_gongo_prot_02_01	1040734	1.4217e-13	691	13650	CID	16193	2	878.465	-0.001707	-0.97271	1755.92	K.NLSPVSQGGGELNSGVLK.E	LAG_3937	2	127	88	1.4217e-13	1	9.24782e-07	0	0	0
LCA_Atta_gongo_prot_03_01	1040749	3.59408e-14	774	24821	CID	26034	3	564.931	-0.001645	-0.972359	1692.78	R.WMLDREDDGWTIR.S	LAG_3917	2	152	117	3.59408e-14	1	2.32019e-07	0	0	0
LCA_Atta_gongo_prot_01_09	1040720	4.30099e-14	52	16559	CID	17315	3	564.972	-0.001645	-0.972289	1692.9	R.HLQLAIRNDEELNK.L	LAG_2097	2	99	81	4.30099e-14	1	2.7822e-07	0	0	0
LCA_Atta_gongo_prot_01_09	1040720	2.40927e-12	91	10	CID	9	3	564.972	-0.001645	-0.972289	1692.9	R.HLQLAIRNDEELNK.L	LAG_2097	2	104	71	2.40927e-12	1	1.5585e-05	0	0	0
LCA_Atta_gongo_prot_02_01	1040734	2.45995e-14	525	21838	CID	25686	2	753.372	-0.001463	-0.97219	1505.74	K.TWEYLNADPQLR.W	LAG_1774	2	74	61	2.45995e-14	1	1.58421e-07	0	0	0
LCA_Atta_gongo_prot_02_05	1040738	9.89652e-12	1700	24053	CID	27133	2	627.845	-0.001219	-0.972136	1254.68	R.FVTYAQSIGIR.R	LAG_56841	2	58	42	9.89652e-12	1	6.35496e-05	0	0	0
LCA_Atta_gongo_prot_02_07	1040740	2.08475e-12	1312	21004	CID	24311	3	942.179	-0.002744	-0.971712	2824.52	K.DTAAIIIEPVLGEGGYVPAPAGFLQGLR.Q	LAG_3994	2	217	113	2.08475e-12	1	1.36429e-05	0	0	0
LCA_Atta_gongo_prot_02_13	1040746	3.2996e-12	1174	21966	CID	25214	3	942.179	-0.002744	-0.971712	2824.52	K.DTAAIIIEPVLGEGGYVPAPAGFLQGLR.Q	LAG_3994	2	221	119	3.2996e-12	1	2.1593e-05	0	0	0
LCA_Atta_gongo_prot_02_09	1040742	1.44256e-11	1350	20339	CID	23730	3	942.179	-0.002744	-0.971712	2824.52	K.DTAAIIIEPVLGEGGYVPAPAGFLQGLR.Q	LAG_3994	2	194	91	1.44256e-11	1	9.44032e-05	0	0	0
LCA_Atta_gongo_prot_02_05	1040738	1.67528e-10	2271	21345	CID	24334	3	942.179	-0.002744	-0.971712	2824.52	K.DTAAIIIEPVLGEGGYVPAPAGFLQGLR.Q	LAG_3994	2	198	85	1.67528e-10	1	0.00109633	0.00043122	0	0
LCA_Atta_gongo_prot_03_03	1040751	8.35564e-21	57	12729	CID	13591	2	942.465	-0.001829	-0.971417	1883.92	K.NTFGVGSQAIALSQYGDR.V	LAG_1450	2	244	230	8.35564e-21	1	5.43513e-14	0	0	0
LCA_Atta_gongo_prot_02_15	1040748	3.65931e-19	50	14435	CID	16962	2	942.465	-0.001829	-0.971417	1883.92	K.NTFGVGSQAIALSQYGDR.V	LAG_1450	2	232	227	3.65931e-19	1	2.38029e-12	0	0	0
LCA_Atta_gongo_prot_02_07	1040740	1.87715e-17	234	10495	CID	12893	2	942.465	-0.001829	-0.971417	1883.92	K.NTFGVGSQAIALSQYGDR.V	LAG_1450	2	223	213	1.87715e-17	1	1.22104e-10	0	0	0
LCA_Atta_gongo_prot_02_13	1040746	1.49732e-14	447	9756	CID	12027	2	942.465	-0.001829	-0.971417	1883.92	K.NTFGVGSQAIALSQYGDR.V	LAG_1450	2	111	84	1.49732e-14	1	9.73969e-08	0	0	0
LCA_Atta_gongo_prot_02_09	1040742	9.18298e-14	639	18329	CID	21570	3	628.646	-0.001828	-0.970898	1883.92	K.NTFGVGSQAIALSQYGDR.V	LAG_1450	2	143	99	9.18298e-14	1	5.97329e-07	0	0	0
LCA_Atta_gongo_prot_02_11	1040744	2.12842e-13	709	11136	CID	13485	3	628.646	-0.001828	-0.970898	1883.92	K.NTFGVGSQAIALSQYGDR.V	LAG_1450	2	136	85	2.12842e-13	1	1.38448e-06	0	0	0
LCA_Atta_gongo_prot_02_09	1040742	3.1733e-13	806	13522	CID	16315	3	628.646	-0.001828	-0.970898	1883.92	K.NTFGVGSQAIALSQYGDR.V	LAG_1450	2	200	138	3.1733e-13	1	2.06415e-06	0	0	0
LCA_Atta_gongo_prot_02_05	1040738	6.05313e-13	1152	14962	CID	17483	3	628.646	-0.001828	-0.970898	1883.92	K.NTFGVGSQAIALSQYGDR.V	LAG_1450	2	215	147	6.05313e-13	1	3.93741e-06	0	0	0
LCA_Atta_gongo_prot_02_13	1040746	6.7217e-13	878	17597	CID	20640	3	628.646	-0.001828	-0.970898	1883.92	K.NTFGVGSQAIALSQYGDR.V	LAG_1450	2	140	95	6.7217e-13	1	4.37229e-06	0	0	0
LCA_Atta_gongo_prot_02_15	1040748	1.53399e-12	1071	14941	CID	17514	3	628.646	-0.001828	-0.970898	1883.92	K.NTFGVGSQAIALSQYGDR.V	LAG_1450	2	149	97	1.53399e-12	1	9.9782e-06	0	0	0
LCA_Atta_gongo_prot_02_05	1040738	2.18311e-12	1399	13046	CID	15376	3	628.646	-0.001828	-0.970898	1883.92	K.NTFGVGSQAIALSQYGDR.V	LAG_1450	2	167	105	2.18311e-12	1	1.42006e-05	0	0	0
LCA_Atta_gongo_prot_02_15	1040748	2.47346e-12	1138	18795	CID	21622	3	628.646	-0.001828	-0.970898	1883.92	K.NTFGVGSQAIALSQYGDR.V	LAG_1450	2	120	73	2.47346e-12	1	1.60892e-05	0	0	0
LCA_Atta_gongo_prot_02_05	1040738	2.85136e-12	1443	11093	CID	13238	3	628.646	-0.001828	-0.970898	1883.92	K.NTFGVGSQAIALSQYGDR.V	LAG_1450	2	161	100	2.85136e-12	1	1.85474e-05	0	0	0
LCA_Atta_gongo_prot_02_09	1040742	3.15515e-12	1188	17791	CID	21000	3	628.646	-0.001828	-0.970898	1883.92	K.NTFGVGSQAIALSQYGDR.V	LAG_1450	2	156	96	3.15515e-12	1	2.05235e-05	0	0	0
LCA_Atta_gongo_prot_02_13	1040746	3.78984e-12	1187	11278	CID	13753	3	628.646	-0.001828	-0.970898	1883.92	K.NTFGVGSQAIALSQYGDR.V	LAG_1450	2	128	80	3.78984e-12	1	2.46519e-05	0	0	0
LCA_Atta_gongo_prot_02_07	1040740	6.29238e-12	1482	17426	CID	20506	3	628.646	-0.001828	-0.970898	1883.92	K.NTFGVGSQAIALSQYGDR.V	LAG_1450	2	168	103	6.29238e-12	1	4.09303e-05	0	0	0
LCA_Atta_gongo_prot_02_05	1040738	1.6484e-11	1810	20332	CID	23239	3	628.646	-0.001828	-0.970898	1883.92	K.NTFGVGSQAIALSQYGDR.V	LAG_1450	2	144	79	1.6484e-11	1	0.000107224	0	0	0
LCA_Atta_gongo_prot_02_05	1040738	2.18619e-11	1856	23424	CID	26458	3	628.646	-0.001828	-0.970898	1883.92	K.NTFGVGSQAIALSQYGDR.V	LAG_1450	2	129	73	2.18619e-11	1	0.000142206	0	0	0
LCA_Atta_gongo_prot_02_07	1040740	7.028e-11	1874	20174	CID	23421	3	628.646	-0.001828	-0.970898	1883.92	K.NTFGVGSQAIALSQYGDR.V	LAG_1450	2	138	73	7.028e-11	1	0.000457154	0	0	0
LCA_Atta_gongo_prot_02_07	1040740	1.32252e-10	1972	9182	CID	11395	3	628.646	-0.001828	-0.970898	1883.92	K.NTFGVGSQAIALSQYGDR.V	LAG_1450	2	93	48	1.32252e-10	1	0.000860266	0.000455996	0	0
LCA_Atta_gongo_prot_02_11	1040744	2.20174e-10	1582	18895	CID	22056	3	628.646	-0.001828	-0.970898	1883.92	K.NTFGVGSQAIALSQYGDR.V	LAG_1450	2	141	75	2.20174e-10	1	0.00143218	0.00248293	0	0
LCA_Atta_gongo_prot_02_11	1040744	6.00202e-10	1718	10259	CID	12501	3	628.646	-0.001828	-0.970898	1883.92	K.NTFGVGSQAIALSQYGDR.V	LAG_1450	2	105	48	6.00202e-10	1	0.00390416	0.00629291	0	0
LCA_Atta_gongo_prot_03_03	1040751	1.65426e-13	663	12488	CID	13337	2	942.97	-0.001829	-0.970896	1884.94	G.QLNGYAGDVWNVQPAPR.D	LAG_38	1	191	133	1.65426e-13	1	1.07487e-06	0	0	0
LCA_Atta_gongo_prot_02_15	1040748	2.37969e-14	529	20750	CID	23673	2	755.405	-0.001463	-0.969574	1509.8	K.VIIETSFLTTEEK.I	LAG_2242	2	105	99	2.37969e-14	1	1.53623e-07	0	0	0
LCA_Atta_gongo_prot_02_07	1040740	2.47797e-11	1701	20435	CID	23704	2	755.405	-0.001463	-0.969574	1509.8	K.VIIETSFLTTEEK.I	LAG_2242	2	58	35	2.47797e-11	1	0.000159968	0	0	0
LCA_Atta_gongo_prot_01_02	1040722	3.44648e-16	33	16425	CID	16931	3	944.792	-0.002744	-0.969025	2832.36	R.VLLAHDLPWYEENEGGDAFFPGSIR.S	LAG_4725	2	257	161	3.44648e-16	1	2.25277e-09	0	0	0
LCA_Atta_gongo_prot_01_07	1040721	5.60899e-11	201	1947	CID	2182	2	567.271	-0.001097	-0.968347	1133.54	R.NQNSIPGTM*R.E	LAG_488	2	55	47	5.60899e-11	1	0.000358905	0.00465116	0.012987	0
LCA_Atta_gongo_prot_02_03	1040736	5.03422e-12	1674	19131	CID	21794	2	567.284	-0.001097	-0.968325	1133.56	R.YFTVYDLGR.N	LAG_439	2	68	60	5.03422e-12	1	3.20728e-05	0	0	0
LCA_Atta_gongo_prot_02_03	1040736	1.18184e-11	1894	12783	CID	14952	2	567.284	-0.001097	-0.968325	1133.56	R.YFTVYDLGR.N	LAG_439	2	67	58	1.18184e-11	1	7.52948e-05	0	0	0
LCA_Atta_gongo_prot_02_03	1040736	6.98216e-11	2450	20272	CID	23015	2	567.284	-0.001097	-0.968325	1133.56	R.YFTVYDLGR.N	LAG_439	2	118	96	6.98216e-11	1	0.000444831	0	0	0
LCA_Atta_gongo_prot_03_01	1040749	8.70599e-16	455	28203	CID	29825	2	850.939	-0.001644	-0.967646	1699.87	R.IFVQEGIYDEFLAR.F	LAG_3493	2	179	158	8.70599e-16	1	5.63169e-09	0	0	1
LCA_Atta_gongo_prot_03_03	1040751	8.7899e-10	1753	15202	CID	16233	3	1009.78	-0.002927	-0.9671	3027.34	R.DGTHYFEGEYAAISTNPNDIFGPPSDGR.L	LAG_758	2	189	65	8.7899e-10	1	0.00575224	0.00858615	0	0
LCA_Atta_gongo_prot_02_09	1040742	2.09396e-13	745	12121	CID	14745	2	946.965	-0.001829	-0.966801	1892.92	R.VAFSSEEGVNEGQEILGK.F	LAG_2564	2	110	56	2.09396e-13	1	1.36207e-06	0	0	0
LCA_Atta_gongo_prot_02_01	1040734	2.22475e-10	2010	14926	CID	17691	2	946.965	-0.001829	-0.966801	1892.92	R.VAFSSEEGVNEGQEILGK.F	LAG_2564	2	158	71	2.22475e-10	1	0.00144714	0.000967118	0	0
LCA_Atta_gongo_prot_02_02	1040735	1.5103e-10	710	7648	CID	8527	1	884.556	-0.000854	-0.966012	884.556	R.QLIVAVNK.M	LAG_4308	2	81	81	1.5103e-10	1	0.000956898	0.00131406	0.00299401	0
LCA_Atta_gongo_prot_02_04	1040737	3.23303e-12	208	9768	CID	11177	2	569.306	-0.001097	-0.964887	1137.61	K.YPQYLQGIR.G	LAG_2750	2	126	126	3.23303e-12	1	2.05975e-05	0	0	0
LCA_Atta_gongo_prot_01_04	1040725	1.4419e-13	37	9925	CID	10343	2	822.932	-0.001585	-0.964182	1644.86	K.LSHELIAAAASYEAAK.S	LAG_1964	2	107	75	1.4419e-13	1	9.35699e-07	0	0	0
LCA_Atta_gongo_prot_02_05	1040738	9.51274e-10	2609	16606	CID	19246	2	854.399	-0.001644	-0.963725	1706.79	K.WAWDLEPLM*DWTK.K	LAG_2353	2	95	52	9.51274e-10	1	0.00614104	0.00189179	0.0118343	1
LCA_Atta_gongo_prot_02_13	1040746	5.47154e-10	1724	7887	CID	9936	3	760.41	-0.002194	-0.963192	2279.22	K.HIVDAEVLITTPFHPGYLTR.E	LAG_38	2	138	56	5.47154e-10	1	0.00356555	0.00403691	0	0
LCA_Atta_gongo_prot_03_04	1040752	4.44906e-14	52	11071	CID	11316	2	950.967	-0.001829	-0.962732	1900.93	D.LSYEDVGDPDPTPIGIGR.S	LAG_144	1	141	86	4.44906e-14	1	2.894e-07	0	0	0
LCA_Atta_gongo_prot_02_07	1040740	2.25199e-12	1328	19254	CID	22442	2	634.28	-0.001219	-0.962273	1267.55	K.NFGQVSESDER.K	LAG_3493	2	99	81	2.25199e-12	1	1.44609e-05	0	0	0
LCA_Atta_gongo_prot_02_08	1040741	9.93375e-11	292	7306	CID	9196	2	507.753	-0.000975	-0.96165	1014.5	K.NAGTFSYVR.F	LAG_4473	2	75	64	9.93375e-11	1	0.000632875	0.00296736	0.0196078	0
LCA_Atta_gongo_prot_03_01	1040749	9.83559e-11	2340	15966	CID	16717	2	507.79	-0.000975	-0.961581	1014.57	R.VVWQDIVR.I	LAG_3147	2	79	73	9.83559e-11	1	0.000623163	0.0011534	0.00255319	0
LCA_Atta_gongo_prot_02_01	1040734	4.65824e-13	849	17474	CID	20518	2	762.392	-0.001463	-0.960689	1523.78	G.VSIGPTSDMYIVNK.D	LAG_2404	1	131	100	4.65824e-13	1	3.0133e-06	0	0	0
LCA_Atta_gongo_prot_02_01	1040734	4.69803e-13	850	17790	CID	20861	2	762.392	-0.001463	-0.960689	1523.78	G.VSIGPTSDMYIVNK.D	LAG_2404	1	127	94	4.69803e-13	1	3.03904e-06	0	0	0
LCA_Atta_gongo_prot_02_05	1040738	8.41877e-16	394	12817	CID	15125	2	730.905	-0.0014	-0.959541	1459.8	K.ILEASGTSLENVVK.V	LAG_77	2	133	125	8.41877e-16	1	5.4459e-09	0	0	1
LCA_Atta_gongo_prot_03_03	1040751	1.35324e-17	197	19609	CID	21052	2	890.977	-0.001707	-0.95905	1780.95	R.AIGVSNFGIDFIEGITK.A	LAG_1156	2	131	118	1.35324e-17	1	8.79279e-11	0	0	0
LCA_Atta_gongo_prot_01_01	1040717	3.26172e-14	155	19999	CID	20793	2	890.977	-0.001707	-0.95905	1780.95	R.AIGVSNFGIDFIEGITK.A	LAG_1156	2	64	28	3.26172e-14	1	2.11933e-07	0	0	0
LCA_Atta_gongo_prot_02_05	1040738	9.77515e-11	2161	18589	CID	21394	2	891.431	-0.001707	-0.958561	1781.86	K.YITMFQYLEYPASR.G	LAG_3638	2	163	100	9.77515e-11	1	0.000632331	0	0	0
LCA_Atta_gongo_prot_02_01	1040734	8.19827e-15	434	11859	CID	14058	2	987.93	-0.001888	-0.957024	1973.85	R.GPADGDENEAIM*DSNPGIR.L	LAG_2564	2	137	102	8.19827e-15	1	5.33791e-08	0	0	1
LCA_Atta_gongo_prot_02_01	1040734	5.03696e-15	385	7432	CID	8957	2	765.896	-0.001463	-0.956293	1530.79	K.VATASQAQETQAAVR.V	LAG_3806	2	190	142	5.03696e-15	1	3.26388e-08	0	0	0
LCA_Atta_gongo_prot_03_03	1040751	7.2797e-19	125	17729	CID	18990	3	1276.61	-0.003659	-0.956207	3827.81	R.LYSPSASDHFYTTSIPEVNNAVQNDGFTLEGQIGR.V	LAG_11090	2	204	122	7.2797e-19	1	4.77195e-12	0	0	0
LCA_Atta_gongo_prot_02_02	1040735	1.89788e-11	524	19853	CID	21393	2	766.409	-0.001463	-0.955654	1531.81	R.IPATGVSGSTSWQIK.Y	LAG_10889	2	83	57	1.89788e-11	1	0.00012298	0.00131406	0	0
LCA_Atta_gongo_prot_02_05	1040738	4.50356e-10	2454	19773	CID	22651	3	831.466	-0.002377	-0.954285	2492.39	K.ATGVAPAVNQIEAHPLLPQPELVK.Y	LAG_1156	2	158	64	4.50356e-10	1	0.00294231	0.00119474	0	0
LCA_Atta_gongo_prot_02_05	1040738	5.53032e-11	2047	21810	CID	24829	2	639.837	-0.001219	-0.953916	1278.67	R.GPTFTVDTVVSR.S	LAG_4727	2	74	55	5.53032e-11	1	0.000356153	0	0	0
LCA_Atta_gongo_prot_02_13	1040746	7.77227e-11	1540	15162	CID	18059	2	639.837	-0.001219	-0.953916	1278.67	R.GPTFTVDTVVSR.S	LAG_4727	2	65	45	7.77227e-11	1	0.000500535	0	0	0
LCA_Atta_gongo_prot_02_07	1040740	6.72669e-11	1865	21265	CID	24585	2	576.318	-0.001097	-0.953147	1151.63	K.TSLFQDISLK.Q	LAG_1154	2	94	84	6.72669e-11	1	0.000430424	0	0	0
LCA_Atta_gongo_prot_02_07	1040740	1.28464e-10	1968	15292	CID	18185	2	576.318	-0.001097	-0.953147	1151.63	K.TSLFQDISLK.Q	LAG_1154	2	117	99	1.28464e-10	1	0.00082201	0.000455996	0	0
LCA_Atta_gongo_prot_02_11	1040744	1.42986e-10	1520	20482	CID	23709	2	576.318	-0.001097	-0.953147	1151.63	K.TSLFQDISLK.Q	LAG_1154	2	79	69	1.42986e-10	1	0.000914929	0.00193299	0.0126582	0
LCA_Atta_gongo_prot_02_07	1040740	1.49799e-10	1989	12914	CID	15609	2	576.318	-0.001097	-0.953147	1151.63	K.TSLFQDISLK.Q	LAG_1154	2	91	76	1.49799e-10	1	0.000958529	0.000455996	0	0
LCA_Atta_gongo_prot_02_07	1040740	2.06109e-10	2040	21267	CID	24588	2	576.318	-0.001097	-0.953147	1151.63	K.TSLFQDISLK.Q	LAG_1154	2	108	91	2.06109e-10	1	0.00131884	0.000455996	0	0
LCA_Atta_gongo_prot_02_09	1040742	2.45933e-10	1712	17419	CID	20605	2	576.318	-0.001097	-0.953147	1151.63	K.TSLFQDISLK.Q	LAG_1154	2	98	77	2.45933e-10	1	0.00157367	0.00166852	0	0
LCA_Atta_gongo_prot_02_11	1040744	3.94563e-10	1665	19980	CID	23184	2	576.318	-0.001097	-0.953147	1151.63	K.TSLFQDISLK.Q	LAG_1154	2	105	80	3.94563e-10	1	0.00252471	0.00481928	0.0126582	0
LCA_Atta_gongo_prot_02_09	1040742	5.36609e-10	1819	21179	CID	24615	2	576.318	-0.001097	-0.953147	1151.63	K.TSLFQDISLK.Q	LAG_1154	2	106	81	5.36609e-10	1	0.00343363	0.00218699	0	0
LCA_Atta_gongo_prot_02_07	1040740	5.38023e-10	2209	21001	CID	24308	2	576.318	-0.001097	-0.953147	1151.63	K.TSLFQDISLK.Q	LAG_1154	2	106	79	5.38023e-10	1	0.00344267	0.00134288	0	0
LCA_Atta_gongo_prot_01_06	1040718	2.00514e-12	74	7341	CID	7557	2	641.327	-0.001219	-0.9517	1281.65	G.KVPAFEGSDGFK.L	LAG_4305	1	114	92	2.00514e-12	1	1.29131e-05	0	0	0
LCA_Atta_gongo_prot_02_01	1040734	4.20597e-13	833	12944	CID	15328	2	770.389	-0.001463	-0.950716	1539.77	G.VSIGPTSDM*YIVNK.D	LAG_2404	1	98	75	4.20597e-13	1	2.72074e-06	0	0	0
LCA_Atta_gongo_prot_03_03	1040751	4.22004e-11	1294	23513	CID	25360	3	706.326	-0.002011	-0.950533	2116.96	R.ESSELIYENFAVAGDWMR.N	LAG_4473	2	107	57	4.22004e-11	1	0.000274503	0.00143988	0	0
LCA_Atta_gongo_prot_02_02	1040735	4.17901e-16	119	13889	CID	15188	2	834.958	-0.001585	-0.950295	1668.91	R.AMLGATNPLASPIGSIR.G	LAG_2957	2	182	167	4.17901e-16	1	2.71534e-09	0	0	0
LCA_Atta_gongo_prot_03_07	1040755	7.19939e-11	445	14602	CID	16133	3	706.652	-0.002011	-0.950094	2117.94	R.SLETGMYAGVENWSTSNGSK.V	LAG_3917	2	103	51	7.19939e-11	1	0.000469152	0	0	0
LCA_Atta_gongo_prot_01_04	1040725	8.94096e-13	52	9643	CID	10069	2	964.46	-0.001829	-0.949263	1927.91	K.SVGSSIEYHELEGLDHR.F	LAG_2395	2	122	66	8.94096e-13	1	5.80946e-06	0	0	0
LCA_Atta_gongo_prot_01_08	1040719	2.44349e-10	224	12010	CID	12393	2	578.805	-0.001097	-0.949052	1156.6	K.IPTGYSFFPK.E	LAG_4063	2	57	38	2.44349e-10	1	0.00156353	0.0176211	0.0645161	0
LCA_Atta_gongo_prot_02_05	1040738	5.41799e-11	2044	14040	CID	16461	2	643.324	-0.001219	-0.948746	1285.64	K.SYLYLVEQDR.S	LAG_4205	2	57	39	5.41799e-11	1	0.000346684	0	0	0
LCA_Atta_gongo_prot_02_15	1040748	2.55816e-16	245	16590	CID	19291	3	836.396	-0.002378	-0.948661	2507.18	K.NNQATIQFGLDAGQAGSDDASGTLR.I	LAG_1450	2	143	95	2.55816e-16	1	1.67213e-09	0	0	0
LCA_Atta_gongo_prot_02_07	1040740	3.22228e-15	498	18419	CID	21567	3	836.396	-0.002378	-0.948661	2507.18	K.NNQATIQFGLDAGQAGSDDASGTLR.I	LAG_1450	2	146	95	3.22228e-15	1	2.10622e-08	0	0	0
LCA_Atta_gongo_prot_02_03	1040736	5.94748e-15	598	21972	CID	24796	3	836.396	-0.002378	-0.948661	2507.18	K.NNQATIQFGLDAGQAGSDDASGTLR.I	LAG_1450	2	146	91	5.94748e-15	1	3.88754e-08	0	0	0
LCA_Atta_gongo_prot_02_07	1040740	6.36159e-15	529	18968	CID	22143	3	836.396	-0.002378	-0.948661	2507.18	K.NNQATIQFGLDAGQAGSDDASGTLR.I	LAG_1450	2	137	88	6.36159e-15	1	4.15823e-08	0	0	0
LCA_Atta_gongo_prot_02_09	1040742	1.3552e-14	510	19145	CID	22445	3	836.396	-0.002378	-0.948661	2507.18	K.NNQATIQFGLDAGQAGSDDASGTLR.I	LAG_1450	2	135	83	1.3552e-14	1	8.85822e-08	0	0	0
LCA_Atta_gongo_prot_02_07	1040740	1.39204e-14	575	19863	CID	23106	3	836.396	-0.002378	-0.948661	2507.18	K.NNQATIQFGLDAGQAGSDDASGTLR.I	LAG_1450	2	149	91	1.39204e-14	1	9.09899e-08	0	0	0
LCA_Atta_gongo_prot_02_05	1040738	2.336e-14	687	18186	CID	20965	3	836.396	-0.002378	-0.948661	2507.18	K.NNQATIQFGLDAGQAGSDDASGTLR.I	LAG_1450	2	165	94	2.336e-14	1	1.52691e-07	0	0	0
LCA_Atta_gongo_prot_02_07	1040740	2.7494e-13	923	14775	CID	17648	3	836.396	-0.002378	-0.948661	2507.18	K.NNQATIQFGLDAGQAGSDDASGTLR.I	LAG_1450	2	154	84	2.7494e-13	1	1.79713e-06	0	0	0
LCA_Atta_gongo_prot_02_05	1040738	2.8409e-12	1442	20498	CID	23428	3	836.396	-0.002378	-0.948661	2507.18	K.NNQATIQFGLDAGQAGSDDASGTLR.I	LAG_1450	2	164	81	2.8409e-12	1	1.85694e-05	0	0	0
LCA_Atta_gongo_prot_02_11	1040744	8.49821e-12	1203	22295	CID	25560	3	836.396	-0.002378	-0.948661	2507.18	K.NNQATIQFGLDAGQAGSDDASGTLR.I	LAG_1450	2	128	66	8.49821e-12	1	5.55481e-05	0	0	0
LCA_Atta_gongo_prot_02_15	1040748	3.13101e-11	1430	13955	CID	16423	3	836.396	-0.002378	-0.948661	2507.18	K.NNQATIQFGLDAGQAGSDDASGTLR.I	LAG_1450	2	118	48	3.13101e-11	1	0.000204657	0	0	0
LCA_Atta_gongo_prot_02_02	1040735	8.88614e-11	655	4239	CID	4891	2	514.808	-0.000975	-0.948471	1028.61	K.NGVVLAAEKK.V	LAG_561	2	93	79	8.88614e-11	1	0.000568602	0.00131406	0.00299401	0
LCA_Atta_gongo_prot_02_13	1040746	6.98164e-13	887	8535	CID	10649	2	933.505	-0.001766	-0.947432	1865	R.YVGSTSSLAVIQVEQGVK.Y	LAG_2404	2	82	46	6.98164e-13	1	4.54138e-06	0	0	1
LCA_Atta_gongo_prot_02_03	1040736	1.5679e-10	2752	18364	CID	20996	2	708.89	-0.001341	-0.947095	1416.77	K.LVVDFTPEELVR.A	LAG_1774	2	131	71	1.5679e-10	1	0.00100973	0.0010661	0	0
LCA_Atta_gongo_prot_01_11	1040727	3.64779e-13	33	15586	CID	16317	3	644.697	-0.001828	-0.946726	1932.08	I.GATNRPDLLDPALLRPGR.F	LAG_1895	1	172	117	3.64779e-13	1	2.37279e-06	0	0	0
LCA_Atta_gongo_prot_02_01	1040734	1.56324e-10	1932	20234	CID	23840	2	580.296	-0.001097	-0.946614	1159.59	R.GDWQVSQIAR.N	LAG_38	2	150	123	1.56324e-10	1	0.00100028	0.000967118	0	0
LCA_Atta_gongo_prot_01_06	1040718	1.56928e-10	152	11010	CID	11224	2	709.377	-0.001341	-0.946445	1417.75	K.VTHAVVTVPAYFN.D	LAG_2192	1	63	26	1.56928e-10	1	0.00101307	0.0233918	0.0275229	0
LCA_Atta_gongo_prot_03_02	1040750	4.36082e-12	301	4363	CID	4860	2	710.818	-0.001341	-0.944526	1420.63	L.DAGQAGSDDASGTLR.I	LAG_1450	1	113	66	4.36082e-12	1	2.82576e-05	0	0	0
LCA_Atta_gongo_prot_02_04	1040737	6.49438e-10	508	6824	CID	8078	2	452.749	-0.000853	-0.94367	904.492	R.NLM*NVIGK.D	LAG_2288	2	74	64	6.49438e-10	1	0.0041147	0.0114723	0.025641	0
LCA_Atta_gongo_prot_02_13	1040746	9.30423e-10	1797	21279	CID	24530	3	711.69	-0.002011	-0.943369	2133.06	K.VLGSDGSGSTSDVIAGVQWAAR.Q	LAG_5096	2	202	77	9.30423e-10	1	0.00607184	0.0100503	0	0
LCA_Atta_gongo_prot_01_02	1040722	5.66374e-11	260	6092	CID	6386	1	1167.6	-0.001098	-0.940929	1167.6	K.YAPAVVEQYK.I	LAG_16691	2	68	48	5.66374e-11	1	0.000362409	0	0	0
LCA_Atta_gongo_prot_02_09	1040742	1.21261e-14	506	1631	CID	2412	3	648.701	-0.001828	-0.940881	1944.09	L.RIINEPTAAAIAYGLDKK.V	LAG_2234	1	225	167	1.21261e-14	1	7.88773e-08	0	0	0
LCA_Atta_gongo_prot_02_07	1040740	1.68488e-14	586	1663	CID	2501	3	648.701	-0.001828	-0.940881	1944.09	L.RIINEPTAAAIAYGLDKK.V	LAG_2234	1	241	175	1.68488e-14	1	1.09597e-07	0	0	0
LCA_Atta_gongo_prot_02_09	1040742	1.28071e-13	678	8067	CID	10171	3	648.701	-0.001828	-0.940881	1944.09	L.RIINEPTAAAIAYGLDKK.V	LAG_2234	1	175	127	1.28071e-13	1	8.33068e-07	0	0	0
LCA_Atta_gongo_prot_03_01	1040749	3.29569e-12	1515	1325	CID	1609	3	648.701	-0.001828	-0.940881	1944.09	L.RIINEPTAAAIAYGLDKK.V	LAG_2234	1	154	98	3.29569e-12	1	2.14376e-05	0.000640615	0	0
LCA_Atta_gongo_prot_03_01	1040749	8.92678e-11	2303	1547	CID	1901	3	648.701	-0.001828	-0.940881	1944.09	L.RIINEPTAAAIAYGLDKK.V	LAG_2234	1	134	78	8.92678e-11	1	0.000580664	0.0011534	0	0
LCA_Atta_gongo_prot_02_02	1040735	8.00561e-13	322	26424	CID	27952	4	713.836	-0.002682	-0.940533	2852.32	K.GGTIVHESSHFLANGGTQDYAYGQSGAK.A	LAG_21041	2	196	105	8.00561e-13	1	5.23899e-06	0	0	0
LCA_Atta_gongo_prot_02_06	1040739	3.29844e-11	220	22838	CID	25614	4	713.836	-0.002682	-0.940533	2852.32	K.GGTIVHESSHFLANGGTQDYAYGQSGAK.A	LAG_21041	2	167	80	3.29844e-11	1	0.000215855	0	0	0
LCA_Atta_gongo_prot_02_02	1040735	1.05418e-10	670	16147	CID	17539	4	713.836	-0.002682	-0.940533	2852.32	K.GGTIVHESSHFLANGGTQDYAYGQSGAK.A	LAG_21041	2	170	81	1.05418e-10	1	0.000689868	0.00131406	0	0
LCA_Atta_gongo_prot_02_08	1040741	5.89175e-10	376	17868	CID	21493	4	713.836	-0.002682	-0.940533	2852.32	K.GGTIVHESSHFLANGGTQDYAYGQSGAK.A	LAG_21041	2	160	74	5.89175e-10	1	0.00385564	0.00802139	0	0
LCA_Atta_gongo_prot_01_01	1040717	2.34169e-15	79	15990	CID	16446	2	843.922	-0.001585	-0.940201	1686.84	R.TPDVQFDNYSLFLK.G	LAG_3001	2	119	106	2.34169e-15	1	1.51478e-08	0	0	0
LCA_Atta_gongo_prot_02_03	1040736	3.14462e-14	769	12832	CID	15011	2	779.393	-0.001463	-0.939733	1557.78	R.ELGEYALANYTSVK.A	LAG_3493	2	115	100	3.14462e-14	1	2.03418e-07	0	0	0
LCA_Atta_gongo_prot_03_01	1040749	2.3994e-11	1954	25737	CID	27063	3	1039.19	-0.002927	-0.939731	3115.57	R.IIADPEIFIQSPELLNMYQDVVEKHSS.K	LAG_1515	1	225	90	2.3994e-11	1	0.000156965	0.000983284	0	0
LCA_Atta_gongo_prot_02_09	1040742	2.20696e-18	156	15776	CID	18791	2	844.888	-0.001585	-0.939126	1688.77	K.LISWYDNEWGYSR.R	LAG_3439	2	130	129	2.20696e-18	1	1.42472e-11	0	0	0
LCA_Atta_gongo_prot_02_07	1040740	1.02748e-17	202	14149	CID	16999	2	844.888	-0.001585	-0.939126	1688.77	K.LISWYDNEWGYSR.R	LAG_3439	2	149	145	1.02748e-17	1	6.63302e-11	0	0	0
LCA_Atta_gongo_prot_02_11	1040744	7.00409e-17	262	18782	CID	21940	2	844.888	-0.001585	-0.939126	1688.77	K.LISWYDNEWGYSR.R	LAG_3439	2	116	108	7.00409e-17	1	4.52155e-10	0	0	0
LCA_Atta_gongo_prot_02_11	1040744	1.39455e-16	290	20573	CID	23810	2	844.888	-0.001585	-0.939126	1688.77	K.LISWYDNEWGYSR.R	LAG_3439	2	128	117	1.39455e-16	1	9.00267e-10	0	0	0
LCA_Atta_gongo_prot_02_11	1040744	1.47029e-16	291	20570	CID	23807	2	844.888	-0.001585	-0.939126	1688.77	K.LISWYDNEWGYSR.R	LAG_3439	2	136	114	1.47029e-16	1	9.49161e-10	0	0	0
LCA_Atta_gongo_prot_03_05	1040753	3.02721e-10	819	14685	CID	15950	3	758.036	-0.002131	-0.938859	2271.09	R.IYAMLQSATIQDGGDDKTTSR.Y	LAG_2010	2	174	84	3.02721e-10	1	0.00197419	0.00120627	0	1
LCA_Atta_gongo_prot_01_05	1040723	1.1887e-15	17	2949	CID	3427	2	585.271	-0.001097	-0.938566	1169.54	K.NTLGGGNGM*VPH.Y	LAG_38	1	145	139	1.1887e-15	1	7.65524e-09	0	0	0
LCA_Atta_gongo_prot_01_06	1040718	3.49545e-14	39	10295	CID	10504	1	975.561	-0.000915	-0.938461	975.562	K.IGLFGGAGVGK.T	LAG_2818	2	89	85	3.49545e-14	1	2.24457e-07	0	0	0
LCA_Atta_gongo_prot_02_03	1040736	7.13389e-11	2453	12905	CID	15096	3	628.98	-0.001765	-0.937419	1883.92	K.NTFGVGSQAIALSQYGDR.V	LAG_1450	2	117	61	7.13389e-11	1	0.000464041	0	0	1
LCA_Atta_gongo_prot_01_04	1040725	2.19482e-19	2	9372	CID	9799	3	781.74	-0.002194	-0.936911	2343.21	-.TLVPPQKPIDWNHSPEDITR.L	LAG_100	2	186	147	2.19482e-19	1	1.43027e-12	0	0	0
LCA_Atta_gongo_prot_01_04	1040725	1.21623e-16	5	9449	CID	9875	3	781.74	-0.002194	-0.936911	2343.21	-.TLVPPQKPIDWNHSPEDITR.L	LAG_100	2	159	117	1.21623e-16	1	7.9256e-10	0	0	0
LCA_Atta_gongo_prot_03_01	1040749	3.9467e-14	790	21091	CID	21953	3	1042.52	-0.002927	-0.93673	3125.55	R.SNTITVFHPTGTSSLSPVGADWGVVDPDLR.V	LAG_4156	2	232	116	3.9467e-14	1	2.58433e-07	0	0	0
LCA_Atta_gongo_prot_02_01	1040734	4.67388e-11	1666	11804	CID	13999	2	717.354	-0.001341	-0.93592	1433.7	R.SPTAYLQNPASER.T	LAG_2900	2	90	61	4.67388e-11	1	0.000301727	0.000587889	0.00363636	0
LCA_Atta_gongo_prot_02_03	1040736	2.33393e-12	1493	7180	CID	8814	2	521.734	-0.000975	-0.93588	1042.46	R.STQYCDGLR.G	LAG_2404	2	83	80	2.33393e-12	1	1.48694e-05	0	0	0
LCA_Atta_gongo_prot_03_03	1040751	1.29149e-12	869	11304	CID	12127	2	652.293	-0.001219	-0.935701	1303.58	R.SYTDEGRFDTL.I	LAG_4471	1	93	81	1.29149e-12	1	8.29319e-06	0	0	0
LCA_Atta_gongo_prot_02_02	1040735	5.89945e-14	222	17820	CID	19259	3	1044.53	-0.002927	-0.934932	3131.57	A.SYAPLLGHVTNNQWTPNLVAFDAANVYR.S	LAG_758	1	251	121	5.89945e-14	1	3.86068e-07	0	0	0
LCA_Atta_gongo_prot_02_01	1040734	1.84824e-16	197	20179	CID	23774	2	913.963	-0.001707	-0.93493	1826.92	K.ELLYYDYAPLPEAAAK.A	LAG_38	2	244	198	1.84824e-16	1	1.19939e-09	0	0	0
LCA_Atta_gongo_prot_02_01	1040734	1.44538e-11	1403	22865	CID	26827	2	913.963	-0.001707	-0.93493	1826.92	K.ELLYYDYAPLPEAAAK.A	LAG_38	2	153	104	1.44538e-11	1	9.37959e-05	0	0	0
LCA_Atta_gongo_prot_03_03	1040751	1.5039e-11	1159	20654	CID	22180	4	1045.01	-0.003902	-0.934499	4177.03	R.DIFDPPILDPHAGTVWTSGQQATATWDTSNPPKQITDR.F	LAG_5486	2	196	69	1.5039e-11	1	9.86279e-05	0.000773994	0	0
LCA_Atta_gongo_prot_03_03	1040751	6.18938e-10	1693	20938	CID	22490	4	1045.01	-0.003902	-0.934499	4177.03	R.DIFDPPILDPHAGTVWTSGQQATATWDTSNPPKQITDR.F	LAG_5486	2	174	53	6.18938e-10	1	0.00405908	0.00652819	0	0
LCA_Atta_gongo_prot_03_07	1040755	9.09667e-10	569	22492	CID	24711	4	1045.01	-0.003902	-0.934499	4177.03	R.DIFDPPILDPHAGTVWTSGQQATATWDTSNPPKQITDR.F	LAG_5486	2	176	57	9.09667e-10	1	0.00596573	0.027027	0	0
LCA_Atta_gongo_prot_03_04	1040752	4.87706e-10	200	11115	CID	11363	2	653.822	-0.001219	-0.933512	1306.64	Q.NDGFTLEGQIGR.V	LAG_11090	1	71	37	4.87706e-10	1	0.00314083	0.0412371	0.0619469	0
LCA_Atta_gongo_prot_03_07	1040755	3.54212e-13	293	20168	CID	22186	2	850.437	-0.001585	-0.932998	1699.87	R.IFVQEGIYDEFLAR.F	LAG_3493	2	112	80	3.54212e-13	1	2.29131e-06	0	0	0
LCA_Atta_gongo_prot_03_01	1040749	9.28942e-11	2321	26926	CID	28382	2	850.437	-0.001585	-0.932998	1699.87	R.IFVQEGIYDEFLAR.F	LAG_3493	2	109	63	9.28942e-11	1	0.00060091	0.0011534	0	0
LCA_Atta_gongo_prot_02_01	1040734	1.37249e-17	91	10742	CID	12822	2	915.928	-0.001707	-0.932924	1830.85	K.LVTQEQSDYSPSTGYR.I	LAG_139	2	167	159	1.37249e-17	1	8.90659e-11	0	0	0
LCA_Atta_gongo_prot_03_01	1040749	3.7332e-13	1112	27379	CID	28906	2	1179.59	-0.002195	-0.93137	2358.17	T.SIPEVNNAVQNDGFTLEGQIGR.V	LAG_11090	1	167	106	3.7332e-13	1	2.43624e-06	0	0	0
LCA_Atta_gongo_prot_01_04	1040725	1.61959e-12	58	9934	CID	10353	2	655.342	-0.001219	-0.931347	1309.68	P.KFEIDFASPQK.T	LAG_5169	1	115	99	1.61959e-12	1	1.04001e-05	0	0	0
LCA_Atta_gongo_prot_01_08	1040719	4.72411e-11	193	1432	CID	1582	2	524.277	-0.000975	-0.931342	1047.55	L.KAFAEGAEPK.D	LAG_4380	1	137	114	4.72411e-11	1	0.000302284	0.00995025	0.0408163	0
LCA_Atta_gongo_prot_03_13	1040761	4.96742e-10	172	20689	CID	21477	3	1048.83	-0.002927	-0.931095	3144.48	H.TAVLEEYVFSDVANLQDGEYHVEM*LTR.F	LAG_1515	1	168	56	4.96742e-10	1	0.00324961	0.0289017	0.166667	0
LCA_Atta_gongo_prot_01_01	1040717	7.01944e-16	65	15498	CID	15877	2	983.535	-0.001829	-0.930853	1966.06	R.HLLAYNEDIPVELLAQK.I	LAG_561	2	139	94	7.01944e-16	1	4.56093e-09	0	0	0
LCA_Atta_gongo_prot_02_03	1040736	4.94675e-13	1175	22243	CID	25081	2	786.913	-0.001463	-0.930752	1572.82	R.FLVDWEPLGPFPR.A	LAG_4725	2	132	101	4.94675e-13	1	3.19342e-06	0	0	0
LCA_Atta_gongo_prot_02_07	1040740	4.58907e-12	1444	18797	CID	21962	2	786.913	-0.001463	-0.930752	1572.82	R.FLVDWEPLGPFPR.A	LAG_4725	2	100	64	4.58907e-12	1	2.96252e-05	0	0	0
LCA_Atta_gongo_prot_02_09	1040742	1.38134e-10	1631	14702	CID	17608	2	819.42	-0.001522	-0.930357	1636.83	K.FIEETLDLDDSLVK.E	LAG_100	2	79	41	1.38134e-10	1	0.000893557	0	0	1
LCA_Atta_gongo_prot_03_01	1040749	5.17785e-10	2844	18183	CID	18955	2	984.47	-0.001829	-0.929969	1967.93	R.ISPEDVGLWSDAHVENLS.K	LAG_5076	1	162	74	5.17785e-10	1	0.00336806	0.00279525	0.00215983	0
LCA_Atta_gongo_prot_02_03	1040736	2.9441e-13	1069	13000	CID	15207	2	656.338	-0.001219	-0.929934	1311.67	R.GQAYFGGNTIGVK.G	LAG_1450	2	118	104	2.9441e-13	1	1.90059e-06	0	0	0
LCA_Atta_gongo_prot_02_03	1040736	3.97452e-12	1609	16481	CID	18952	2	656.338	-0.001219	-0.929934	1311.67	R.GQAYFGGNTIGVK.G	LAG_1450	2	125	99	3.97452e-12	1	2.56579e-05	0	0	0
LCA_Atta_gongo_prot_02_05	1040738	8.81221e-10	2584	20834	CID	23793	2	656.338	-0.001219	-0.929934	1311.67	R.GQAYFGGNTIGVK.G	LAG_1450	2	54	28	8.81221e-10	1	0.0056888	0.00189179	0	0
LCA_Atta_gongo_prot_02_01	1040734	9.83872e-15	444	5683	CID	7013	2	590.801	-0.001097	-0.929782	1180.6	K.VTYTNAQGAQK.S	LAG_5021	2	149	149	9.83872e-15	1	6.31784e-08	0	0	0
LCA_Atta_gongo_prot_02_01	1040734	8.0393e-13	920	20782	CID	24488	2	592.343	-0.001097	-0.927362	1183.68	R.VLNENNVIIR.N	LAG_326	2	104	98	8.0393e-13	1	5.14415e-06	0	0	0
LCA_Atta_gongo_prot_02_01	1040734	4.12233e-13	829	18779	CID	22007	2	724.866	-0.001341	-0.926221	1448.73	K.SPTIVFNDADLEK.A	LAG_3493	2	117	101	4.12233e-13	1	2.66121e-06	0	0	0
LCA_Atta_gongo_prot_03_03	1040751	2.92467e-11	1231	10757	CID	11562	2	791.87	-0.001463	-0.924926	1582.73	C.DSGAQFLDGTTDVTR.T	LAG_1536	1	89	56	2.92467e-11	1	0.000189515	0.000773994	0.00338983	0
LCA_Atta_gongo_prot_03_01	1040749	1.91257e-20	55	28487	CID	30149	2	989.976	-0.001829	-0.924797	1978.95	T.IQFGLDAGQAGSDDASGTLR.I	LAG_1450	1	286	260	1.91257e-20	1	1.24633e-13	0	0	0
LCA_Atta_gongo_prot_03_01	1040749	5.23883e-18	190	24833	CID	26047	2	989.976	-0.001829	-0.924797	1978.95	T.IQFGLDAGQAGSDDASGTLR.I	LAG_1450	1	213	166	5.23883e-18	1	3.41391e-11	0	0	0
LCA_Atta_gongo_prot_03_03	1040751	1.61339e-15	373	20800	CID	22340	2	989.976	-0.001829	-0.924797	1978.95	T.IQFGLDAGQAGSDDASGTLR.I	LAG_1450	1	139	101	1.61339e-15	1	1.05137e-08	0	0	0
LCA_Atta_gongo_prot_03_13	1040761	3.65115e-15	57	14408	CID	14547	2	989.976	-0.001829	-0.924797	1978.95	T.IQFGLDAGQAGSDDASGTLR.I	LAG_1450	1	193	128	3.65115e-15	1	2.37929e-08	0	0	0
LCA_Atta_gongo_prot_03_09	1040757	6.24018e-14	165	22769	CID	24999	2	989.976	-0.001829	-0.924797	1978.95	T.IQFGLDAGQAGSDDASGTLR.I	LAG_1450	1	142	91	6.24018e-14	1	4.06645e-07	0	0	0
LCA_Atta_gongo_prot_03_15	1040763	7.1909e-12	41	23022	CID	27043	2	989.976	-0.001829	-0.924797	1978.95	T.IQFGLDAGQAGSDDASGTLR.I	LAG_1450	1	134	69	7.1909e-12	1	4.68599e-05	0	0	0
LCA_Atta_gongo_prot_03_13	1040761	2.83564e-11	135	20958	CID	21771	2	989.976	-0.001829	-0.924797	1978.95	T.IQFGLDAGQAGSDDASGTLR.I	LAG_1450	1	129	59	2.83564e-11	1	0.000184786	0	0	0
LCA_Atta_gongo_prot_03_13	1040761	6.24138e-11	143	21252	CID	22083	2	989.976	-0.001829	-0.924797	1978.95	T.IQFGLDAGQAGSDDASGTLR.I	LAG_1450	1	150	74	6.24138e-11	1	0.000406723	0	0	0
LCA_Atta_gongo_prot_03_03	1040751	2.36243e-19	105	20520	CID	22033	3	1188.57	-0.003293	-0.924328	3563.71	R.DIFDPPILDPHAGTVWTSGQQATATWDTSNPPK.Q	LAG_5486	2	215	143	2.36243e-19	1	1.54803e-12	0	0	0
LCA_Atta_gongo_prot_03_01	1040749	4.13552e-16	389	28843	CID	30559	3	1188.57	-0.003293	-0.924328	3563.71	R.DIFDPPILDPHAGTVWTSGQQATATWDTSNPPK.Q	LAG_5486	2	212	119	4.13552e-16	1	2.70988e-09	0	0	0
LCA_Atta_gongo_prot_03_03	1040751	1.52159e-15	372	23760	CID	25628	3	1188.57	-0.003293	-0.924328	3563.71	R.DIFDPPILDPHAGTVWTSGQQATATWDTSNPPK.Q	LAG_5486	2	204	113	1.52159e-15	1	9.97047e-09	0	0	0
LCA_Atta_gongo_prot_02_05	1040738	3.46823e-11	1964	13574	CID	15961	2	660.329	-0.001219	-0.924314	1319.65	K.LSDLEVDEMIR.E	LAG_1581	2	64	52	3.46823e-11	1	0.000222709	0	0	0
LCA_Atta_gongo_prot_01_06	1040718	1.07941e-11	109	6774	CID	6985	2	660.356	-0.001219	-0.924275	1319.71	R.IANINQVYTQR.A	LAG_802	2	162	125	1.07941e-11	1	6.93131e-05	0	0	0
LCA_Atta_gongo_prot_03_01	1040749	3.36235e-11	2029	24282	CID	25433	3	991.844	-0.002744	-0.923055	2973.52	L.ATQPDIDGFLVGGASLKPEFADIINSQGL.-	LAG_3806	0	218	98	3.36235e-11	1	0.000220106	0.000983284	0.00215983	0
LCA_Atta_gongo_prot_02_11	1040744	1.33201e-13	659	17894	CID	21006	2	992.491	-0.001829	-0.922453	1983.98	R.SGFLLGGEAAYNVADGSISR.F	LAG_4727	2	101	58	1.33201e-13	1	8.6801e-07	0	0	0
LCA_Atta_gongo_prot_03_03	1040751	5.68784e-14	585	20621	CID	22145	2	1058.98	-0.001951	-0.922168	2116.96	R.ESSELIYENFAVAGDWMR.N	LAG_4473	2	210	132	5.68784e-14	1	3.6998e-07	0	0	0
LCA_Atta_gongo_prot_03_03	1040751	1.72708e-12	912	19738	CID	21183	2	1058.98	-0.001951	-0.922168	2116.96	R.ESSELIYENFAVAGDWMR.N	LAG_4473	2	202	121	1.72708e-12	1	1.12342e-05	0.000773994	0	0
LCA_Atta_gongo_prot_02_05	1040738	3.38666e-12	1473	19688	CID	22563	2	595.826	-0.001097	-0.921941	1190.64	K.LLDLTMLDTR.Q	LAG_419	2	86	83	3.38666e-12	1	2.16704e-05	0	0	0
LCA_Atta_gongo_prot_03_07	1040755	5.55727e-15	197	15483	CID	17109	2	1059.47	-0.001951	-0.921741	2117.94	R.SLETGMYAGVENWSTSNGSK.V	LAG_3917	2	247	185	5.55727e-15	1	3.62142e-08	0	0	0
LCA_Atta_gongo_prot_02_03	1040736	9.09669e-14	886	21564	CID	24374	2	996.007	-0.001829	-0.919197	1991.01	R.SSGFEGTDGILGIGPVDLTR.G	LAG_2622	2	191	142	9.09669e-14	1	5.9279e-07	0	0	0
LCA_Atta_gongo_prot_01_03	1040724	2.44173e-11	156	13962	CID	14935	3	863.412	-0.002378	-0.918978	2588.22	I.FSQHDNLYAHPM*DFIPIVDANK.G	LAG_2268	1	179	77	2.44173e-11	1	0.000159344	0.00578035	0.00884956	0
LCA_Atta_gongo_prot_02_01	1040734	4.08937e-14	572	24159	CID	28218	2	863.469	-0.001585	-0.918917	1725.93	R.FNGGPEVPWAVINVVK.G	LAG_5297	2	118	103	4.08937e-14	1	2.65374e-07	0	0	0
LCA_Atta_gongo_prot_01_04	1040725	7.69862e-14	35	3470	CID	3754	3	465.226	-0.001279	-0.918362	1393.66	R.HVILCGHDNTER.G	LAG_10691	2	71	65	7.69862e-14	1	4.95792e-07	0	0	0
LCA_Atta_gongo_prot_03_01	1040749	2.9103e-12	1495	25781	CID	27108	2	798.394	-0.001463	-0.917369	1595.78	R.NGLGVAGYLDEFANR.A	LAG_2465	2	91	68	2.9103e-12	1	1.88584e-05	0.000640615	0	0
LCA_Atta_gongo_prot_03_01	1040749	2.55666e-10	2616	9804	CID	10578	2	599.309	-0.001097	-0.916583	1197.61	G.TYTEQVSITR.I	LAG_1450	1	100	68	2.55666e-10	1	0.00163594	0.00145191	0.00255319	0
LCA_Atta_gongo_prot_01_05	1040723	4.03996e-10	217	11312	CID	12005	1	1198.71	-0.001098	-0.916508	1198.72	K.LSSLPVTVLGGR.V	LAG_2353	2	55	41	4.03996e-10	1	0.00260174	0.0275229	0	0
LCA_Atta_gongo_prot_03_01	1040749	6.15707e-11	2181	21703	CID	22603	2	1199.11	-0.002195	-0.916208	2397.21	R.GDQYIPSTLPSSTGTVFWSVVR.K	LAG_758	2	222	115	6.15707e-11	1	0.000401804	0.0011534	0.00215983	0
LCA_Atta_gongo_prot_03_01	1040749	4.22031e-16	392	17025	CID	17796	2	933.004	-0.001707	-0.91585	1865	R.YVGSTSSLAVIQVEQGVK.Y	LAG_2404	2	221	198	4.22031e-16	1	2.7452e-09	0	0	0
LCA_Atta_gongo_prot_03_05	1040753	1.34459e-15	250	12751	CID	13832	2	933.004	-0.001707	-0.91585	1865	R.YVGSTSSLAVIQVEQGVK.Y	LAG_2404	2	186	163	1.34459e-15	1	8.74618e-09	0	0	0
LCA_Atta_gongo_prot_03_09	1040757	2.94292e-15	116	17098	CID	18942	2	933.004	-0.001707	-0.91585	1865	R.YVGSTSSLAVIQVEQGVK.Y	LAG_2404	2	208	179	2.94292e-15	1	1.91429e-08	0	0	0
LCA_Atta_gongo_prot_03_09	1040757	7.97343e-15	128	17099	CID	18943	2	933.004	-0.001707	-0.91585	1865	R.YVGSTSSLAVIQVEQGVK.Y	LAG_2404	2	132	111	7.97343e-15	1	5.18651e-08	0	0	0
LCA_Atta_gongo_prot_03_01	1040749	7.42037e-14	862	18049	CID	18817	2	933.004	-0.001707	-0.91585	1865	R.YVGSTSSLAVIQVEQGVK.Y	LAG_2404	2	180	146	7.42037e-14	1	4.82676e-07	0	0	0
LCA_Atta_gongo_prot_03_11	1040759	2.29482e-12	157	16982	CID	18683	2	933.004	-0.001707	-0.91585	1865	R.YVGSTSSLAVIQVEQGVK.Y	LAG_2404	2	120	78	2.29482e-12	1	1.49272e-05	0	0	0
LCA_Atta_gongo_prot_03_07	1040755	4.72249e-12	362	22549	CID	24775	2	933.004	-0.001707	-0.91585	1865	R.YVGSTSSLAVIQVEQGVK.Y	LAG_2404	2	114	71	4.72249e-12	1	3.07186e-05	0	0	0
LCA_Atta_gongo_prot_03_15	1040763	3.13148e-13	22	17738	CID	20415	4	800.373	-0.002926	-0.9151	3198.47	R.EGILELTHNHGTESDPDFKGYASGNAEPGR.G	LAG_787	2	157	89	3.13148e-13	1	2.05051e-06	0	0	0
LCA_Atta_gongo_prot_03_15	1040763	4.67477e-12	36	17736	CID	20413	4	800.373	-0.002926	-0.9151	3198.47	R.EGILELTHNHGTESDPDFKGYASGNAEPGR.G	LAG_787	2	165	88	4.67477e-12	1	3.06108e-05	0	0	0
LCA_Atta_gongo_prot_02_13	1040746	5.19048e-19	69	19783	CID	22962	4	1067.3	-0.003903	-0.914981	4266.19	R.FGVIIDQSYPSTIGTPGSGVLLSAVNFVSPQTSITVNSGAER.V	LAG_543	2	229	139	5.19048e-19	1	3.4056e-12	0	0	0
LCA_Atta_gongo_prot_02_09	1040742	7.23003e-14	616	18571	CID	21825	4	1067.3	-0.003903	-0.914981	4266.19	R.FGVIIDQSYPSTIGTPGSGVLLSAVNFVSPQTSITVNSGAER.V	LAG_543	2	206	92	7.23003e-14	1	4.7438e-07	0	0	0
LCA_Atta_gongo_prot_03_05	1040753	8.89205e-11	729	14201	CID	15420	3	868.084	-0.002378	-0.914032	2602.24	A.NLQEFVSQCDVVTINCPLHEGTR.G	LAG_38	1	162	77	8.89205e-11	1	0.000580631	0.00120627	0	0
LCA_Atta_gongo_prot_02_10	1040743	2.83834e-11	189	5877	CID	7661	2	434.223	-0.000792	-0.913651	867.439	K.MYNVNVK.N	LAG_1450	2	76	75	2.83834e-11	1	0.000178413	0	0	0
LCA_Atta_gongo_prot_02_05	1040738	1.07635e-16	289	21051	CID	24028	3	935.485	-0.002561	-0.913421	2804.44	R.IIADPEIFIQSPELLNMYQDVVEK.H	LAG_1515	2	214	142	1.07635e-16	1	7.03215e-10	0	0	0
LCA_Atta_gongo_prot_03_03	1040751	1.50215e-20	63	12191	CID	13034	2	1002.51	-0.001829	-0.913234	2004.01	R.AQPNVGTTGYDGGINSAILR.Y	LAG_2404	2	262	217	1.50215e-20	1	9.78881e-14	0	0	0
LCA_Atta_gongo_prot_02_03	1040736	3.07582e-11	2187	21889	CID	24712	2	501.266	-0.000914	-0.913214	1001.53	K.LDIDDGVVR.I	LAG_3498	2	77	74	3.07582e-11	1	0.00019596	0	0	0
LCA_Atta_gongo_prot_02_05	1040738	3.87729e-11	1986	8199	CID	10031	2	501.266	-0.000914	-0.913214	1001.53	K.LDIDDGVVR.I	LAG_3498	2	83	82	3.87729e-11	1	0.000247021	0	0	0
LCA_Atta_gongo_prot_02_03	1040736	1.02955e-14	652	14552	CID	16899	3	668.676	-0.001828	-0.912776	2004.01	R.AQPNVGTTGYDGGINSAILR.Y	LAG_2404	2	149	107	1.02955e-14	1	6.7091e-08	0	0	0
LCA_Atta_gongo_prot_03_03	1040751	4.44732e-11	1305	12400	CID	13249	3	668.676	-0.001828	-0.912776	2004.01	R.AQPNVGTTGYDGGINSAILR.Y	LAG_2404	2	143	77	4.44732e-11	1	0.000289812	0.00143988	0	0
LCA_Atta_gongo_prot_02_15	1040748	2.07888e-11	1373	19781	CID	22655	3	803.751	-0.002195	-0.911254	2409.24	R.VGSVGGTSASSPTVAGVFALLNDFR.L	LAG_2465	2	225	122	2.07888e-11	1	0.000135885	0	0	0
LCA_Atta_gongo_prot_02_01	1040734	3.14721e-11	1573	13601	CID	16127	2	502.291	-0.000912	-0.910165	1002.57	K.AVGVAYVPAR.N	LAG_3638	2	68	65	3.14721e-11	1	0.000201382	0	0	1
LCA_Atta_gongo_prot_03_02	1040750	9.48832e-11	456	8355	CID	8635	3	739.026	-0.002011	-0.908474	2215.07	L.AEQVGVSPGTPDDEKAQMLSR.L	LAG_1721	1	203	89	9.48832e-11	1	0.00061878	0.00195695	0.00321543	0
LCA_Atta_gongo_prot_01_06	1040718	5.77456e-13	55	1481	CID	1608	3	537.597	-0.001462	-0.908266	1610.78	G.QKDSYVGDEAQSKR.G	LAG_1963	1	108	83	5.77456e-13	1	3.73542e-06	0	0	0
LCA_Atta_gongo_prot_01_02	1040722	1.78851e-10	316	9757	CID	10040	1	941.447	-0.000854	-0.907637	941.448	K.NVSFDFGR.C	LAG_5037	2	30	26	1.78851e-10	1	0.00113316	0.0116618	0.017094	0
LCA_Atta_gongo_prot_03_05	1040753	6.79413e-11	714	13037	CID	14138	3	740.045	-0.002011	-0.907223	2218.12	R.SAVLAGETEDSASFPGPLVVGSK.G	LAG_2404	2	239	123	6.79413e-11	1	0.000443642	0	0	0
LCA_Atta_gongo_prot_02_02	1040735	3.74216e-10	811	15915	CID	17299	3	1076.52	-0.002927	-0.907147	3227.55	D.GGHSVPLNNFM*NAQYYTEISLGTPPQTFK.V	LAG_439	1	236	71	3.74216e-10	1	0.00244969	0.00360577	0.00819672	0
LCA_Atta_gongo_prot_01_04	1040725	3.25866e-11	84	2016	CID	2213	2	538.29	-0.000975	-0.907096	1075.57	F.KLSEGDAISR.Y	LAG_4305	1	125	112	3.25866e-11	1	0.000208514	0	0	0
LCA_Atta_gongo_prot_03_01	1040749	2.93857e-17	244	26141	CID	27515	2	1211.6	-0.002195	-0.906762	2422.19	-.PAPPEFIEYVDTNADSFIQRL.K	LAG_2972	0	218	182	2.93857e-17	1	1.91639e-10	0	0	0
LCA_Atta_gongo_prot_03_01	1040749	2.21461e-16	349	26142	CID	27516	2	1211.6	-0.002195	-0.906762	2422.19	-.PAPPEFIEYVDTNADSFIQRL.K	LAG_2972	0	181	145	2.21461e-16	1	1.44426e-09	0	0	0
LCA_Atta_gongo_prot_02_15	1040748	1.10695e-20	15	13514	CID	15934	2	942.465	-0.001707	-0.906656	1883.92	K.NTFGVGSQAIALSQYGDR.V	LAG_1450	2	220	217	1.10695e-20	1	7.20042e-14	0	0	0
LCA_Atta_gongo_prot_02_07	1040740	1.40735e-18	124	16183	CID	19158	2	942.465	-0.001707	-0.906656	1883.92	K.NTFGVGSQAIALSQYGDR.V	LAG_1450	2	214	200	1.40735e-18	1	9.15443e-12	0	0	0
LCA_Atta_gongo_prot_02_15	1040748	5.10281e-15	430	18719	CID	21539	2	942.465	-0.001707	-0.906656	1883.92	K.NTFGVGSQAIALSQYGDR.V	LAG_1450	2	178	152	5.10281e-15	1	3.31925e-08	0	0	0
LCA_Atta_gongo_prot_02_01	1040734	8.15305e-15	432	26650	CID	30794	2	942.465	-0.001707	-0.906656	1883.92	K.NTFGVGSQAIALSQYGDR.V	LAG_1450	2	102	79	8.15305e-15	1	5.30335e-08	0	0	0
LCA_Atta_gongo_prot_03_01	1040749	4.51061e-13	1140	27319	CID	28835	2	673.887	-0.001219	-0.905717	1346.77	R.ISLADFLIIGER.W	LAG_1949	2	135	121	4.51061e-13	1	2.90484e-06	0	0	0
LCA_Atta_gongo_prot_03_03	1040751	4.32863e-12	1022	22622	CID	24359	2	673.887	-0.001219	-0.905717	1346.77	R.ISLADFLIIGER.W	LAG_1949	2	109	97	4.32863e-12	1	2.78764e-05	0.000773994	0	0
LCA_Atta_gongo_prot_03_01	1040749	3.94937e-10	2753	30371	CID	32176	2	673.887	-0.001219	-0.905717	1346.77	R.ISLADFLIIGER.W	LAG_1949	2	77	49	3.94937e-10	1	0.0025434	0.00145191	0	0
LCA_Atta_gongo_prot_01_06	1040718	1.84197e-14	34	9792	CID	9973	2	944.488	-0.001707	-0.904713	1887.97	K.VTHAVVTVPAYFNDAQR.Q	LAG_2192	2	260	170	1.84197e-14	1	1.19684e-07	0	0	0
LCA_Atta_gongo_prot_01_13	1040730	3.88753e-10	108	7545	CID	8039	2	540.301	-0.000975	-0.90372	1079.6	R.HLQLAIRND.E	LAG_2097	1	117	95	3.88753e-10	1	0.00247673	0.0733945	0.109589	0
LCA_Atta_gongo_prot_02_05	1040738	1.35723e-10	2227	12664	CID	14957	2	608.319	-0.001097	-0.903006	1215.63	R.IAGGETIDVQGR.D	LAG_16578	2	56	41	1.35723e-10	1	0.000874056	0	0	0
LCA_Atta_gongo_prot_02_09	1040742	7.71148e-10	1869	18892	CID	22175	2	473.273	-0.000853	-0.902746	945.54	K.LGIESWLK.D	LAG_38	2	96	86	7.71148e-10	1	0.00488583	0.00262329	0.0277778	0
LCA_Atta_gongo_prot_02_09	1040742	3.26612e-15	447	12902	CID	15626	2	946.965	-0.001707	-0.902348	1892.92	R.VAFSSEEGVNEGQEILGK.F	LAG_2564	2	142	99	3.26612e-15	1	2.12453e-08	0	0	0
LCA_Atta_gongo_prot_03_01	1040749	3.28345e-10	2695	14965	CID	15730	2	947.452	-0.001707	-0.901884	1893.9	A.LPPNFSEDDYNTLVNR.I	LAG_48315	1	110	42	3.28345e-10	1	0.00213075	0.00145191	0.00318979	0
LCA_Atta_gongo_prot_03_01	1040749	3.82658e-19	107	16379	CID	17135	2	1083.03	-0.001951	-0.901694	2165.05	R.YIGLSIGNENTDAPTNIMNK.V	LAG_733	2	321	256	3.82658e-19	1	2.49361e-12	0	0	0
LCA_Atta_gongo_prot_03_01	1040749	1.30713e-10	2434	16556	CID	17317	2	609.301	-0.001097	-0.901552	1217.59	R.DDPWVYRPGI.Y	LAG_3638	1	73	50	1.30713e-10	1	0.000836403	0.0011534	0.00255319	0
LCA_Atta_gongo_prot_03_02	1040750	4.1241e-16	85	7584	CID	7949	2	541.792	-0.000975	-0.901233	1082.58	R.MGHAGAIIAGGK.G	LAG_1795	2	109	109	4.1241e-16	1	2.65593e-09	0	0	0
LCA_Atta_gongo_prot_03_04	1040752	4.92932e-15	38	7647	CID	7907	2	541.792	-0.000975	-0.901233	1082.58	R.MGHAGAIIAGGK.G	LAG_1795	2	101	97	4.92932e-15	1	3.17449e-08	0	0	0
LCA_Atta_gongo_prot_03_04	1040752	5.16533e-10	203	7886	CID	8110	2	541.792	-0.000975	-0.901233	1082.58	R.MGHAGAIIAGGK.G	LAG_1795	2	60	42	5.16533e-10	1	0.00332648	0.0461538	0	0
LCA_Atta_gongo_prot_03_03	1040751	8.50174e-11	1389	17481	CID	18717	2	677.355	-0.001219	-0.901079	1353.7	S.NFGIDFIEGITK.A	LAG_1156	1	138	91	8.50174e-11	1	0.000547513	0.00143988	0.00338983	0
LCA_Atta_gongo_prot_03_01	1040749	1.16678e-10	2401	26559	CID	27978	2	677.355	-0.001219	-0.901079	1353.7	S.NFGIDFIEGITK.A	LAG_1156	1	148	98	1.16678e-10	1	0.000751405	0.0011534	0.00138889	0
LCA_Atta_gongo_prot_03_01	1040749	5.08963e-10	2834	28033	CID	29643	2	677.355	-0.001219	-0.901079	1353.7	S.NFGIDFIEGITK.A	LAG_1156	1	140	85	5.08963e-10	1	0.00327773	0.00279525	0.00138889	0
LCA_Atta_gongo_prot_03_01	1040749	2.41263e-12	1463	17881	CID	18643	2	609.765	-0.001097	-0.900864	1218.52	R.DQDMPYFFR.G	LAG_1037	2	106	94	2.41263e-12	1	1.53708e-05	0.000640615	0.00138889	0
LCA_Atta_gongo_prot_02_03	1040736	9.21651e-12	1826	16295	CID	18750	2	609.814	-0.001097	-0.900793	1218.62	R.ETLTEDLIER.L	LAG_151	2	88	82	9.21651e-12	1	5.89742e-05	0	0	0
LCA_Atta_gongo_prot_01_03	1040724	4.82762e-14	58	9030	CID	9789	2	745.409	-0.001341	-0.900695	1489.81	K.AGIHAIQVDEPAIR.E	LAG_2796	2	133	111	4.82762e-14	1	3.12287e-07	0	0	0
LCA_Atta_gongo_prot_01_13	1040730	6.8331e-15	14	19555	CID	20518	3	813.399	-0.002195	-0.900445	2438.18	R.HYFQNTQGIIFVVDSNDRER.V	LAG_3896	2	173	113	6.8331e-15	1	4.45283e-08	0	0	0
LCA_Atta_gongo_prot_03_01	1040749	1.34982e-12	1346	7703	CID	8423	1	1356.64	-0.00122	-0.899799	1356.64	R.NIIHGSDSVESAQ.K	LAG_2957	1	137	106	1.34982e-12	1	8.71387e-06	0	0	0
LCA_Atta_gongo_prot_03_03	1040751	3.47801e-12	994	11565	CID	12393	2	678.837	-0.001219	-0.899113	1356.67	D.LTEQEYEGFIK.K	LAG_2796	1	108	95	3.47801e-12	1	2.23337e-05	0.000773994	0.00338983	0
LCA_Atta_gongo_prot_02_03	1040736	3.16435e-11	2195	21463	CID	24268	3	950.471	-0.002561	-0.899019	2849.4	K.DGSPWQWDLWQPGLAIVDVTNPQAR.K	LAG_2960	2	163	69	3.16435e-11	1	0.000206836	0	0	0
LCA_Atta_gongo_prot_02_03	1040736	1.59946e-10	2761	18508	CID	21148	2	611.843	-0.001097	-0.897806	1222.68	R.LGTSSGPALIHGL.A	LAG_2242	1	68	44	1.59946e-10	1	0.00103254	0.0010661	0.010453	0
LCA_Atta_gongo_prot_01_07	1040721	2.74759e-13	110	5817	CID	6204	2	679.829	-0.001219	-0.897801	1358.65	R.NFVPAHEM*IER.G	LAG_38	2	134	109	2.74759e-13	1	1.76434e-06	0	0	0
LCA_Atta_gongo_prot_03_01	1040749	1.2464e-11	1795	11907	CID	12686	2	951.962	-0.001707	-0.89761	1902.92	R.AETGQEYVEEEPRLPR.E	LAG_3616	2	72	33	1.2464e-11	1	8.08833e-05	0.000983284	0	0
LCA_Atta_gongo_prot_03_05	1040753	2.00981e-10	783	22533	CID	24502	3	611.987	-0.001645	-0.897593	1833.95	K.DILNHTFTLLTEFNR.G	LAG_2600	2	126	72	2.00981e-10	1	0.00130233	0.00120627	0	0
LCA_Atta_gongo_prot_02_04	1040737	1.5822e-10	403	7138	CID	8394	1	884.556	-0.000793	-0.897011	884.556	R.QLIVAVNK.M	LAG_4308	2	67	67	1.5822e-10	1	0.00100245	0.00242718	0.00680272	0
LCA_Atta_gongo_prot_02_01	1040734	1.23622e-11	1371	23527	CID	27545	2	1191.08	-0.002132	-0.896256	2380.15	R.YPNYYLAGVPVEEYYAGNLGK.L	LAG_2353	2	203	126	1.23622e-11	1	8.062e-05	0	0	1
LCA_Atta_gongo_prot_02_03	1040736	7.35547e-18	145	18193	CID	20807	2	749.905	-0.001341	-0.895295	1498.8	K.QLPVATDLAAVNMR.L	LAG_1154	2	159	159	7.35547e-18	1	4.75807e-11	0	0	0
LCA_Atta_gongo_prot_02_03	1040736	2.397e-17	207	16099	CID	18541	2	749.905	-0.001341	-0.895295	1498.8	K.QLPVATDLAAVNMR.L	LAG_1154	2	141	141	2.397e-17	1	1.55056e-10	0	0	0
LCA_Atta_gongo_prot_02_03	1040736	2.397e-17	209	18467	CID	21105	2	749.905	-0.001341	-0.895295	1498.8	K.QLPVATDLAAVNMR.L	LAG_1154	2	150	150	2.397e-17	1	1.55056e-10	0	0	0
LCA_Atta_gongo_prot_02_05	1040738	4.23781e-17	249	12735	CID	15036	2	749.905	-0.001341	-0.895295	1498.8	K.QLPVATDLAAVNMR.L	LAG_1154	2	63	63	4.23781e-17	1	2.74134e-10	0	0	0
LCA_Atta_gongo_prot_02_03	1040736	4.79399e-17	265	21162	CID	23948	2	749.905	-0.001341	-0.895295	1498.8	K.QLPVATDLAAVNMR.L	LAG_1154	2	94	94	4.79399e-17	1	3.10112e-10	0	0	0
LCA_Atta_gongo_prot_03_01	1040749	2.79695e-12	1488	22406	CID	23335	2	954.52	-0.001707	-0.895206	1908.03	F.IQIGNEINDGLLWPIGR.I	LAG_4277	1	205	137	2.79695e-12	1	1.81734e-05	0.000640615	0.00138889	0
LCA_Atta_gongo_prot_02_07	1040740	7.62269e-10	2270	20259	CID	23519	3	842.417	-0.002258	-0.894056	2526.24	K.FNQETEFVPILGMIESELNSTK.D	LAG_2128	2	132	60	7.62269e-10	1	0.00497448	0.00214316	0.0078125	-1
LCA_Atta_gongo_prot_02_03	1040736	9.83714e-13	1322	21521	CID	24328	3	820.095	-0.002195	-0.893094	2458.27	K.IGGVESVQVDEPFLALDSAAALEK.E	LAG_2796	2	205	104	9.83714e-13	1	6.4269e-06	0	0	0
LCA_Atta_gongo_prot_03_04	1040752	2.54665e-10	173	13572	CID	13994	3	956.781	-0.002561	-0.89309	2868.33	K.YIYDNQGGEGVDAYVIDTGINVQHVE.F	LAG_5096	1	171	68	2.54665e-10	1	0.00166533	0.0171429	0.0306122	0
LCA_Atta_gongo_prot_02_13	1040746	4.32734e-10	1700	14364	CID	17186	2	580.311	-0.001034	-0.892961	1158.61	K.IVEGGVQAETR.V	LAG_77	2	44	33	4.32734e-10	1	0.00277876	0.00233372	0	1
LCA_Atta_gongo_prot_03_03	1040751	4.40537e-15	424	16576	CID	17728	2	990.478	-0.001766	-0.892908	1978.95	T.IQFGLDAGQAGSDDASGTLR.I	LAG_1450	1	148	104	4.40537e-15	1	2.87078e-08	0	0	1
LCA_Atta_gongo_prot_03_08	1040756	8.45028e-10	14	13737	CID	14666	3	1071.22	-0.002864	-0.892271	3210.63	R.LLLFPIPTVAAINGHCFAGGFMLSLACDYR.V	LAG_3925	2	169	52	8.45028e-10	1	0.0055333	1	1	1
LCA_Atta_gongo_prot_02_03	1040736	4.33923e-14	804	18285	CID	20909	2	1059.98	-0.001888	-0.891944	2117.94	R.SLETGMYAGVENWSTSNGSK.V	LAG_3917	2	247	173	4.33923e-14	1	2.82768e-07	0	0	1
LCA_Atta_gongo_prot_03_02	1040750	1.30088e-10	477	17780	CID	18243	4	958.467	-0.003414	-0.891519	3830.85	F.DSLQDGSVALFTPHTAFEDPTTPADAPFRESIELR.A	LAG_3583	1	183	63	1.30088e-10	1	0.000852747	0.00195695	0	0
LCA_Atta_gongo_prot_03_01	1040749	8.06861e-11	2274	9062	CID	9814	2	754.857	-0.001341	-0.889421	1508.71	R.QLIGYSDNGGSNQR.W	LAG_3917	2	211	113	8.06861e-11	1	0.000521939	0.0011534	0	0
LCA_Atta_gongo_prot_02_03	1040736	1.77681e-17	194	24292	CID	27197	2	961.024	-0.001707	-0.889147	1921.04	R.YSNFPVGAALLAADGTIIK.G	LAG_7998	2	148	133	1.77681e-17	1	1.15688e-10	0	0	0
LCA_Atta_gongo_prot_02_13	1040746	2.81029e-13	723	19544	CID	22709	2	755.405	-0.001341	-0.888776	1509.8	K.VIIETSFLTTEEK.I	LAG_2242	2	72	59	2.81029e-13	1	1.81421e-06	0	0	0
LCA_Atta_gongo_prot_02_07	1040740	6.0263e-13	1062	21490	CID	24834	2	755.405	-0.001341	-0.888776	1509.8	K.VIIETSFLTTEEK.I	LAG_2242	2	61	46	6.0263e-13	1	3.89034e-06	0	0	0
LCA_Atta_gongo_prot_02_07	1040740	7.81365e-11	1888	20963	CID	24265	2	755.405	-0.001341	-0.888776	1509.8	K.VIIETSFLTTEEK.I	LAG_2242	2	71	37	7.81365e-11	1	0.000504417	0	0	0
LCA_Atta_gongo_prot_03_01	1040749	1.62098e-12	1384	5968	CID	6684	2	618.327	-0.001097	-0.888391	1235.65	R.IKTDAAATGSTVT.N	LAG_543	1	86	64	1.62098e-12	1	1.04644e-05	0.000640615	0	0
LCA_Atta_gongo_prot_02_03	1040736	1.83827e-13	991	21450	CID	24251	2	755.872	-0.001341	-0.888227	1510.74	K.DNESLSTLFDTLR.G	LAG_3052	2	105	89	1.83827e-13	1	1.18671e-06	0	0	0
LCA_Atta_gongo_prot_02_02	1040735	3.09874e-13	284	8321	CID	9281	2	687.845	-0.001219	-0.887338	1374.68	K.YM*VTVIDAPGHR.D	LAG_4308	2	108	88	3.09874e-13	1	1.99559e-06	0	0	0
LCA_Atta_gongo_prot_03_01	1040749	4.8903e-12	1608	11780	CID	12549	1	1238.63	-0.001098	-0.886976	1238.63	A.GDVWNVQPAPR.D	LAG_38	1	115	84	4.8903e-12	1	3.14026e-05	0.000983284	0.00138889	0
LCA_Atta_gongo_prot_03_03	1040751	7.28152e-15	450	9869	CID	10639	2	894.886	-0.001585	-0.886656	1788.77	Y.VSGGYEDSESFDNLNR.Y	LAG_690	1	218	165	7.28152e-15	1	4.72524e-08	0	0	0
LCA_Atta_gongo_prot_02_07	1040740	8.01885e-11	1891	16396	CID	19385	2	551.772	-0.000975	-0.884932	1102.54	K.LNDIEDVER.H	LAG_3130	2	66	55	8.01885e-11	1	0.000510878	0	0	0
LCA_Atta_gongo_prot_02_05	1040738	1.2021e-14	640	17266	CID	19970	2	828.914	-0.001463	-0.883591	1656.82	K.DLDGLNTQIFTYTR.D	LAG_4277	2	146	125	1.2021e-14	1	7.77609e-08	0	0	0
LCA_Atta_gongo_prot_02_13	1040746	5.30033e-10	1723	20429	CID	23643	3	622.338	-0.001645	-0.882665	1865	R.YVGSTSSLAVIQVEQGVK.Y	LAG_2404	2	123	69	5.30033e-10	1	0.00344773	0.00403691	0	0
LCA_Atta_gongo_prot_01_01	1040717	3.49096e-11	620	11195	CID	11538	1	1246.68	-0.001098	-0.881247	1246.68	R.IPADLQSVTFR.T	LAG_1037	2	30	20	3.49096e-11	1	0.000224169	0.00156986	0	0
LCA_Atta_gongo_prot_02_01	1040734	4.34208e-16	226	15602	CID	18459	2	762.392	-0.001341	-0.880632	1523.78	G.VSIGPTSDMYIVNK.D	LAG_2404	1	188	172	4.34208e-16	1	2.80879e-09	0	0	0
LCA_Atta_gongo_prot_02_01	1040734	9.7816e-11	1842	19082	CID	22358	2	623.843	-0.001097	-0.880536	1246.68	R.IPADLQSVTFR.T	LAG_1037	2	98	76	9.7816e-11	1	0.000628116	0.000967118	0.00363636	0
LCA_Atta_gongo_prot_03_02	1040750	1.54868e-11	351	6118	CID	6494	2	485.253	-0.000853	-0.880459	969.5	R.TLAGSSPHLS.W	LAG_10889	1	116	100	1.54868e-11	1	9.90963e-05	0	0	0
LCA_Atta_gongo_prot_02_02	1040735	3.04301e-10	777	15728	CID	17116	1	1109.49	-0.000976	-0.880187	1109.49	R.YTTWFGAYT.T	LAG_4981	1	82	57	3.04301e-10	1	0.00193869	0.00250627	0.00573066	0
LCA_Atta_gongo_prot_02_09	1040742	4.56976e-11	1492	9972	CID	12300	2	554.748	-0.000975	-0.880184	1108.49	R.ELGQDFDER.V	LAG_3172	2	75	67	4.56976e-11	1	0.000291138	0	0	0
LCA_Atta_gongo_prot_01_02	1040722	5.62467e-10	370	10574	CID	10858	1	1109.56	-0.000976	-0.880133	1109.56	R.TFFNIPQDK.T	LAG_5109	2	36	23	5.62467e-10	1	0.00358346	0.0216216	0	0
LCA_Atta_gongo_prot_03_03	1040751	4.17839e-21	52	13158	CID	14063	2	1109.56	-0.001951	-0.880131	2218.12	R.SAVLAGETEDSASFPGPLVVGSK.G	LAG_2404	2	247	220	4.17839e-21	1	2.7284e-14	0	0	0
LCA_Atta_gongo_prot_03_01	1040749	5.91627e-21	38	18004	CID	18767	2	1109.56	-0.001951	-0.880131	2218.12	R.SAVLAGETEDSASFPGPLVVGSK.G	LAG_2404	2	300	256	5.91627e-21	1	3.8632e-14	0	0	0
LCA_Atta_gongo_prot_03_05	1040753	6.65129e-20	87	14148	CID	15364	2	1109.56	-0.001951	-0.880131	2218.12	R.SAVLAGETEDSASFPGPLVVGSK.G	LAG_2404	2	276	233	6.65129e-20	1	4.34315e-13	0	0	0
LCA_Atta_gongo_prot_03_09	1040757	5.55414e-19	43	18032	CID	19955	2	1109.56	-0.001951	-0.880131	2218.12	R.SAVLAGETEDSASFPGPLVVGSK.G	LAG_2404	2	244	202	5.55414e-19	1	3.62673e-12	0	0	0
LCA_Atta_gongo_prot_02_07	1040740	7.20956e-19	104	14791	CID	17664	2	1109.56	-0.001951	-0.880131	2218.12	R.SAVLAGETEDSASFPGPLVVGSK.G	LAG_2404	2	220	182	7.20956e-19	1	4.70769e-12	0	0	0
LCA_Atta_gongo_prot_03_07	1040755	7.34803e-19	64	19032	CID	20973	2	1109.56	-0.001951	-0.880131	2218.12	R.SAVLAGETEDSASFPGPLVVGSK.G	LAG_2404	2	263	209	7.34803e-19	1	4.79811e-12	0	0	0
LCA_Atta_gongo_prot_02_07	1040740	1.50888e-17	224	14787	CID	17660	2	1109.56	-0.001951	-0.880131	2218.12	R.SAVLAGETEDSASFPGPLVVGSK.G	LAG_2404	2	225	174	1.50888e-17	1	9.85267e-11	0	0	0
LCA_Atta_gongo_prot_02_01	1040734	2.03801e-14	508	20972	CID	24710	2	1109.56	-0.001951	-0.880131	2218.12	R.SAVLAGETEDSASFPGPLVVGSK.G	LAG_2404	2	178	127	2.03801e-14	1	1.33078e-07	0	0	0
LCA_Atta_gongo_prot_03_11	1040759	4.97203e-11	205	22634	CID	24800	2	1109.56	-0.001951	-0.880131	2218.12	R.SAVLAGETEDSASFPGPLVVGSK.G	LAG_2404	2	134	72	4.97203e-11	1	0.000324662	0	0	0
LCA_Atta_gongo_prot_03_07	1040755	1.35971e-10	467	13339	CID	14759	2	1109.56	-0.001951	-0.880131	2218.12	R.SAVLAGETEDSASFPGPLVVGSK.G	LAG_2404	2	222	85	1.35971e-10	1	0.00088786	0.00428265	0	0
LCA_Atta_gongo_prot_02_11	1040744	3.54062e-10	1646	11335	CID	13713	2	1109.56	-0.001951	-0.880131	2218.12	R.SAVLAGETEDSASFPGPLVVGSK.G	LAG_2404	2	103	19	3.54062e-10	1	0.00231195	0.00481928	0	0
LCA_Atta_gongo_prot_03_03	1040751	2.10056e-10	1542	11974	CID	12811	3	485.94	-0.001279	-0.879216	1455.81	R.KELEPNASEVLVK.S	LAG_2013	2	83	57	2.10056e-10	1	0.00135604	0.00385604	0.0167598	0
LCA_Atta_gongo_prot_02_04	1040737	1.76863e-12	177	12504	CID	14095	2	625.866	-0.001097	-0.87769	1250.73	R.VLLPGWGGNPIK.V	LAG_3165	2	101	86	1.76863e-12	1	1.139e-05	0	0	0
LCA_Atta_gongo_prot_01_02	1040722	4.17452e-12	187	4759	CID	5017	1	1530.68	-0.001342	-0.877239	1530.68	R.SAGSSTYNYDNPVR.R	LAG_2404	2	135	93	4.17452e-12	1	2.7004e-05	0	0	0
LCA_Atta_gongo_prot_02_03	1040736	2.81818e-16	342	18143	CID	20753	2	834.958	-0.001463	-0.877195	1668.91	R.AMLGATNPLASPIGSIR.G	LAG_2957	2	162	151	2.81818e-16	1	1.83113e-09	0	0	0
LCA_Atta_gongo_prot_02_03	1040736	9.99255e-14	901	18931	CID	21591	2	834.958	-0.001463	-0.877195	1668.91	R.AMLGATNPLASPIGSIR.G	LAG_2957	2	112	89	9.99255e-14	1	6.49273e-07	0	0	0
LCA_Atta_gongo_prot_02_01	1040734	2.21945e-14	517	12010	CID	14234	2	765.844	-0.001341	-0.876662	1530.68	R.SAGSSTYNYDNPVR.R	LAG_2404	2	76	58	2.21945e-14	1	1.43571e-07	0	0	0
LCA_Atta_gongo_prot_01_13	1040730	2.15757e-11	58	10363	CID	10848	2	557.277	-0.000975	-0.876191	1113.55	Y.FTNWGIYGR.K	LAG_420	1	65	52	2.15757e-11	1	0.000137458	0	0	0
LCA_Atta_gongo_prot_02_02	1040735	3.86686e-16	116	13803	CID	15096	2	766.409	-0.001341	-0.876016	1531.81	R.IPATGVSGSTSWQIK.Y	LAG_10889	2	148	125	3.86686e-16	1	2.50568e-09	0	0	0
LCA_Atta_gongo_prot_02_03	1040736	6.89686e-11	2447	19371	CID	22046	2	766.409	-0.001341	-0.876016	1531.81	R.IPATGVSGSTSWQIK.Y	LAG_10889	2	112	65	6.89686e-11	1	0.000446908	0	0	0
LCA_Atta_gongo_prot_02_15	1040748	5.44392e-15	436	17552	CID	20307	3	836.396	-0.002195	-0.875687	2507.18	K.NNQATIQFGLDAGQAGSDDASGTLR.I	LAG_1450	2	132	84	5.44392e-15	1	3.55839e-08	0	0	0
LCA_Atta_gongo_prot_02_13	1040746	1.48017e-13	610	14474	CID	17316	3	836.396	-0.002195	-0.875687	2507.18	K.NNQATIQFGLDAGQAGSDDASGTLR.I	LAG_1450	2	117	70	1.48017e-13	1	9.67505e-07	0	0	0
LCA_Atta_gongo_prot_02_05	1040738	2.77985e-13	1005	23559	CID	26604	3	836.396	-0.002195	-0.875687	2507.18	K.NNQATIQFGLDAGQAGSDDASGTLR.I	LAG_1450	2	137	74	2.77985e-13	1	1.81703e-06	0	0	0
LCA_Atta_gongo_prot_02_07	1040740	2.0771e-12	1310	14256	CID	17107	3	836.396	-0.002195	-0.875687	2507.18	K.NNQATIQFGLDAGQAGSDDASGTLR.I	LAG_1450	2	146	75	2.0771e-12	1	1.35768e-05	0	0	0
LCA_Atta_gongo_prot_02_03	1040736	3.96548e-12	1607	20715	CID	23483	3	836.396	-0.002195	-0.875687	2507.18	K.NNQATIQFGLDAGQAGSDDASGTLR.I	LAG_1450	2	159	77	3.96548e-12	1	2.59202e-05	0	0	0
LCA_Atta_gongo_prot_02_15	1040748	1.56034e-11	1343	20811	CID	23739	3	836.396	-0.002195	-0.875687	2507.18	K.NNQATIQFGLDAGQAGSDDASGTLR.I	LAG_1450	2	124	62	1.56034e-11	1	0.000101991	0	0	0
LCA_Atta_gongo_prot_02_07	1040740	1.95611e-11	1665	13282	CID	16029	3	836.396	-0.002195	-0.875687	2507.18	K.NNQATIQFGLDAGQAGSDDASGTLR.I	LAG_1450	2	131	61	1.95611e-11	1	0.00012786	0	0	0
LCA_Atta_gongo_prot_02_03	1040736	4.09312e-11	2294	22564	CID	25426	3	836.396	-0.002195	-0.875687	2507.18	K.NNQATIQFGLDAGQAGSDDASGTLR.I	LAG_1450	2	140	69	4.09312e-11	1	0.000267545	0	0	0
LCA_Atta_gongo_prot_03_01	1040749	9.8792e-12	1744	29288	CID	31065	2	836.469	-0.001463	-0.875611	1671.93	M.ASGPVVAIVFEGLDAVK.T	LAG_2957	1	139	100	9.8792e-12	1	6.41909e-05	0.000983284	0	0
LCA_Atta_gongo_prot_03_01	1040749	1.11212e-10	2387	14091	CID	14850	2	697.351	-0.001219	-0.875242	1393.7	A.IDDNGLVLYESR.A	LAG_2585	1	75	52	1.11212e-10	1	0.000716207	0.0011534	0.00138889	0
LCA_Atta_gongo_prot_02_01	1040734	1.44817e-10	1918	20793	CID	24502	2	697.353	-0.001219	-0.87524	1393.7	-.PVTPINSFDEFK.T	LAG_2287	2	102	64	1.44817e-10	1	0.000932621	0.000967118	0	0
LCA_Atta_gongo_prot_02_07	1040740	2.28605e-12	1331	21533	CID	24878	2	627.845	-0.001097	-0.874923	1254.68	R.FVTYAQSIGIR.R	LAG_56841	2	79	63	2.28605e-12	1	1.46796e-05	0	0	0
LCA_Atta_gongo_prot_02_11	1040744	8.00926e-12	1197	20050	CID	23259	2	627.845	-0.001097	-0.874923	1254.68	R.FVTYAQSIGIR.R	LAG_56841	2	69	52	8.00926e-12	1	5.14307e-05	0	0	0
LCA_Atta_gongo_prot_02_15	1040748	1.33464e-11	1331	17221	CID	19961	2	627.845	-0.001097	-0.874923	1254.68	R.FVTYAQSIGIR.R	LAG_56841	2	59	46	1.33464e-11	1	8.57029e-05	0	0	0
LCA_Atta_gongo_prot_02_05	1040738	2.67947e-10	2362	19445	CID	22300	2	627.845	-0.001097	-0.874923	1254.68	R.FVTYAQSIGIR.R	LAG_56841	2	84	56	2.67947e-10	1	0.0017206	0.000815328	0	0
LCA_Atta_gongo_prot_02_13	1040746	6.32342e-10	1741	22297	CID	25561	2	627.845	-0.001097	-0.874923	1254.68	R.FVTYAQSIGIR.R	LAG_56841	2	72	42	6.32342e-10	1	0.00406053	0.00575043	0	0
LCA_Atta_gongo_prot_03_02	1040750	2.76172e-12	288	9781	CID	10017	2	558.787	-0.000975	-0.873822	1116.57	R.SNTITVFHPT.G	LAG_4156	1	116	99	2.76172e-12	1	1.76716e-05	0	0	0
LCA_Atta_gongo_prot_02_09	1040742	2.27876e-13	754	11740	CID	14304	3	628.646	-0.001645	-0.873808	1883.92	K.NTFGVGSQAIALSQYGDR.V	LAG_1450	2	170	118	2.27876e-13	1	1.48228e-06	0	0	0
LCA_Atta_gongo_prot_02_09	1040742	2.54376e-13	765	15657	CID	18665	3	628.646	-0.001645	-0.873808	1883.92	K.NTFGVGSQAIALSQYGDR.V	LAG_1450	2	192	133	2.54376e-13	1	1.65465e-06	0	0	0
LCA_Atta_gongo_prot_02_15	1040748	2.79962e-13	770	16086	CID	18746	3	628.646	-0.001645	-0.873808	1883.92	K.NTFGVGSQAIALSQYGDR.V	LAG_1450	2	140	97	2.79962e-13	1	1.82108e-06	0	0	0
LCA_Atta_gongo_prot_02_09	1040742	5.8139e-13	895	16888	CID	20011	3	628.646	-0.001645	-0.873808	1883.92	K.NTFGVGSQAIALSQYGDR.V	LAG_1450	2	150	100	5.8139e-13	1	3.78179e-06	0	0	0
LCA_Atta_gongo_prot_02_11	1040744	8.22607e-13	895	16735	CID	19762	3	628.646	-0.001645	-0.873808	1883.92	K.NTFGVGSQAIALSQYGDR.V	LAG_1450	2	156	101	8.22607e-13	1	5.35085e-06	0	0	0
LCA_Atta_gongo_prot_02_03	1040736	9.40761e-13	1316	14228	CID	16551	3	628.646	-0.001645	-0.873808	1883.92	K.NTFGVGSQAIALSQYGDR.V	LAG_1450	2	181	120	9.40761e-13	1	6.11941e-06	0	0	0
LCA_Atta_gongo_prot_02_09	1040742	1.65075e-12	1091	10817	CID	13251	3	628.646	-0.001645	-0.873808	1883.92	K.NTFGVGSQAIALSQYGDR.V	LAG_1450	2	142	85	1.65075e-12	1	1.07377e-05	0	0	0
LCA_Atta_gongo_prot_02_15	1040748	5.50743e-12	1235	17704	CID	20466	3	628.646	-0.001645	-0.873808	1883.92	K.NTFGVGSQAIALSQYGDR.V	LAG_1450	2	128	77	5.50743e-12	1	3.58244e-05	0	0	0
LCA_Atta_gongo_prot_02_05	1040738	1.97987e-15	500	18555	CID	21357	4	1117.79	-0.003903	-0.873654	4468.14	R.AGTANSGEFSTLSAAVNSLPNDSSSQSIFIYPGTYTEQVSITR.I	LAG_1450	2	183	91	1.97987e-15	1	1.29917e-08	0	0	0
LCA_Atta_gongo_prot_02_05	1040738	3.37003e-15	544	21842	CID	24860	4	1117.79	-0.003903	-0.873654	4468.14	R.AGTANSGEFSTLSAAVNSLPNDSSSQSIFIYPGTYTEQVSITR.I	LAG_1450	2	217	100	3.37003e-15	1	2.21138e-08	0	0	0
LCA_Atta_gongo_prot_02_03	1040736	4.71867e-14	809	21665	CID	24480	4	1117.79	-0.003903	-0.873654	4468.14	R.AGTANSGEFSTLSAAVNSLPNDSSSQSIFIYPGTYTEQVSITR.I	LAG_1450	2	212	94	4.71867e-14	1	3.09635e-07	0	0	0
LCA_Atta_gongo_prot_02_13	1040746	5.12845e-14	507	19629	CID	22798	4	1117.79	-0.003903	-0.873654	4468.14	R.AGTANSGEFSTLSAAVNSLPNDSSSQSIFIYPGTYTEQVSITR.I	LAG_1450	2	170	74	5.12845e-14	1	3.36524e-07	0	0	0
LCA_Atta_gongo_prot_02_13	1040746	7.37373e-14	537	20643	CID	23868	4	1117.79	-0.003903	-0.873654	4468.14	R.AGTANSGEFSTLSAAVNSLPNDSSSQSIFIYPGTYTEQVSITR.I	LAG_1450	2	180	80	7.37373e-14	1	4.83858e-07	0	0	0
LCA_Atta_gongo_prot_02_13	1040746	5.07094e-13	826	20152	CID	23355	4	1117.79	-0.003903	-0.873654	4468.14	R.AGTANSGEFSTLSAAVNSLPNDSSSQSIFIYPGTYTEQVSITR.I	LAG_1450	2	195	79	5.07094e-13	1	3.3275e-06	0	0	0
LCA_Atta_gongo_prot_02_11	1040744	1.57446e-11	1289	18463	CID	21608	4	1117.79	-0.003903	-0.873654	4468.14	R.AGTANSGEFSTLSAAVNSLPNDSSSQSIFIYPGTYTEQVSITR.I	LAG_1450	2	177	56	1.57446e-11	1	0.000103315	0	0	0
LCA_Atta_gongo_prot_02_04	1040737	6.11043e-10	501	15776	CID	17511	2	559.839	-0.000975	-0.87218	1118.67	R.ILAAWYLLR.Q	LAG_2062	2	72	56	6.11043e-10	1	0.00389293	0.0114723	0.025641	0
LCA_Atta_gongo_prot_03_02	1040750	9.77054e-21	10	16572	CID	16943	3	1119.86	-0.002927	-0.87204	3357.57	K.YIYDNQGGEGVDAYVIDTGINVQHVEFEGR.A	LAG_5096	2	227	149	9.77054e-21	1	6.39782e-14	0	0	0
LCA_Atta_gongo_prot_01_07	1040721	1.56544e-12	131	10294	CID	10756	3	629.995	-0.001645	-0.871937	1887.97	K.VTHAVVTVPAYFNDAQR.Q	LAG_2192	2	204	141	1.56544e-12	1	1.01716e-05	0	0	0
LCA_Atta_gongo_prot_03_01	1040749	7.8222e-16	447	24937	CID	26165	2	1402.72	-0.00244	-0.870237	2804.44	R.IIADPEIFIQSPELLNMYQDVVEK.H	LAG_1515	2	261	222	7.8222e-16	1	5.11048e-09	0	0	0
LCA_Atta_gongo_prot_02_03	1040736	1.92116e-10	2810	20930	CID	23707	2	491.308	-0.000853	-0.869609	981.609	K.EILAIIPGR.V	LAG_4794	2	81	78	1.92116e-10	1	0.00122397	0.0010661	0.010453	0
LCA_Atta_gongo_prot_03_01	1040749	1.19166e-11	1782	20567	CID	21393	2	631.853	-0.001097	-0.869373	1262.7	A.YGIGEIAADIIK.G	LAG_5580	1	94	78	1.19166e-11	1	7.67432e-05	0.000983284	0.00215983	0
LCA_Atta_gongo_prot_02_09	1040742	3.73196e-14	560	22483	CID	25955	2	842.914	-0.001463	-0.868916	1684.82	R.DIQTFSDWGFDLLK.Y	LAG_1551	2	117	91	3.73196e-14	1	2.41411e-07	0	0	0
LCA_Atta_gongo_prot_02_05	1040738	8.03818e-12	1660	23060	CID	26068	2	562.803	-0.000975	-0.867588	1124.6	R.GFFTLEVSPK.T	LAG_419	2	85	69	8.03818e-12	1	5.14343e-05	0	0	0
LCA_Atta_gongo_prot_02_05	1040738	2.31686e-10	2331	16254	CID	18862	2	562.803	-0.000975	-0.867588	1124.6	R.GFFTLEVSPK.T	LAG_419	2	92	62	2.31686e-10	1	0.0014825	0.000815328	0	0
LCA_Atta_gongo_prot_03_03	1040751	6.35757e-14	595	13226	CID	14133	2	844.401	-0.001463	-0.867386	1687.8	K.FVEIETSTWHPDVQ.K	LAG_100	1	103	79	6.35757e-14	1	4.11256e-07	0	0	0
LCA_Atta_gongo_prot_02_05	1040738	4.72144e-18	155	18573	CID	21378	2	844.888	-0.001463	-0.866885	1688.77	K.LISWYDNEWGYSR.R	LAG_3439	2	188	184	4.72144e-18	1	3.04797e-11	0	0	0
LCA_Atta_gongo_prot_02_07	1040740	6.63737e-18	181	15632	CID	18561	2	844.888	-0.001463	-0.866885	1688.77	K.LISWYDNEWGYSR.R	LAG_3439	2	136	131	6.63737e-18	1	4.28481e-11	0	0	0
LCA_Atta_gongo_prot_02_05	1040738	9.47204e-18	190	12334	CID	14594	2	844.888	-0.001463	-0.866885	1688.77	K.LISWYDNEWGYSR.R	LAG_3439	2	191	182	9.47204e-18	1	6.11476e-11	0	0	0
LCA_Atta_gongo_prot_02_07	1040740	9.50655e-18	195	22861	CID	26233	2	844.888	-0.001463	-0.866885	1688.77	K.LISWYDNEWGYSR.R	LAG_3439	2	138	132	9.50655e-18	1	6.13704e-11	0	0	0
LCA_Atta_gongo_prot_02_03	1040736	1.13444e-17	164	17765	CID	20325	2	844.888	-0.001463	-0.866885	1688.77	K.LISWYDNEWGYSR.R	LAG_3439	2	130	129	1.13444e-17	1	7.32346e-11	0	0	0
LCA_Atta_gongo_prot_02_07	1040740	2.17534e-17	244	15324	CID	18222	2	844.888	-0.001463	-0.866885	1688.77	K.LISWYDNEWGYSR.R	LAG_3439	2	159	152	2.17534e-17	1	1.40431e-10	0	0	0
LCA_Atta_gongo_prot_02_13	1040746	3.09672e-17	180	16629	CID	19619	2	844.888	-0.001463	-0.866885	1688.77	K.LISWYDNEWGYSR.R	LAG_3439	2	99	94	3.09672e-17	1	1.99912e-10	0	0	0
LCA_Atta_gongo_prot_02_15	1040748	6.09572e-16	295	19028	CID	21870	2	844.888	-0.001463	-0.866885	1688.77	K.LISWYDNEWGYSR.R	LAG_3439	2	110	95	6.09572e-16	1	3.93515e-09	0	0	0
LCA_Atta_gongo_prot_02_03	1040736	6.61931e-16	390	21482	CID	24287	2	844.888	-0.001463	-0.866885	1688.77	K.LISWYDNEWGYSR.R	LAG_3439	2	129	116	6.61931e-16	1	4.27316e-09	0	0	0
LCA_Atta_gongo_prot_02_15	1040748	2.32203e-15	380	17193	CID	19934	2	844.888	-0.001463	-0.866885	1688.77	K.LISWYDNEWGYSR.R	LAG_3439	2	90	74	2.32203e-15	1	1.49901e-08	0	0	0
LCA_Atta_gongo_prot_02_13	1040746	1.43828e-13	605	12767	CID	15426	2	844.888	-0.001463	-0.866885	1688.77	K.LISWYDNEWGYSR.R	LAG_3439	2	54	35	1.43828e-13	1	9.28494e-07	0	0	0
LCA_Atta_gongo_prot_02_13	1040746	9.85691e-13	987	14329	CID	17146	2	844.888	-0.001463	-0.866885	1688.77	K.LISWYDNEWGYSR.R	LAG_3439	2	89	56	9.85691e-13	1	6.36322e-06	0	0	0
LCA_Atta_gongo_prot_03_01	1040749	1.03847e-16	306	20999	CID	21853	2	1126.54	-0.001951	-0.866869	2252.07	K.LTDLDFSPSAFDELADPSVGR.L	LAG_2886	2	214	175	1.03847e-16	1	6.7724e-10	0	0	0
LCA_Atta_gongo_prot_02_07	1040740	3.97385e-13	982	17513	CID	20602	2	634.281	-0.001097	-0.866046	1267.55	K.NFGQVSESDER.K	LAG_3493	2	124	107	3.97385e-13	1	2.55177e-06	0	0	0
LCA_Atta_gongo_prot_02_07	1040740	5.20953e-13	1041	19802	CID	23039	2	634.281	-0.001097	-0.866046	1267.55	K.NFGQVSESDER.K	LAG_3493	2	90	79	5.20953e-13	1	3.34525e-06	0	0	0
LCA_Atta_gongo_prot_02_07	1040740	6.1542e-13	1063	16371	CID	19359	2	634.281	-0.001097	-0.866046	1267.55	K.NFGQVSESDER.K	LAG_3493	2	98	85	6.1542e-13	1	3.95186e-06	0	0	0
LCA_Atta_gongo_prot_02_07	1040740	6.39091e-13	1068	18458	CID	21605	2	634.281	-0.001097	-0.866046	1267.55	K.NFGQVSESDER.K	LAG_3493	2	113	97	6.39091e-13	1	4.10386e-06	0	0	0
LCA_Atta_gongo_prot_02_07	1040740	1.48102e-11	1619	15867	CID	18818	2	634.281	-0.001097	-0.866046	1267.55	K.NFGQVSESDER.K	LAG_3493	2	74	56	1.48102e-11	1	9.51026e-05	0	0	0
LCA_Atta_gongo_prot_02_07	1040740	8.95212e-11	1907	3899	CID	5425	2	634.281	-0.001097	-0.866046	1267.55	K.NFGQVSESDER.K	LAG_3493	2	63	37	8.95212e-11	1	0.000574852	0	0	0
LCA_Atta_gongo_prot_03_05	1040753	1.27196e-13	382	16860	CID	18325	3	634.643	-0.001645	-0.86555	1901.92	R.HLDLAMIYQNQDEVGR.A	LAG_1156	2	124	86	1.27196e-13	1	8.25423e-07	0	0	0
LCA_Atta_gongo_prot_03_07	1040755	1.48301e-12	328	17817	CID	19653	3	634.643	-0.001645	-0.86555	1901.92	R.HLDLAMIYQNQDEVGR.A	LAG_1156	2	110	77	1.48301e-12	1	9.6238e-06	0	0	0
LCA_Atta_gongo_prot_01_07	1040721	5.61607e-16	24	10657	CID	11132	2	846.954	-0.001463	-0.864771	1692.9	R.HLQLAIRNDEELNK.L	LAG_2097	2	199	168	5.61607e-16	1	3.6329e-09	0	0	0
LCA_Atta_gongo_prot_01_08	1040719	6.52911e-16	27	10662	CID	11021	2	846.954	-0.001463	-0.864771	1692.9	R.HLQLAIRNDEELNK.L	LAG_2097	2	200	175	6.52911e-16	1	4.22352e-09	0	0	0
LCA_Atta_gongo_prot_01_07	1040721	3.40436e-10	251	15677	CID	16364	2	846.954	-0.001463	-0.864771	1692.9	R.HLQLAIRNDEELNK.L	LAG_2097	2	58	8	3.40436e-10	1	0.0022022	0.0390625	0	0
LCA_Atta_gongo_prot_02_02	1040735	8.48954e-18	73	14251	CID	15565	3	776.406	-0.002012	-0.864736	2327.21	K.KVIISAPSSDAPMYVVGVNHDK.Y	LAG_3439	2	200	149	8.48954e-18	1	5.54017e-11	0	0	0
LCA_Atta_gongo_prot_03_01	1040749	4.42993e-14	802	23457	CID	24523	3	564.931	-0.001462	-0.864319	1692.78	R.WMLDREDDGWTIR.S	LAG_3917	2	153	120	4.42993e-14	1	2.85978e-07	0	0	0
LCA_Atta_gongo_prot_03_01	1040749	1.20162e-13	932	22536	CID	23478	3	564.931	-0.001462	-0.864319	1692.78	R.WMLDREDDGWTIR.S	LAG_3917	2	175	133	1.20162e-13	1	7.75714e-07	0	0	0
LCA_Atta_gongo_prot_03_03	1040751	1.69784e-12	909	21100	CID	22681	3	564.931	-0.001462	-0.864319	1692.78	R.WMLDREDDGWTIR.S	LAG_3917	2	144	92	1.69784e-12	1	1.09606e-05	0.000773994	0	0
LCA_Atta_gongo_prot_03_05	1040753	3.88983e-12	559	18326	CID	19930	3	564.931	-0.001462	-0.864319	1692.78	R.WMLDREDDGWTIR.S	LAG_3917	2	126	87	3.88983e-12	1	2.51111e-05	0	0	0
LCA_Atta_gongo_prot_03_01	1040749	1.2748e-11	1799	21493	CID	22383	3	564.931	-0.001462	-0.864319	1692.78	R.WMLDREDDGWTIR.S	LAG_3917	2	132	86	1.2748e-11	1	8.22959e-05	0.000983284	0	0
LCA_Atta_gongo_prot_03_05	1040753	1.48999e-11	625	16760	CID	18214	3	564.931	-0.001462	-0.864319	1692.78	R.WMLDREDDGWTIR.S	LAG_3917	2	130	81	1.48999e-11	1	9.61879e-05	0	0	0
LCA_Atta_gongo_prot_03_05	1040753	1.53255e-10	768	16505	CID	17938	3	564.931	-0.001462	-0.864319	1692.78	R.WMLDREDDGWTIR.S	LAG_3917	2	130	72	1.53255e-10	1	0.000989349	0.00120627	0	0
LCA_Atta_gongo_prot_01_12	1040728	5.467e-15	19	10606	CID	10911	3	564.972	-0.001462	-0.864257	1692.9	R.HLQLAIRNDEELNK.L	LAG_2097	2	119	103	5.467e-15	1	3.53647e-08	0	0	0
LCA_Atta_gongo_prot_01_08	1040719	2.51276e-14	90	8439	CID	8787	3	564.972	-0.001462	-0.864257	1692.9	R.HLQLAIRNDEELNK.L	LAG_2097	2	161	137	2.51276e-14	1	1.62544e-07	0	0	0
LCA_Atta_gongo_prot_01_09	1040720	2.74606e-14	45	12677	CID	13185	3	564.972	-0.001462	-0.864257	1692.9	R.HLQLAIRNDEELNK.L	LAG_2097	2	101	87	2.74606e-14	1	1.77636e-07	0	0	0
LCA_Atta_gongo_prot_01_10	1040726	3.74694e-14	43	11354	CID	11683	3	564.972	-0.001462	-0.864257	1692.9	R.HLQLAIRNDEELNK.L	LAG_2097	2	116	96	3.74694e-14	1	2.4238e-07	0	0	0
LCA_Atta_gongo_prot_03_07	1040755	7.77453e-16	160	17673	CID	19495	2	989.976	-0.001707	-0.863144	1978.95	T.IQFGLDAGQAGSDDASGTLR.I	LAG_1450	1	177	122	7.77453e-16	1	5.06631e-09	0	0	0
LCA_Atta_gongo_prot_03_11	1040759	4.78971e-11	204	22304	CID	24458	2	989.976	-0.001707	-0.863144	1978.95	T.IQFGLDAGQAGSDDASGTLR.I	LAG_1450	1	130	67	4.78971e-11	1	0.000312124	0	0	0
LCA_Atta_gongo_prot_03_01	1040749	6.53959e-11	2201	16577	CID	17339	2	1131.51	-0.001951	-0.863058	2262.02	R.SFSNTQGPGHPFSGIGQGTWEA.G	LAG_420	1	158	61	6.53959e-11	1	0.000426766	0.0011534	0.00255319	0
LCA_Atta_gongo_prot_03_03	1040751	1.23505e-15	361	24239	CID	26148	2	850.437	-0.001463	-0.861229	1699.87	R.IFVQEGIYDEFLAR.F	LAG_3493	2	149	133	1.23505e-15	1	7.98923e-09	0	0	0
LCA_Atta_gongo_prot_03_01	1040749	4.00426e-15	567	27616	CID	29166	2	850.437	-0.001463	-0.861229	1699.87	R.IFVQEGIYDEFLAR.F	LAG_3493	2	174	148	4.00426e-15	1	2.59026e-08	0	0	0
LCA_Atta_gongo_prot_02_03	1040736	6.16804e-11	2415	19667	CID	22367	2	708.89	-0.001219	-0.860996	1416.77	K.LVVDFTPEELVR.A	LAG_1774	2	139	85	6.16804e-11	1	0.000397223	0	0	0
LCA_Atta_gongo_prot_02_03	1040736	5.12911e-12	1679	12939	CID	15139	2	567.284	-0.000975	-0.860734	1133.56	R.YFTVYDLGR.N	LAG_439	2	106	91	5.12911e-12	1	3.26774e-05	0	0	0
LCA_Atta_gongo_prot_02_01	1040734	1.1392e-11	1352	26635	CID	30781	2	567.284	-0.000975	-0.860734	1133.56	R.YFTVYDLGR.N	LAG_439	2	93	82	1.1392e-11	1	7.25779e-05	0	0	0
LCA_Atta_gongo_prot_03_01	1040749	3.23573e-12	1510	30242	CID	32033	3	567.294	-0.001462	-0.860719	1699.87	R.IFVQEGIYDEFLAR.F	LAG_3493	2	126	94	3.23573e-12	1	2.09312e-05	0.000640615	0	0
LCA_Atta_gongo_prot_03_03	1040751	1.062e-10	1428	20662	CID	22189	3	993.169	-0.002561	-0.860368	2977.5	R.KDGSPWQWDLWQPGLAIVDVTNPQAR.K	LAG_2960	2	147	56	1.062e-10	1	0.000694476	0.00204221	0.00338983	0
LCA_Atta_gongo_prot_03_03	1040751	4.18293e-10	1642	7681	CID	8635	2	567.791	-0.000975	-0.859966	1134.57	Q.TSITVNSGAER.V	LAG_543	1	112	76	4.18293e-10	1	0.00268603	0.00601685	0.00338983	0
LCA_Atta_gongo_prot_03_01	1040749	7.45385e-10	2982	8134	CID	8870	2	567.791	-0.000975	-0.859966	1134.57	Q.TSITVNSGAER.V	LAG_543	1	103	69	7.45385e-10	1	0.00478642	0.00469326	0	0
LCA_Atta_gongo_prot_02_09	1040742	1.5552e-10	1653	16519	CID	19614	3	1111.88	-0.002864	-0.859627	3332.63	L.SAAVNSLPNDSSSQSIFIYPGTYTEQVSITR.I	LAG_1450	1	180	70	1.5552e-10	1	0.00101862	0	0	1
LCA_Atta_gongo_prot_02_02	1040735	2.10249e-11	528	10261	CID	11327	2	639.827	-0.001097	-0.858539	1278.65	K.SMNINSSSGLLR.D	LAG_3272	2	128	98	2.10249e-11	1	0.000135401	0.00131406	0.00299401	0
LCA_Atta_gongo_prot_02_07	1040740	8.37704e-14	724	13677	CID	16468	2	639.837	-0.001097	-0.858524	1278.67	R.GPTFTVDTVVSR.S	LAG_4727	2	61	58	8.37704e-14	1	5.39482e-07	0	0	0
LCA_Atta_gongo_prot_02_07	1040740	1.84567e-13	849	15887	CID	18840	2	639.837	-0.001097	-0.858524	1278.67	R.GPTFTVDTVVSR.S	LAG_4727	2	68	64	1.84567e-13	1	1.18861e-06	0	0	0
LCA_Atta_gongo_prot_02_11	1040744	5.2884e-12	1149	13857	CID	16622	2	639.837	-0.001097	-0.858524	1278.67	R.GPTFTVDTVVSR.S	LAG_4727	2	46	37	5.2884e-12	1	3.40574e-05	0	0	0
LCA_Atta_gongo_prot_02_07	1040740	6.86187e-12	1491	21192	CID	24511	2	639.837	-0.001097	-0.858524	1278.67	R.GPTFTVDTVVSR.S	LAG_4727	2	69	55	6.86187e-12	1	4.41905e-05	0	0	0
LCA_Atta_gongo_prot_02_11	1040744	8.45586e-12	1202	19320	CID	22494	2	639.837	-0.001097	-0.858524	1278.67	R.GPTFTVDTVVSR.S	LAG_4727	2	76	56	8.45586e-12	1	5.44559e-05	0	0	0
LCA_Atta_gongo_prot_02_11	1040744	1.39887e-11	1279	21192	CID	24455	2	639.837	-0.001097	-0.858524	1278.67	R.GPTFTVDTVVSR.S	LAG_4727	2	74	56	1.39887e-11	1	9.00872e-05	0	0	0
LCA_Atta_gongo_prot_02_07	1040740	2.75472e-11	1722	12234	CID	14858	2	639.837	-0.001097	-0.858524	1278.67	R.GPTFTVDTVVSR.S	LAG_4727	2	57	39	2.75472e-11	1	0.000177405	0	0	0
LCA_Atta_gongo_prot_02_13	1040746	6.31076e-11	1515	22189	CID	25448	2	639.837	-0.001097	-0.858524	1278.67	R.GPTFTVDTVVSR.S	LAG_4727	2	67	48	6.31076e-11	1	0.000406414	0	0	0
LCA_Atta_gongo_prot_02_11	1040744	8.27748e-11	1448	14580	CID	17443	2	639.837	-0.001097	-0.858524	1278.67	R.GPTFTVDTVVSR.S	LAG_4727	2	58	38	8.27748e-11	1	0.000533071	0.000687285	0	0
LCA_Atta_gongo_prot_01_10	1040726	1.66617e-11	111	8987	CID	9305	1	1137.6	-0.000976	-0.858437	1137.61	K.YPQYLQGIR.G	LAG_2750	2	55	52	1.66617e-11	1	0.000106151	0.00877193	0	0
LCA_Atta_gongo_prot_02_01	1040734	3.45424e-10	2125	17486	CID	20531	2	640.325	-0.001097	-0.857871	1279.64	R.FFNNDISAVPR.M	LAG_991	2	88	52	3.45424e-10	1	0.00221811	0.00187705	0	0
LCA_Atta_gongo_prot_02_05	1040738	3.81426e-10	2427	15760	CID	18341	2	853.897	-0.001463	-0.857739	1706.79	K.WAWDLEPLM*DWTK.K	LAG_2353	2	111	65	3.81426e-10	1	0.00246233	0.000815328	0.0118343	0
LCA_Atta_gongo_prot_02_08	1040741	3.23303e-12	108	9572	CID	11612	2	569.306	-0.000975	-0.857678	1137.61	K.YPQYLQGIR.G	LAG_2750	2	128	128	3.23303e-12	1	2.05975e-05	0	0	0
LCA_Atta_gongo_prot_01_10	1040726	1.47562e-10	142	8838	CID	9157	2	569.306	-0.000975	-0.857678	1137.61	K.YPQYLQGIR.G	LAG_2750	2	107	87	1.47562e-10	1	0.000940114	0.0352113	0	0
LCA_Atta_gongo_prot_02_07	1040740	2.06031e-10	2038	15940	CID	18899	2	569.306	-0.000975	-0.857678	1137.61	K.YPQYLQGIR.G	LAG_2750	2	68	58	2.06031e-10	1	0.00131261	0.000455996	0.0078125	0
LCA_Atta_gongo_prot_01_04	1040725	1.69635e-15	12	10452	CID	10913	2	711.901	-0.001219	-0.857354	1422.8	R.AVTHGLGLEELGVK.L	LAG_1860	2	110	100	1.69635e-15	1	1.09733e-08	0	0	0
LCA_Atta_gongo_prot_02_02	1040735	1.08953e-16	99	15194	CID	16570	2	783.453	-0.001341	-0.856957	1565.9	K.GLGTPPGLSILVASQR.A	LAG_4155	2	131	129	1.08953e-16	1	7.07038e-10	0	0	0
LCA_Atta_gongo_prot_03_01	1040749	8.31504e-10	3023	17351	CID	18120	2	961.457	-0.001644	-0.856359	1920.9	L.GSDGSGSTSDVIAGVQWAAR.Q	LAG_5096	1	133	65	8.31504e-10	1	0.00541854	0.00527705	0.00255319	1
LCA_Atta_gongo_prot_02_03	1040736	1.34958e-12	1377	20189	CID	22928	2	819.42	-0.0014	-0.855826	1636.83	K.FIEETLDLDDSLVK.E	LAG_100	2	136	93	1.34958e-12	1	8.73011e-06	0	0	1
LCA_Atta_gongo_prot_02_09	1040742	7.52159e-10	1866	18652	CID	21916	2	819.42	-0.0014	-0.855826	1636.83	K.FIEETLDLDDSLVK.E	LAG_100	2	105	55	7.52159e-10	1	0.00486553	0.00262329	0	1
LCA_Atta_gongo_prot_02_06	1040739	2.63506e-12	84	16305	CID	18998	4	713.836	-0.002438	-0.85503	2852.32	K.GGTIVHESSHFLANGGTQDYAYGQSGAK.A	LAG_21041	2	185	101	2.63506e-12	1	1.72442e-05	0	0	0
LCA_Atta_gongo_prot_02_05	1040738	1.87654e-12	1368	18293	CID	21085	2	786.913	-0.001341	-0.853189	1572.82	R.FLVDWEPLGPFPR.A	LAG_4725	2	87	59	1.87654e-12	1	1.21142e-05	0	0	0
LCA_Atta_gongo_prot_01_01	1040717	2.77485e-10	850	4050	CID	4409	2	465.256	-0.000792	-0.85271	929.505	K.AESGTVLPR.Y	LAG_2353	2	124	113	2.77485e-10	1	0.00176785	0.00690449	0.00984252	0
LCA_Atta_gongo_prot_03_01	1040749	1.2496e-14	663	14264	CID	15018	2	1002.51	-0.001707	-0.852352	2004.01	R.AQPNVGTTGYDGGINSAILR.Y	LAG_2404	2	278	172	1.2496e-14	1	8.14306e-08	0	0	0
LCA_Atta_gongo_prot_02_05	1040738	3.49023e-11	1965	7967	CID	9782	2	501.266	-0.000853	-0.852333	1001.53	K.LDIDDGVVR.I	LAG_3498	2	78	76	3.49023e-11	1	0.000222361	0	0	0
LCA_Atta_gongo_prot_01_01	1040717	7.65049e-15	107	19078	CID	19778	2	789.448	-0.001341	-0.85045	1577.89	R.ISGLIYEETRGVLK.I	LAG_5402	2	90	86	7.65049e-15	1	4.94892e-08	0	0	0
LCA_Atta_gongo_prot_02_13	1040746	2.00387e-18	93	20385	CID	23592	2	933.004	-0.001585	-0.850432	1865	R.YVGSTSSLAVIQVEQGVK.Y	LAG_2404	2	252	240	2.00387e-18	1	1.30347e-11	0	0	0
LCA_Atta_gongo_prot_02_11	1040744	1.81501e-16	302	11110	CID	13456	2	933.004	-0.001585	-0.850432	1865	R.YVGSTSSLAVIQVEQGVK.Y	LAG_2404	2	238	215	1.81501e-16	1	1.18062e-09	0	0	0
LCA_Atta_gongo_prot_03_03	1040751	4.24545e-16	316	14659	CID	15643	2	933.004	-0.001585	-0.850432	1865	R.YVGSTSSLAVIQVEQGVK.Y	LAG_2404	2	234	209	4.24545e-16	1	2.76156e-09	0	0	0
LCA_Atta_gongo_prot_03_03	1040751	1.44485e-15	368	15041	CID	16060	2	933.004	-0.001585	-0.850432	1865	R.YVGSTSSLAVIQVEQGVK.Y	LAG_2404	2	192	171	1.44485e-15	1	9.39837e-09	0	0	0
LCA_Atta_gongo_prot_03_05	1040753	7.6143e-14	364	24560	CID	26579	2	933.004	-0.001585	-0.850432	1865	R.YVGSTSSLAVIQVEQGVK.Y	LAG_2404	2	133	105	7.6143e-14	1	4.95291e-07	0	0	0
LCA_Atta_gongo_prot_03_11	1040759	7.67827e-14	114	15703	CID	17213	2	933.004	-0.001585	-0.850432	1865	R.YVGSTSSLAVIQVEQGVK.Y	LAG_2404	2	125	97	7.67827e-14	1	4.99452e-07	0	0	0
LCA_Atta_gongo_prot_03_05	1040753	1.03036e-13	374	12335	CID	13355	2	933.004	-0.001585	-0.850432	1865	R.YVGSTSSLAVIQVEQGVK.Y	LAG_2404	2	168	131	1.03036e-13	1	6.7022e-07	0	0	0
LCA_Atta_gongo_prot_03_13	1040761	2.21869e-12	113	17608	CID	18097	2	933.004	-0.001585	-0.850432	1865	R.YVGSTSSLAVIQVEQGVK.Y	LAG_2404	2	109	72	2.21869e-12	1	1.4432e-05	0	0	0
LCA_Atta_gongo_prot_02_15	1040748	1.75238e-15	360	20727	CID	23645	3	861.489	-0.002195	-0.850181	2582.46	K.IGPGLATGNSIVLKPSEFTPLTTLR.M	LAG_3493	2	174	101	1.75238e-15	1	1.14544e-08	0	0	0
LCA_Atta_gongo_prot_02_08	1040741	1.04629e-13	35	15724	CID	19163	2	646.815	-0.001097	-0.849262	1292.62	K.GQGWIMWTWK.A	LAG_2627	2	68	62	1.04629e-13	1	6.69495e-07	0	0	0
LCA_Atta_gongo_prot_02_01	1040734	3.84348e-10	2140	11282	CID	13414	2	467.253	-0.000792	-0.849065	933.5	R.ISVVTDGSR.I	LAG_2109	2	82	70	3.84348e-10	1	0.00244866	0.00278422	0.0177515	0
LCA_Atta_gongo_prot_01_03	1040724	6.33039e-17	23	10434	CID	11266	2	1006.51	-0.001707	-0.848963	2012.02	R.KIWLDPAEQAEIGNANSR.K	LAG_3167	2	163	134	6.33039e-17	1	4.11776e-10	0	0	0
LCA_Atta_gongo_prot_01_01	1040717	7.77617e-12	472	10677	CID	11024	1	1583.72	-0.001342	-0.847859	1583.72	R.YNIPTNPSEGYSIE.M	LAG_1774	1	131	95	7.77617e-12	1	5.03021e-05	0.00156986	0.00248756	0
LCA_Atta_gongo_prot_02_03	1040736	7.01368e-14	852	11657	CID	13702	2	576.282	-0.000975	-0.847295	1151.56	K.ATVIGDGFDEK.T	LAG_2134	2	146	131	7.01368e-14	1	4.50377e-07	0	0	0
LCA_Atta_gongo_prot_02_03	1040736	1.02577e-11	1854	10124	CID	12021	2	576.282	-0.000975	-0.847295	1151.56	K.ATVIGDGFDEK.T	LAG_2134	2	123	93	1.02577e-11	1	6.58687e-05	0	0	0
LCA_Atta_gongo_prot_02_09	1040742	1.85585e-11	1371	18826	CID	22098	2	576.318	-0.000975	-0.847241	1151.63	K.TSLFQDISLK.Q	LAG_1154	2	104	99	1.85585e-11	1	0.000118751	0	0	0
LCA_Atta_gongo_prot_02_13	1040746	3.91056e-11	1469	18374	CID	21466	2	576.318	-0.000975	-0.847241	1151.63	K.TSLFQDISLK.Q	LAG_1154	2	84	79	3.91056e-11	1	0.000250227	0	0	0
LCA_Atta_gongo_prot_02_05	1040738	6.53296e-11	2075	18693	CID	21501	2	576.318	-0.000975	-0.847241	1151.63	K.TSLFQDISLK.Q	LAG_1154	2	123	108	6.53296e-11	1	0.000418028	0	0	0
LCA_Atta_gongo_prot_02_07	1040740	8.50058e-11	1897	18139	CID	21279	2	576.318	-0.000975	-0.847241	1151.63	K.TSLFQDISLK.Q	LAG_1154	2	115	99	8.50058e-11	1	0.000543931	0	0	0
LCA_Atta_gongo_prot_02_13	1040746	9.26194e-11	1554	18627	CID	21739	2	576.318	-0.000975	-0.847241	1151.63	K.TSLFQDISLK.Q	LAG_1154	2	105	95	9.26194e-11	1	0.000592649	0.000640615	0	0
LCA_Atta_gongo_prot_02_05	1040738	1.00899e-10	2165	12124	CID	14372	2	576.318	-0.000975	-0.847241	1151.63	K.TSLFQDISLK.Q	LAG_1154	2	114	95	1.00899e-10	1	0.00064563	0	0	0
LCA_Atta_gongo_prot_02_03	1040736	1.05425e-10	2597	12759	CID	14925	2	576.318	-0.000975	-0.847241	1151.63	K.TSLFQDISLK.Q	LAG_1154	2	122	100	1.05425e-10	1	0.000674588	0.000382263	0	0
LCA_Atta_gongo_prot_02_11	1040744	1.78595e-10	1557	19979	CID	23183	2	576.318	-0.000975	-0.847241	1151.63	K.TSLFQDISLK.Q	LAG_1154	2	76	63	1.78595e-10	1	0.00114278	0.00248293	0.0126582	0
LCA_Atta_gongo_prot_02_05	1040738	2.27938e-10	2329	21716	CID	24727	2	576.318	-0.000975	-0.847241	1151.63	K.TSLFQDISLK.Q	LAG_1154	2	119	97	2.27938e-10	1	0.00145852	0.000815328	0	0
LCA_Atta_gongo_prot_02_13	1040746	2.80844e-10	1660	18911	CID	22042	2	576.318	-0.000975	-0.847241	1151.63	K.TSLFQDISLK.Q	LAG_1154	2	107	85	2.80844e-10	1	0.00179705	0.00178465	0	0
LCA_Atta_gongo_prot_02_13	1040746	3.52041e-10	1685	18376	CID	21468	2	576.318	-0.000975	-0.847241	1151.63	K.TSLFQDISLK.Q	LAG_1154	2	107	84	3.52041e-10	1	0.00225263	0.00233372	0	0
LCA_Atta_gongo_prot_02_07	1040740	3.73149e-10	2156	13377	CID	16134	2	576.318	-0.000975	-0.847241	1151.63	K.TSLFQDISLK.Q	LAG_1154	2	106	85	3.73149e-10	1	0.00238769	0.000455996	0	0
LCA_Atta_gongo_prot_02_09	1040742	9.56842e-10	1885	20134	CID	23513	2	576.318	-0.000975	-0.847241	1151.63	K.TSLFQDISLK.Q	LAG_1154	2	102	79	9.56842e-10	1	0.00612259	0.00262329	0	0
LCA_Atta_gongo_prot_02_13	1040746	9.9804e-10	1805	15947	CID	18903	2	576.318	-0.000975	-0.847241	1151.63	K.TSLFQDISLK.Q	LAG_1154	2	78	57	9.9804e-10	1	0.00638621	0.0105438	0	0
LCA_Atta_gongo_prot_02_05	1040738	8.75623e-15	613	663	CID	983	3	648.701	-0.001645	-0.846793	1944.09	L.RIINEPTAAAIAYGLDKK.V	LAG_2234	1	261	193	8.75623e-15	1	5.6957e-08	0	0	0
LCA_Atta_gongo_prot_02_09	1040742	1.00569e-14	495	4312	CID	5904	3	648.701	-0.001645	-0.846793	1944.09	L.RIINEPTAAAIAYGLDKK.V	LAG_2234	1	219	170	1.00569e-14	1	6.54177e-08	0	0	0
LCA_Atta_gongo_prot_02_09	1040742	1.93259e-14	528	1499	CID	2246	3	648.701	-0.001645	-0.846793	1944.09	L.RIINEPTAAAIAYGLDKK.V	LAG_2234	1	212	151	1.93259e-14	1	1.2571e-07	0	0	0
LCA_Atta_gongo_prot_02_09	1040742	5.04298e-14	585	4204	CID	5775	3	648.701	-0.001645	-0.846793	1944.09	L.RIINEPTAAAIAYGLDKK.V	LAG_2234	1	230	166	5.04298e-14	1	3.28033e-07	0	0	0
LCA_Atta_gongo_prot_02_05	1040738	2.73998e-13	1001	4105	CID	5508	3	648.701	-0.001645	-0.846793	1944.09	L.RIINEPTAAAIAYGLDKK.V	LAG_2234	1	123	81	2.73998e-13	1	1.78229e-06	0	0	0
LCA_Atta_gongo_prot_02_11	1040744	4.57455e-13	812	4775	CID	6460	3	648.701	-0.001645	-0.846793	1944.09	L.RIINEPTAAAIAYGLDKK.V	LAG_2234	1	196	134	4.57455e-13	1	2.97563e-06	0	0	0
LCA_Atta_gongo_prot_02_09	1040742	5.46162e-13	887	8862	CID	11069	3	648.701	-0.001645	-0.846793	1944.09	L.RIINEPTAAAIAYGLDKK.V	LAG_2234	1	156	106	5.46162e-13	1	3.55264e-06	0	0	0
LCA_Atta_gongo_prot_03_01	1040749	1.7203e-12	1403	2486	CID	3149	3	648.701	-0.001645	-0.846793	1944.09	L.RIINEPTAAAIAYGLDKK.V	LAG_2234	1	139	89	1.7203e-12	1	1.11901e-05	0.000640615	0	0
LCA_Atta_gongo_prot_03_01	1040749	1.15085e-11	1777	2023	CID	2522	3	648.701	-0.001645	-0.846793	1944.09	L.RIINEPTAAAIAYGLDKK.V	LAG_2234	1	143	88	1.15085e-11	1	7.48596e-05	0.000983284	0	0
LCA_Atta_gongo_prot_02_13	1040746	2.56001e-11	1417	21009	CID	24252	3	1153.61	-0.002927	-0.846529	3458.81	R.LTENPLFNVLVLEAGPSNEGVLDSIIPFFADK.V	LAG_4156	2	228	75	2.56001e-11	1	0.000167713	0	0	0
LCA_Atta_gongo_prot_03_04	1040752	1.26018e-11	114	7174	CID	7586	2	577.274	-0.000975	-0.845839	1153.54	K.NTLGGGNGMVPH.Y	LAG_38	1	54	43	1.26018e-11	1	8.11556e-05	0.00862069	0.015625	0
LCA_Atta_gongo_prot_02_03	1040736	4.70731e-11	2337	18555	CID	21193	2	434.719	-0.000731	-0.842408	868.431	R.FPASSGFR.G	LAG_15251	2	100	100	4.70731e-11	1	0.000298246	0	0	0
LCA_Atta_gongo_prot_02_01	1040734	4.98172e-12	1195	8468	CID	10143	2	579.778	-0.000975	-0.842186	1158.55	R.ANSTPGDLNNR.F	LAG_15251	2	83	72	4.98172e-12	1	3.19897e-05	0	0	0
LCA_Atta_gongo_prot_02_11	1040744	5.80559e-10	1708	12043	CID	14545	2	579.809	-0.000975	-0.842141	1158.61	K.IVEGGVQAETR.V	LAG_77	2	46	32	5.80559e-10	1	0.003728	0.00587199	0.0243902	0
LCA_Atta_gongo_prot_03_04	1040752	3.1385e-10	181	10402	CID	10604	2	652.293	-0.001097	-0.842131	1303.58	R.SYTDEGRFDTL.I	LAG_4471	1	60	38	3.1385e-10	1	0.00201536	0.0222222	0.015625	0
LCA_Atta_gongo_prot_02_03	1040736	8.33739e-19	74	12805	CID	14979	2	942.465	-0.001585	-0.841895	1883.92	K.NTFGVGSQAIALSQYGDR.V	LAG_1450	2	224	218	8.33739e-19	1	5.42326e-12	0	0	0
LCA_Atta_gongo_prot_02_15	1040748	2.26758e-16	240	18480	CID	21288	2	942.465	-0.001585	-0.841895	1883.92	K.NTFGVGSQAIALSQYGDR.V	LAG_1450	2	183	167	2.26758e-16	1	1.475e-09	0	0	0
LCA_Atta_gongo_prot_02_05	1040738	8.64013e-16	399	8519	CID	10369	2	942.465	-0.001585	-0.841895	1883.92	K.NTFGVGSQAIALSQYGDR.V	LAG_1450	2	157	134	8.64013e-16	1	5.62019e-09	0	0	0
LCA_Atta_gongo_prot_02_02	1040735	1.06043e-14	184	16267	CID	17665	3	870.439	-0.002195	-0.841439	2609.3	K.TLTGGQTGFWLSEAAHPYYTLAPK.F	LAG_5169	2	163	98	1.06043e-14	1	6.92809e-08	0	0	0
LCA_Atta_gongo_prot_03_01	1040749	6.44573e-13	1198	24608	CID	25796	2	798.394	-0.001341	-0.840921	1595.78	R.NGLGVAGYLDEFANR.A	LAG_2465	2	93	68	6.44573e-13	1	4.17675e-06	0	0	0
LCA_Atta_gongo_prot_03_02	1040750	7.32483e-15	113	4490	CID	4965	2	653.305	-0.001097	-0.840827	1305.6	D.AGQAGSDDASGTLR.I	LAG_1450	1	169	152	7.32483e-15	1	4.73826e-08	0	0	0
LCA_Atta_gongo_prot_02_02	1040735	9.32077e-13	329	9594	CID	10644	2	653.855	-0.001097	-0.840119	1306.7	R.SLINNM*ITGVTK.G	LAG_2800	2	133	123	9.32077e-13	1	6.00259e-06	0	0	0
LCA_Atta_gongo_prot_03_01	1040749	1.66796e-10	2503	15123	CID	15887	2	944.499	-0.001585	-0.840082	1887.99	T.NNPLPEATVIAVGPGAPDR.N	LAG_3165	1	240	127	1.66796e-10	1	0.00108601	0.0011534	0.00255319	0
LCA_Atta_gongo_prot_02_01	1040734	1.78004e-14	494	11795	CID	13987	2	581.79	-0.000975	-0.839273	1162.57	R.FPGTIEAQDGK.L	LAG_3439	2	173	173	1.78004e-14	1	1.14304e-07	0	0	0
LCA_Atta_gongo_prot_03_15	1040763	1.3021e-12	32	18296	CID	21141	4	800.373	-0.002682	-0.838842	3198.47	R.EGILELTHNHGTESDPDFKGYASGNAEPGR.G	LAG_787	2	163	87	1.3021e-12	1	8.52626e-06	0	0	0
LCA_Atta_gongo_prot_02_01	1040734	8.17425e-14	641	16938	CID	19946	2	800.901	-0.001341	-0.838288	1600.8	R.SSSATSYLGPQFISR.K	LAG_4156	2	102	70	8.17425e-14	1	5.29681e-07	0	0	0
LCA_Atta_gongo_prot_02_03	1040736	2.60214e-10	2928	22494	CID	25350	2	473.273	-0.000792	-0.838264	945.54	K.LGIESWLK.D	LAG_38	2	108	102	2.60214e-10	1	0.00164866	0.00135089	0.010453	0
LCA_Atta_gongo_prot_02_05	1040738	5.26632e-10	2481	22259	CID	25298	2	473.273	-0.000792	-0.838264	945.54	K.LGIESWLK.D	LAG_38	2	105	92	5.26632e-10	1	0.00333663	0.00119474	0	0
LCA_Atta_gongo_prot_02_11	1040744	6.65932e-10	1736	14655	CID	17525	2	473.273	-0.000792	-0.838264	945.54	K.LGIESWLK.D	LAG_38	2	98	90	6.65932e-10	1	0.00421921	0.00629291	0.0879121	0
LCA_Atta_gongo_prot_02_03	1040736	3.17965e-17	236	12143	CID	14217	2	946.965	-0.001585	-0.837894	1892.92	R.VAFSSEEGVNEGQEILGK.F	LAG_2564	2	196	164	3.17965e-17	1	2.06828e-10	0	0	0
LCA_Atta_gongo_prot_02_07	1040740	1.94926e-15	471	12201	CID	14817	2	946.965	-0.001585	-0.837894	1892.92	R.VAFSSEEGVNEGQEILGK.F	LAG_2564	2	145	111	1.94926e-15	1	1.26795e-08	0	0	0
LCA_Atta_gongo_prot_03_02	1040750	1.99711e-15	96	12913	CID	13173	2	728.842	-0.001219	-0.837426	1456.68	R.MPLDDDYLPQIH.G	LAG_4380	1	102	96	1.99711e-15	1	1.28614e-08	0	0	0
LCA_Atta_gongo_prot_02_03	1040736	3.5146e-13	1090	12639	CID	14785	2	656.338	-0.001097	-0.836941	1311.67	R.GQAYFGGNTIGVK.G	LAG_1450	2	131	114	3.5146e-13	1	2.26888e-06	0	0	0
LCA_Atta_gongo_prot_02_01	1040734	6.08348e-12	1223	22798	CID	26750	2	656.338	-0.001097	-0.836941	1311.67	R.GQAYFGGNTIGVK.G	LAG_1450	2	94	75	6.08348e-12	1	3.92725e-05	0	0	0
LCA_Atta_gongo_prot_02_03	1040736	3.17719e-17	235	15146	CID	17526	2	730.403	-0.001219	-0.835636	1459.8	K.ILEASGTSLENVVK.V	LAG_77	2	157	155	3.17719e-17	1	2.05525e-10	0	0	0
LCA_Atta_gongo_prot_02_15	1040748	1.85806e-11	1361	20264	CID	23156	3	803.751	-0.002012	-0.835316	2409.24	R.VGSVGGTSASSPTVAGVFALLNDFR.L	LAG_2465	2	241	128	1.85806e-11	1	0.000121451	0	0	0
LCA_Atta_gongo_prot_02_09	1040742	2.60954e-11	1412	20137	CID	23516	3	803.751	-0.002012	-0.835316	2409.24	R.VGSVGGTSASSPTVAGVFALLNDFR.L	LAG_2465	2	233	126	2.60954e-11	1	0.000170571	0	0	0
LCA_Atta_gongo_prot_01_13	1040730	8.39832e-10	136	8597	CID	9072	1	877.456	-0.000732	-0.83471	877.457	K.LHDAFFK.F	LAG_2893	2	56	53	8.39832e-10	1	0.00527903	0.12	0.174419	0
LCA_Atta_gongo_prot_03_04	1040752	1.24985e-13	61	17735	CID	18582	5	950.867	-0.003963	-0.834455	4750.31	A.SVLDDDAEHLPPSDPIASPDDPRLPYAIDHTLLTPDATSAQIDR.L	LAG_2242	1	166	54	1.24985e-13	1	8.20215e-07	0	0	0
LCA_Atta_gongo_prot_02_02	1040735	2.01045e-18	62	17475	CID	18903	3	951.445	-0.002378	-0.833949	2852.32	K.GGTIVHESSHFLANGGTQDYAYGQSGAK.A	LAG_21041	2	192	132	2.01045e-18	1	1.31567e-11	0	0	0
LCA_Atta_gongo_prot_02_15	1040748	2.87218e-17	169	3261	CID	4379	3	951.445	-0.002378	-0.833949	2852.32	K.GGTIVHESSHFLANGGTQDYAYGQSGAK.A	LAG_21041	2	209	132	2.87218e-17	1	1.87959e-10	0	0	0
LCA_Atta_gongo_prot_02_03	1040736	1.84665e-15	500	23154	CID	26054	2	805.906	-0.001341	-0.833082	1610.81	K.QFIDDLEQALYGAK.I	LAG_2329	2	138	132	1.84665e-15	1	1.19455e-08	0	0	0
LCA_Atta_gongo_prot_01_06	1040718	7.79998e-21	5	8968	CID	9167	3	732.662	-0.001829	-0.833059	2195.97	K.HYAGWADKNFGQVSESDER.K	LAG_3493	2	139	119	7.79998e-21	1	5.07858e-14	0	0	0
LCA_Atta_gongo_prot_01_01	1040717	8.35722e-11	719	2587	CID	2919	2	586.288	-0.000975	-0.832834	1171.57	Y.KGGEAAEQEPR.L	LAG_38	1	151	125	8.35722e-11	1	0.000536651	0.00386598	0	0
LCA_Atta_gongo_prot_01_07	1040721	3.74926e-13	111	9821	CID	10273	4	586.557	-0.00195	-0.832452	2343.21	-.TLVPPQKPIDWNHSPEDITR.L	LAG_100	2	173	98	3.74926e-13	1	2.44322e-06	0	0	0
LCA_Atta_gongo_prot_02_03	1040736	6.2428e-15	600	21486	CID	24292	2	879.976	-0.001463	-0.83232	1758.95	K.IGFPVLTVTEMPEGIR.V	LAG_1037	2	143	120	6.2428e-15	1	4.05118e-08	0	0	0
LCA_Atta_gongo_prot_02_05	1040738	7.30266e-11	2097	17274	CID	19980	2	733.409	-0.001219	-0.832211	1465.81	R.EIYLLPFMLAQK.L	LAG_2564	2	103	74	7.30266e-11	1	0.000470292	0	0	0
LCA_Atta_gongo_prot_02_05	1040738	8.0875e-11	2110	16672	CID	19315	2	660.329	-0.001097	-0.831883	1319.65	K.LSDLEVDEMIR.E	LAG_1581	2	77	59	8.0875e-11	1	0.000519331	0	0	0
LCA_Atta_gongo_prot_02_03	1040736	9.56937e-12	1836	16102	CID	18544	2	697.857	-0.00116	-0.831786	1395.71	R.TANSGAIEASSIFK.F	LAG_3272	2	83	60	9.56937e-12	1	6.19019e-05	0	0	-1
LCA_Atta_gongo_prot_02_04	1040737	2.98149e-13	124	11902	CID	13454	2	513.784	-0.000853	-0.831567	1026.56	R.VTGFGFLASK.E	LAG_2207	2	122	122	2.98149e-13	1	1.90778e-06	0	0	0
LCA_Atta_gongo_prot_03_01	1040749	1.59219e-11	1843	19472	CID	20248	2	990.478	-0.001644	-0.831255	1978.95	T.IQFGLDAGQAGSDDASGTLR.I	LAG_1450	1	118	58	1.59219e-11	1	0.000103756	0.000983284	0	1
LCA_Atta_gongo_prot_02_02	1040735	3.59822e-13	292	4873	CID	5568	2	514.763	-0.000853	-0.829986	1028.52	R.HVMTNLGEK.L	LAG_1581	2	114	110	3.59822e-13	1	2.29241e-06	0	0	0
LCA_Atta_gongo_prot_02_02	1040735	6.5585e-11	627	23203	CID	24763	3	882.793	-0.002195	-0.829664	2646.37	R.EETIMDLLAEQALWPNIIMLFR.E	LAG_1188	2	198	98	6.5585e-11	1	0.000428	0.00131406	0.00299401	0
LCA_Atta_gongo_prot_01_13	1040730	3.29605e-12	44	12473	CID	12996	3	885.475	-0.002195	-0.827151	2654.41	R.IEYLNPPYM*TVPRPQLLNVPQR.L	LAG_2522	2	208	102	3.29605e-12	1	2.15096e-05	0	0	0
LCA_Atta_gongo_prot_01_01	1040717	5.09004e-13	291	11955	CID	12292	1	1181.58	-0.000976	-0.826486	1181.58	K.FEIDFASPQK.T	LAG_5169	2	85	82	5.09004e-13	1	3.25699e-06	0	0	0
LCA_Atta_gongo_prot_02_05	1040738	5.08835e-11	2031	4623	CID	6151	2	590.801	-0.000975	-0.826473	1180.6	K.VTYTNAQGAQK.S	LAG_5021	2	66	49	5.08835e-11	1	0.000326744	0	0	0
LCA_Atta_gongo_prot_02_02	1040735	5.49472e-10	849	2577	CID	3078	2	406.219	-0.00067	-0.826385	811.431	K.VSVVSHPS.L	LAG_3573	1	102	96	5.49472e-10	1	0.00348134	0.00572082	0.0104987	0
LCA_Atta_gongo_prot_02_09	1040742	1.20745e-15	393	19137	CID	22435	2	961.024	-0.001585	-0.825636	1921.04	R.YSNFPVGAALLAADGTIIK.G	LAG_7998	2	148	124	1.20745e-15	1	7.86173e-09	0	0	0
LCA_Atta_gongo_prot_01_01	1040717	1.33761e-12	353	16394	CID	16922	2	1183.05	-0.001951	-0.825459	2365.1	K.ADQPVDNYWFNAPFVGGNPTR.N	LAG_5300	2	151	89	1.33761e-12	1	8.72323e-06	0	0	0
LCA_Atta_gongo_prot_01_02	1040722	2.08039e-13	110	24210	CID	24875	3	813.399	-0.002012	-0.825408	2438.18	R.HYFQNTQGIIFVVDSNDRER.V	LAG_3896	2	151	74	2.08039e-13	1	1.35569e-06	0	0	0
LCA_Atta_gongo_prot_01_09	1040720	1.11398e-11	112	17067	CID	17862	3	813.399	-0.002012	-0.825408	2438.18	R.HYFQNTQGIIFVVDSNDRER.V	LAG_3896	2	157	75	1.11398e-11	1	7.2593e-05	0	0	0
LCA_Atta_gongo_prot_01_13	1040730	1.00069e-10	81	20270	CID	21218	3	813.399	-0.002012	-0.825408	2438.18	R.HYFQNTQGIIFVVDSNDRER.V	LAG_3896	2	143	59	1.00069e-10	1	0.000652102	0.0379747	0	0
LCA_Atta_gongo_prot_03_03	1040751	1.8884e-11	1175	6613	CID	7529	2	591.791	-0.000975	-0.82509	1182.57	H.YSGTTLDAQAR.Y	LAG_38	1	84	66	1.8884e-11	1	0.000121262	0.000773994	0	0
LCA_Atta_gongo_prot_02_01	1040734	3.5336e-13	805	20319	CID	23943	2	592.343	-0.000975	-0.824321	1183.68	R.VLNENNVIIR.N	LAG_326	2	111	111	3.5336e-13	1	2.26107e-06	0	0	0
LCA_Atta_gongo_prot_02_03	1040736	3.78238e-11	2271	20946	CID	23723	2	1185.14	-0.001951	-0.824007	2369.27	K.SILENYITGKPQDPQNIIVGLG.K	LAG_38	1	197	81	3.78238e-11	1	0.000246834	0	0	0
LCA_Atta_gongo_prot_02_03	1040736	7.2219e-10	3266	14701	CID	17058	2	408.234	-0.00067	-0.822305	815.462	K.IVDVDVR.S	LAG_3258	2	88	88	7.2219e-10	1	0.00453956	0.00426569	0.0310559	0
LCA_Atta_gongo_prot_03_03	1040751	3.32071e-19	116	18842	CID	20214	3	1188.57	-0.002927	-0.821625	3563.71	R.DIFDPPILDPHAGTVWTSGQQATATWDTSNPPK.Q	LAG_5486	2	206	127	3.32071e-19	1	2.17595e-12	0	0	0
LCA_Atta_gongo_prot_03_05	1040753	2.50782e-18	132	17489	CID	19016	3	1188.57	-0.002927	-0.821625	3563.71	R.DIFDPPILDPHAGTVWTSGQQATATWDTSNPPK.Q	LAG_5486	2	223	136	2.50782e-18	1	1.64329e-11	0	0	0
LCA_Atta_gongo_prot_03_03	1040751	7.49966e-17	245	17665	CID	18925	3	1188.57	-0.002927	-0.821625	3563.71	R.DIFDPPILDPHAGTVWTSGQQATATWDTSNPPK.Q	LAG_5486	2	206	115	7.49966e-17	1	4.91429e-10	0	0	0
LCA_Atta_gongo_prot_03_01	1040749	1.22017e-16	316	28094	CID	29708	3	1188.57	-0.002927	-0.821625	3563.71	R.DIFDPPILDPHAGTVWTSGQQATATWDTSNPPK.Q	LAG_5486	2	191	104	1.22017e-16	1	7.99538e-10	0	0	0
LCA_Atta_gongo_prot_03_07	1040755	6.77968e-16	155	19800	CID	21794	3	1188.57	-0.002927	-0.821625	3563.71	R.DIFDPPILDPHAGTVWTSGQQATATWDTSNPPK.Q	LAG_5486	2	212	109	6.77968e-16	1	4.44251e-09	0	0	0
LCA_Atta_gongo_prot_01_04	1040725	4.52224e-15	15	12271	CID	12828	2	966.959	-0.001585	-0.820569	1932.91	K.GYYFGLNGEHTLYDVGK.E	LAG_3309	2	113	71	4.52224e-15	1	2.93836e-08	0	0	0
LCA_Atta_gongo_prot_02_02	1040735	4.58944e-10	829	26116	CID	27625	3	409.222	-0.001005	-0.820319	1225.65	K.ATHGGVSLEVGAK.T	LAG_4727	2	119	94	4.58944e-10	1	0.00296275	0.00360577	0.00819672	0
LCA_Atta_gongo_prot_02_01	1040734	2.99567e-13	782	20127	CID	23706	2	1190.58	-0.001951	-0.820242	2380.15	R.YPNYYLAGVPVEEYYAGNLGK.L	LAG_2353	2	290	186	2.99567e-13	1	1.95362e-06	0	0	0
LCA_Atta_gongo_prot_03_03	1040751	7.66368e-19	127	13759	CID	14675	2	967.989	-0.001585	-0.819696	1934.97	R.AYPDVSAQGNGFQVVIGGR.V	LAG_2465	2	145	120	7.66368e-19	1	4.98984e-12	0	0	0
LCA_Atta_gongo_prot_02_05	1040738	3.69924e-12	1494	19410	CID	22257	2	595.826	-0.000975	-0.819503	1190.64	K.LLDLTMLDTR.Q	LAG_419	2	65	61	3.69924e-12	1	2.36705e-05	0	0	0
LCA_Atta_gongo_prot_01_04	1040725	1.58216e-12	57	9583	CID	10009	2	745.393	-0.001219	-0.818831	1489.78	K.FLGRPPDNDAFLK.E	LAG_100	2	137	111	1.58216e-12	1	1.02138e-05	0	0	0
LCA_Atta_gongo_prot_01_02	1040722	5.12356e-11	253	9882	CID	10168	2	745.393	-0.001219	-0.818831	1489.78	K.FLGRPPDNDAFLK.E	LAG_100	2	63	38	5.12356e-11	1	0.000330756	0	0	0
LCA_Atta_gongo_prot_02_01	1040734	2.20739e-10	2008	18070	CID	21169	2	596.821	-0.000975	-0.818136	1192.64	R.FEQLGVPFQK.K	LAG_787	2	103	80	2.20739e-10	1	0.00141245	0.000967118	0.00617284	0
LCA_Atta_gongo_prot_03_03	1040751	2.07006e-12	936	21961	CID	23631	4	1045.01	-0.003415	-0.817686	4177.03	R.DIFDPPILDPHAGTVWTSGQQATATWDTSNPPKQITDR.F	LAG_5486	2	183	72	2.07006e-12	1	1.35758e-05	0.000773994	0	0
LCA_Atta_gongo_prot_01_03	1040724	5.24995e-12	125	12456	CID	13366	2	895.949	-0.001463	-0.817481	1790.89	K.SYELPDGQVITIGNER.F	LAG_4339	2	118	70	5.24995e-12	1	3.40688e-05	0	0	0
LCA_Atta_gongo_prot_01_04	1040725	1.31572e-10	111	11017	CID	11492	2	973.922	-0.001585	-0.814702	1946.84	K.SPYQEPFFDSGFM*NHK.A	LAG_3638	2	125	51	1.31572e-10	1	0.00085382	0.0471698	0	0
LCA_Atta_gongo_prot_02_07	1040740	6.45832e-11	1859	15977	CID	18936	3	749.393	-0.001829	-0.814461	2246.17	L.VANAGVSVVKPAAELTQDDFSK.V	LAG_2248	1	168	81	6.45832e-11	1	0.000421462	0	0	0
LCA_Atta_gongo_prot_03_01	1040749	1.98918e-10	2554	13985	CID	14749	2	674.817	-0.001097	-0.814022	1348.63	R.GANWGVVDPDYR.V	LAG_6812	2	109	60	1.98918e-10	1	0.00128104	0.0011534	0.00255319	0
LCA_Atta_gongo_prot_01_04	1040725	3.43862e-10	145	11013	CID	11488	2	599.861	-0.000975	-0.81399	1198.72	K.LSSLPVTVLGGR.V	LAG_2353	2	114	92	3.43862e-10	1	0.00221447	0.0942029	0.121212	0
LCA_Atta_gongo_prot_02_02	1040735	3.36579e-10	792	17845	CID	19282	3	524.933	-0.001279	-0.813906	1572.78	R.TTHEVYFYPFLR.S	LAG_12790	2	102	72	3.36579e-10	1	0.00216757	0.00250627	0	0
LCA_Atta_gongo_prot_02_05	1040738	2.40098e-17	227	12980	CID	15303	2	749.905	-0.001219	-0.813904	1498.8	K.QLPVATDLAAVNMR.L	LAG_1154	2	78	78	2.40098e-17	1	1.55314e-10	0	0	0
LCA_Atta_gongo_prot_02_01	1040734	6.4325e-17	149	23087	CID	27076	2	749.905	-0.001219	-0.813904	1498.8	K.QLPVATDLAAVNMR.L	LAG_1154	2	84	83	6.4325e-17	1	4.16103e-10	0	0	0
LCA_Atta_gongo_prot_03_02	1040750	4.76402e-12	311	19476	CID	20080	2	675.35	-0.001097	-0.813379	1349.69	Y.DIIDETLDLFR.A	LAG_1324	1	116	103	4.76402e-12	1	3.05917e-05	0	0	0
LCA_Atta_gongo_prot_02_09	1040742	4.34914e-13	856	21362	CID	24821	3	999.489	-0.002435	-0.813359	2994.45	R.YFAWLEEQLNNGVVLNESQGADQLEK.F	LAG_1536	2	173	91	4.34914e-13	1	2.84404e-06	0	0	2
LCA_Atta_gongo_prot_03_05	1040753	4.23056e-10	838	15184	CID	16489	3	1025.79	-0.002498	-0.812756	3074.35	R.DIDNQGGSVQELYFYMNSGHTQTEANR.M	LAG_3369	2	197	68	4.23056e-10	1	0.00276758	0.00235849	0	1
LCA_Atta_gongo_prot_02_06	1040739	1.67758e-10	314	11942	CID	14023	2	488.274	-0.000792	-0.812512	975.541	K.GPIYLWAR.R	LAG_4027	2	70	63	1.67758e-10	1	0.00106288	0	0	0
LCA_Atta_gongo_prot_03_03	1040751	3.28121e-16	300	21075	CID	22654	4	1052	-0.003415	-0.812256	4204.97	R.QQPPYNALISSYIDGGSPGQDHSSNIPPPPGGFPTGDHFR.A	LAG_4502	2	185	103	3.28121e-16	1	2.15241e-09	0	0	0
LCA_Atta_gongo_prot_03_03	1040751	8.84522e-15	466	20792	CID	22329	4	1052	-0.003415	-0.812256	4204.97	R.QQPPYNALISSYIDGGSPGQDHSSNIPPPPGGFPTGDHFR.A	LAG_4502	2	185	91	8.84522e-15	1	5.80229e-08	0	0	0
LCA_Atta_gongo_prot_03_03	1040751	2.42696e-10	1562	19662	CID	21102	2	677.356	-0.001097	-0.810971	1353.7	S.NFGIDFIEGITK.A	LAG_1156	1	135	86	2.42696e-10	1	0.00156296	0.00448718	0.00338983	0
LCA_Atta_gongo_prot_02_01	1040734	7.55708e-10	2305	10131	CID	12113	3	526.926	-0.001279	-0.810826	1578.77	K.LWNNAHQPDQVEK.Q	LAG_1156	2	93	56	7.55708e-10	1	0.00487854	0.00473526	0	0
LCA_Atta_gongo_prot_02_01	1040734	3.15777e-15	350	26091	CID	30209	2	1015.5	-0.001644	-0.810763	2028.99	K.SGQLNGYAGDVWNVQPAPR.D	LAG_38	2	246	186	3.15777e-15	1	2.05603e-08	0	0	1
LCA_Atta_gongo_prot_01_07	1040721	3.50675e-12	146	10765	CID	11247	2	1055.59	-0.001707	-0.809495	2110.17	L.RVAPEEHPVLLTEAPLNPK.A	LAG_1963	1	159	81	3.50675e-12	1	2.28325e-05	0	0	0
LCA_Atta_gongo_prot_03_01	1040749	1.41418e-12	1354	10735	CID	11515	2	678.846	-0.001097	-0.80919	1356.69	R.EAGVGNLGLQDQR.E	LAG_2207	2	88	79	1.41418e-12	1	9.12938e-06	0	0	0
LCA_Atta_gongo_prot_02_13	1040746	6.55024e-14	529	21978	CID	25226	2	755.405	-0.001219	-0.807978	1509.8	K.VIIETSFLTTEEK.I	LAG_2242	2	91	80	6.55024e-14	1	4.22857e-07	0	0	0
LCA_Atta_gongo_prot_02_07	1040740	6.39585e-10	2241	19072	CID	22254	2	755.405	-0.001219	-0.807978	1509.8	K.VIIETSFLTTEEK.I	LAG_2242	2	59	26	6.39585e-10	1	0.0041289	0.0017707	0	0
LCA_Atta_gongo_prot_02_04	1040737	2.31627e-11	303	12156	CID	13724	2	491.232	-0.000792	-0.807619	981.457	K.YMVYMFK.F	LAG_3439	2	75	70	2.31627e-11	1	0.000145597	0	0	0
LCA_Atta_gongo_prot_03_05	1040753	3.78674e-13	432	19805	CID	21535	2	1058.98	-0.001707	-0.806897	2116.96	R.ESSELIYENFAVAGDWMR.N	LAG_4473	2	225	136	3.78674e-13	1	2.46318e-06	0	0	0
LCA_Atta_gongo_prot_03_07	1040755	1.51932e-15	176	14094	CID	15575	2	1059.47	-0.001707	-0.806523	2117.94	R.SLETGMYAGVENWSTSNGSK.V	LAG_3917	2	299	227	1.51932e-15	1	9.90073e-09	0	0	0
LCA_Atta_gongo_prot_03_03	1040751	3.25136e-15	408	16352	CID	17479	2	1059.47	-0.001707	-0.806523	2117.94	R.SLETGMYAGVENWSTSNGSK.V	LAG_3917	2	229	182	3.25136e-15	1	2.11876e-08	0	0	0
LCA_Atta_gongo_prot_03_01	1040749	1.18522e-12	1322	20795	CID	21629	2	1059.47	-0.001707	-0.806523	2117.94	R.SLETGMYAGVENWSTSNGSK.V	LAG_3917	2	197	132	1.18522e-12	1	7.72357e-06	0	0	0
LCA_Atta_gongo_prot_02_07	1040740	2.89604e-10	2092	22696	CID	26053	3	833.12	-0.002012	-0.805869	2497.35	R.SGVASVIAPLNEPAGFVGGNMLAVVK.N	LAG_2627	2	126	53	2.89604e-10	1	0.00189381	0.000455996	0	0
LCA_Atta_gongo_prot_02_13	1040746	5.24724e-13	830	9425	CID	11645	3	760.41	-0.001829	-0.80266	2279.22	K.HIVDAEVLITTPFHPGYLTR.E	LAG_38	2	205	129	5.24724e-13	1	3.41939e-06	0	0	0
LCA_Atta_gongo_prot_03_03	1040751	4.82675e-10	1665	24988	CID	26887	2	836.469	-0.001341	-0.802643	1671.93	M.ASGPVVAIVFEGLDAVK.T	LAG_2957	1	125	61	4.82675e-10	1	0.00313622	0.00601685	0.00338983	0
LCA_Atta_gongo_prot_03_03	1040751	1.26338e-22	26	12383	CID	13233	2	989.976	-0.001585	-0.80149	1978.95	T.IQFGLDAGQAGSDDASGTLR.I	LAG_1450	1	292	277	1.26338e-22	1	8.23287e-16	0	0	0
LCA_Atta_gongo_prot_03_03	1040751	1.79667e-19	102	14954	CID	15968	2	989.976	-0.001585	-0.80149	1978.95	T.IQFGLDAGQAGSDDASGTLR.I	LAG_1450	1	199	172	1.79667e-19	1	1.17081e-12	0	0	0
LCA_Atta_gongo_prot_03_09	1040757	7.27158e-19	45	13996	CID	15453	2	989.976	-0.001585	-0.80149	1978.95	T.IQFGLDAGQAGSDDASGTLR.I	LAG_1450	1	220	184	7.27158e-19	1	4.73856e-12	0	0	0
LCA_Atta_gongo_prot_03_05	1040753	1.7025e-16	212	13070	CID	14171	2	989.976	-0.001585	-0.80149	1978.95	T.IQFGLDAGQAGSDDASGTLR.I	LAG_1450	1	193	141	1.7025e-16	1	1.10944e-09	0	0	0
LCA_Atta_gongo_prot_03_07	1040755	6.35669e-16	153	17344	CID	19145	2	989.976	-0.001585	-0.80149	1978.95	T.IQFGLDAGQAGSDDASGTLR.I	LAG_1450	1	167	126	6.35669e-16	1	4.14237e-09	0	0	0
LCA_Atta_gongo_prot_03_09	1040757	6.01359e-12	233	15717	CID	17398	2	989.976	-0.001585	-0.80149	1978.95	T.IQFGLDAGQAGSDDASGTLR.I	LAG_1450	1	80	29	6.01359e-12	1	3.91879e-05	0	0	0
LCA_Atta_gongo_prot_02_09	1040742	1.29007e-20	78	20677	CID	24084	4	1067.3	-0.003415	-0.800608	4266.19	R.FGVIIDQSYPSTIGTPGSGVLLSAVNFVSPQTSITVNSGAER.V	LAG_543	2	226	140	1.29007e-20	1	8.46447e-14	0	0	0
LCA_Atta_gongo_prot_02_11	1040744	1.88035e-20	60	20616	CID	23856	4	1067.3	-0.003415	-0.800608	4266.19	R.FGVIIDQSYPSTIGTPGSGVLLSAVNFVSPQTSITVNSGAER.V	LAG_543	2	228	144	1.88035e-20	1	1.23375e-13	0	0	0
LCA_Atta_gongo_prot_02_15	1040748	6.89097e-19	61	19760	CID	22636	4	1067.3	-0.003415	-0.800608	4266.19	R.FGVIIDQSYPSTIGTPGSGVLLSAVNFVSPQTSITVNSGAER.V	LAG_543	2	225	136	6.89097e-19	1	4.52134e-12	0	0	0
LCA_Atta_gongo_prot_02_01	1040734	3.33415e-16	217	16019	CID	18914	2	762.392	-0.001219	-0.800574	1523.78	G.VSIGPTSDMYIVNK.D	LAG_2404	1	188	174	3.33415e-16	1	2.15678e-09	0	0	0
LCA_Atta_gongo_prot_01_02	1040722	5.39169e-13	125	15787	CID	16270	3	1068.55	-0.002561	-0.79967	3203.65	Y.LVHWPVAFVPGDALNPPHPTIPGESALDEK.T	LAG_1156	1	199	88	5.39169e-13	1	3.53052e-06	0	0	0
LCA_Atta_gongo_prot_03_03	1040751	5.71399e-13	774	16665	CID	17825	3	1068.55	-0.002561	-0.79967	3203.65	Y.LVHWPVAFVPGDALNPPHPTIPGESALDEK.T	LAG_1156	1	178	84	5.71399e-13	1	3.74156e-06	0	0	0
LCA_Atta_gongo_prot_02_01	1040734	1.44583e-14	478	9915	CID	11869	2	915.928	-0.001463	-0.799649	1830.85	K.LVTQEQSDYSPSTGYR.I	LAG_139	2	163	140	1.44583e-14	1	9.3825e-08	0	0	0
LCA_Atta_gongo_prot_02_15	1040748	1.76802e-14	510	21493	CID	24461	2	687.89	-0.001097	-0.798552	1374.77	R.AIAQAGGNVAVIYK.S	LAG_2248	2	74	63	1.76802e-14	1	1.14369e-07	0	0	0
LCA_Atta_gongo_prot_02_13	1040746	4.82975e-11	1484	20139	CID	23340	2	687.89	-0.001097	-0.798552	1374.77	R.AIAQAGGNVAVIYK.S	LAG_2248	2	61	38	4.82975e-11	1	0.000312425	0	0	0
LCA_Atta_gongo_prot_02_02	1040735	7.44276e-10	885	9537	CID	10586	1	994.47	-0.000793	-0.797869	994.47	-.M*IFNYYK.Q	LAG_1317	2	56	50	7.44276e-10	1	0.00467839	0.00678733	0.0130208	0
LCA_Atta_gongo_prot_01_01	1040717	4.26008e-18	17	5469	CID	5837	2	765.844	-0.001219	-0.796965	1530.68	R.SAGSSTYNYDNPVR.R	LAG_2404	2	200	186	4.26008e-18	1	2.75574e-11	0	0	0
LCA_Atta_gongo_prot_02_01	1040734	3.40761e-17	124	10559	CID	12603	2	765.844	-0.001219	-0.796965	1530.68	R.SAGSSTYNYDNPVR.R	LAG_2404	2	169	156	3.40761e-17	1	2.2043e-10	0	0	0
LCA_Atta_gongo_prot_02_02	1040735	7.00636e-12	456	5341	CID	6111	1	842.509	-0.000671	-0.796889	842.509	K.IAIVGGNAK.S	LAG_2564	2	68	68	7.00636e-12	1	4.46373e-05	0.00131406	0.00299401	0
LCA_Atta_gongo_prot_02_05	1040738	9.48753e-16	403	14311	CID	16770	2	842.946	-0.001341	-0.796476	1684.89	K.SGIQIVGDDLTVTNPR.R	LAG_1277	2	119	96	9.48753e-16	1	6.1568e-09	0	0	0
LCA_Atta_gongo_prot_02_01	1040734	4.84179e-12	1183	21093	CID	24843	2	842.956	-0.001341	-0.796467	1684.91	R.AM*LGATNPLASPIGSIR.G	LAG_2957	2	117	87	4.84179e-12	1	3.14599e-05	0	0	0
LCA_Atta_gongo_prot_01_06	1040718	5.46341e-19	8	9025	CID	9224	2	766.409	-0.001219	-0.796378	1531.81	R.IPATGVSGSTSWQIK.Y	LAG_10889	2	164	157	5.46341e-19	1	3.54022e-12	0	0	0
LCA_Atta_gongo_prot_02_03	1040736	1.50698e-10	2721	17423	CID	19954	2	766.409	-0.001219	-0.796378	1531.81	R.IPATGVSGSTSWQIK.Y	LAG_10889	2	105	60	1.50698e-10	1	0.000976502	0.0010661	0	0
LCA_Atta_gongo_prot_03_01	1040749	1.15841e-10	2400	27456	CID	28990	2	767.888	-0.001219	-0.794843	1534.77	R.DVVSTGTTGDNVTIR.F	LAG_2404	2	88	45	1.15841e-10	1	0.000750635	0.0011534	0	0
LCA_Atta_gongo_prot_02_05	1040738	5.19102e-18	162	17774	CID	20527	2	844.888	-0.001341	-0.794645	1688.77	K.LISWYDNEWGYSR.R	LAG_3439	2	182	180	5.19102e-18	1	3.35111e-11	0	0	0
LCA_Atta_gongo_prot_02_09	1040742	8.23948e-18	201	17252	CID	20415	2	844.888	-0.001341	-0.794645	1688.77	K.LISWYDNEWGYSR.R	LAG_3439	2	126	123	8.23948e-18	1	5.31907e-11	0	0	0
LCA_Atta_gongo_prot_02_05	1040738	9.10983e-18	185	23259	CID	26281	2	844.888	-0.001341	-0.794645	1688.77	K.LISWYDNEWGYSR.R	LAG_3439	2	143	136	9.10983e-18	1	5.88094e-11	0	0	0
LCA_Atta_gongo_prot_02_07	1040740	1.00154e-17	200	17878	CID	20996	2	844.888	-0.001341	-0.794645	1688.77	K.LISWYDNEWGYSR.R	LAG_3439	2	167	162	1.00154e-17	1	6.46556e-11	0	0	0
LCA_Atta_gongo_prot_02_07	1040740	1.23392e-17	214	14642	CID	17518	2	844.888	-0.001341	-0.794645	1688.77	K.LISWYDNEWGYSR.R	LAG_3439	2	155	149	1.23392e-17	1	7.96572e-11	0	0	0
LCA_Atta_gongo_prot_02_07	1040740	2.38853e-17	249	13612	CID	16394	2	844.888	-0.001341	-0.794645	1688.77	K.LISWYDNEWGYSR.R	LAG_3439	2	130	122	2.38853e-17	1	1.54193e-10	0	0	0
LCA_Atta_gongo_prot_02_07	1040740	2.21298e-16	350	22614	CID	25969	2	844.888	-0.001341	-0.794645	1688.77	K.LISWYDNEWGYSR.R	LAG_3439	2	112	101	2.21298e-16	1	1.42861e-09	0	0	0
LCA_Atta_gongo_prot_02_15	1040748	1.41359e-15	347	17611	CID	20372	2	844.888	-0.001341	-0.794645	1688.77	K.LISWYDNEWGYSR.R	LAG_3439	2	85	71	1.41359e-15	1	9.12554e-09	0	0	0
LCA_Atta_gongo_prot_03_02	1040750	6.15565e-18	40	14017	CID	14280	2	844.958	-0.001341	-0.794579	1688.91	K.LPLDSDKIDFVEGLK.T	LAG_1949	2	182	177	6.15565e-18	1	3.98878e-11	0	0	0
LCA_Atta_gongo_prot_01_11	1040727	7.08899e-11	96	8553	CID	9080	2	537.772	-0.000853	-0.794474	1074.54	R.YQYQAVFR.D	LAG_3739	2	45	37	7.08899e-11	1	0.000449144	0.0347826	0.0701754	0
LCA_Atta_gongo_prot_03_03	1040751	9.71102e-13	836	11191	CID	12008	2	537.782	-0.000853	-0.794459	1074.56	K.AVEEGIFGPR.Y	LAG_5224	2	87	83	9.71102e-13	1	6.21384e-06	0	0	0
LCA_Atta_gongo_prot_01_01	1040717	1.54176e-12	360	3984	CID	4343	2	691.82	-0.001097	-0.794016	1382.63	R.DVPHDTYPAPDR.R	LAG_4670	2	44	31	1.54176e-12	1	9.92894e-06	0	0	0
LCA_Atta_gongo_prot_01_03	1040724	3.07283e-11	163	3113	CID	3618	2	538.29	-0.000853	-0.793709	1075.57	F.KLSEGDAISR.Y	LAG_4305	1	120	107	3.07283e-11	1	0.000196623	0.00578035	0.00884956	0
LCA_Atta_gongo_prot_02_02	1040735	7.51304e-12	459	20394	CID	21949	2	845.9	-0.001341	-0.793695	1690.79	K.WAWDLEPLMDWTK.K	LAG_2353	2	134	96	7.51304e-12	1	4.85011e-05	0.00131406	0.00299401	0
LCA_Atta_gongo_prot_01_03	1040724	3.35269e-14	56	12432	CID	13336	2	923.009	-0.001463	-0.793515	1845.01	R.KLQTSPEVSPYILDVR.G	LAG_3994	2	110	72	3.35269e-14	1	2.17568e-07	0	0	0
LCA_Atta_gongo_prot_02_04	1040737	1.45084e-10	400	6798	CID	8056	2	423.258	-0.00067	-0.793117	845.509	R.STVAQLVK.T	LAG_3974	2	85	84	1.45084e-10	1	0.000919223	0.00242718	0.00680272	0
LCA_Atta_gongo_prot_01_07	1040721	6.09007e-14	87	11163	CID	11654	2	846.954	-0.001341	-0.792706	1692.9	R.HLQLAIRNDEELNK.L	LAG_2097	2	96	71	6.09007e-14	1	3.93952e-07	0	0	0
LCA_Atta_gongo_prot_01_08	1040719	2.23134e-11	177	17489	CID	18252	2	846.954	-0.001341	-0.792706	1692.9	R.HLQLAIRNDEELNK.L	LAG_2097	2	65	20	2.23134e-11	1	0.00014434	0.00555556	0	0
LCA_Atta_gongo_prot_01_08	1040719	2.22915e-10	222	15488	CID	16079	2	846.954	-0.001341	-0.792706	1692.9	R.HLQLAIRNDEELNK.L	LAG_2097	2	79	31	2.22915e-10	1	0.00144199	0.0176211	0	0
LCA_Atta_gongo_prot_02_02	1040735	4.95014e-12	434	10277	CID	11342	1	1078.51	-0.000854	-0.792287	1078.51	R.FGNMPAQWK.A	LAG_2012	2	95	87	4.95014e-12	1	3.15371e-05	0	0	0
LCA_Atta_gongo_prot_01_01	1040717	4.95117e-14	172	8593	CID	8956	2	770.389	-0.001219	-0.792263	1539.77	G.VSIGPTSDM*YIVNK.D	LAG_2404	1	103	83	4.95117e-14	1	3.20279e-07	0	0	0
LCA_Atta_gongo_prot_03_01	1040749	2.26796e-12	1447	11989	CID	12770	2	770.389	-0.001219	-0.792263	1539.77	G.VSIGPTSDM*YIVNK.D	LAG_2404	1	113	83	2.26796e-12	1	1.46709e-05	0.000640615	0.00138889	0
LCA_Atta_gongo_prot_02_01	1040734	6.20027e-16	254	7841	CID	9426	2	616.815	-0.000975	-0.791617	1232.62	K.AAVNSGTVTQER.F	LAG_12790	2	107	107	6.20027e-16	1	3.99298e-09	0	0	0
LCA_Atta_gongo_prot_02_01	1040734	2.0404e-10	1993	15517	CID	18361	2	1002.51	-0.001585	-0.79147	2004.01	R.AQPNVGTTGYDGGINSAILR.Y	LAG_2404	2	219	67	2.0404e-10	1	0.00132964	0.000967118	0	0
LCA_Atta_gongo_prot_01_12	1040728	3.2416e-18	5	10100	CID	10414	3	771.381	-0.001829	-0.791245	2312.13	K.EGVEFHQGFGHLTSPNTVEVK.R	LAG_4196	2	211	166	3.2416e-18	1	2.11401e-11	0	0	0
LCA_Atta_gongo_prot_02_15	1040748	1.82169e-11	1358	20567	CID	23474	2	846.903	-0.001337	-0.791208	1690.79	K.WAWDLEPLMDWTK.K	LAG_2353	2	141	93	1.82169e-11	1	0.000117601	0	0	2
LCA_Atta_gongo_prot_01_09	1040720	3.11583e-12	93	11065	CID	11548	2	849.439	-0.001341	-0.790388	1697.87	R.DGGQGHNIAANVLLYR.S	LAG_1651	2	65	35	3.11583e-12	1	2.02198e-05	0	0	0
LCA_Atta_gongo_prot_01_02	1040722	3.38279e-14	74	19978	CID	20662	3	926.792	-0.002195	-0.790276	2778.36	K.ISQFLDIPGAQALDEIGDHWWPNR.G	LAG_4106	2	237	141	3.38279e-14	1	2.21008e-07	0	0	0
LCA_Atta_gongo_prot_03_01	1040749	2.39074e-12	1462	6201	CID	6894	2	695.299	-0.001097	-0.790043	1389.59	Q.EQSDYSPSTGYR.I	LAG_139	1	107	77	2.39074e-12	1	1.53964e-05	0.000640615	0.00138889	0
LCA_Atta_gongo_prot_03_03	1040751	2.74699e-12	970	20322	CID	21811	3	850.054	-0.002012	-0.789816	2548.15	R.NFDNDLTISEEGVDEVSGVLQHM.K	LAG_2013	1	171	87	2.74699e-12	1	1.79373e-05	0.000773994	0	0
LCA_Atta_gongo_prot_03_01	1040749	3.63191e-13	1103	6026	CID	6738	2	618.327	-0.000975	-0.789681	1235.65	R.IKTDAAATGSTVT.N	LAG_543	1	91	68	3.63191e-13	1	2.34461e-06	0	0	0
LCA_Atta_gongo_prot_03_03	1040751	1.15689e-10	1441	7639	CID	8597	2	618.327	-0.000975	-0.789681	1235.65	R.IKTDAAATGSTVT.N	LAG_543	1	69	44	1.15689e-10	1	0.000746841	0.00204221	0	0
LCA_Atta_gongo_prot_03_01	1040749	1.40748e-13	961	23276	CID	24325	2	850.438	-0.001341	-0.78946	1699.87	R.IFVQEGIYDEFLAR.F	LAG_3493	2	127	95	1.40748e-13	1	9.10464e-07	0	0	0
LCA_Atta_gongo_prot_02_15	1040748	3.92027e-12	1191	20852	CID	23783	2	850.438	-0.001341	-0.78946	1699.87	R.IFVQEGIYDEFLAR.F	LAG_3493	2	116	84	3.92027e-12	1	2.53593e-05	0	0	0
LCA_Atta_gongo_prot_03_03	1040751	5.53014e-12	1043	17930	CID	19211	2	850.438	-0.001341	-0.78946	1699.87	R.IFVQEGIYDEFLAR.F	LAG_3493	2	102	63	5.53014e-12	1	3.57731e-05	0.000773994	0	0
LCA_Atta_gongo_prot_03_02	1040750	8.50827e-12	328	7087	CID	7482	1	1082.58	-0.000854	-0.789313	1082.58	R.MGHAGAIIAGGK.G	LAG_1795	2	98	88	8.50827e-12	1	5.47933e-05	0	0	0
LCA_Atta_gongo_prot_03_01	1040749	3.0817e-18	166	16708	CID	17480	2	1083.03	-0.001707	-0.788982	2165.05	R.YIGLSIGNENTDAPTNIMNK.V	LAG_733	2	307	246	3.0817e-18	1	2.0082e-11	0	0	0
LCA_Atta_gongo_prot_01_02	1040722	1.856e-10	319	3944	CID	4185	2	464.729	-0.000731	-0.788008	928.452	K.YYEALNR.R	LAG_14791	2	97	83	1.856e-10	1	0.00116665	0.0116618	0.00478469	0
LCA_Atta_gongo_prot_02_06	1040739	2.03043e-12	78	6899	CID	8527	2	542.282	-0.000853	-0.787866	1083.56	R.AVYAYNNIR.R	LAG_3228	2	99	99	2.03043e-12	1	1.29358e-05	0	0	0
LCA_Atta_gongo_prot_01_02	1040722	3.80539e-14	78	16362	CID	16867	2	1394.69	-0.002196	-0.787726	2788.37	R.FEDVPSHSPFDFVIIGGGTAGNALANR.L	LAG_4156	2	213	147	3.80539e-14	1	2.48943e-07	0	0	0
LCA_Atta_gongo_prot_03_02	1040750	5.28213e-10	550	15330	CID	15643	3	930.087	-0.002195	-0.787476	2788.25	L.SEPGEVDLDEFQDWYNNEHVPLR.L	LAG_23050	1	150	55	5.28213e-10	1	0.00344912	0.00912409	0.0149701	0
LCA_Atta_gongo_prot_02_05	1040738	1.8261e-13	939	21590	CID	24592	2	1008.57	-0.001585	-0.786717	2016.13	K.SLAGVDFLTISPALLEELK.N	LAG_1317	2	191	138	1.8261e-13	1	1.18898e-06	0	0	0
LCA_Atta_gongo_prot_03_01	1040749	7.44205e-17	290	14376	CID	15138	2	698.359	-0.001097	-0.786581	1395.71	R.TANSGAIEASSIFK.F	LAG_3272	2	159	157	7.44205e-17	1	4.81408e-10	0	0	0
LCA_Atta_gongo_prot_02_02	1040735	3.70591e-10	810	20567	CID	22125	4	466.246	-0.001462	-0.785445	1861.96	K.YMVTVIDAPGHRDFIK.N	LAG_4308	2	141	82	3.70591e-10	1	0.0024049	0.00360577	0	0
LCA_Atta_gongo_prot_03_03	1040751	1.82547e-16	276	13676	CID	14593	2	933.004	-0.001463	-0.785014	1865	R.YVGSTSSLAVIQVEQGVK.Y	LAG_2404	2	251	227	1.82547e-16	1	1.18742e-09	0	0	0
LCA_Atta_gongo_prot_02_15	1040748	2.70723e-16	247	17250	CID	19991	2	933.004	-0.001463	-0.785014	1865	R.YVGSTSSLAVIQVEQGVK.Y	LAG_2404	2	277	249	2.70723e-16	1	1.76098e-09	0	0	0
LCA_Atta_gongo_prot_03_11	1040759	9.77955e-16	71	13855	CID	15115	2	933.004	-0.001463	-0.785014	1865	R.YVGSTSSLAVIQVEQGVK.Y	LAG_2404	2	179	159	9.77955e-16	1	6.36135e-09	0	0	0
LCA_Atta_gongo_prot_03_07	1040755	1.15603e-15	168	19696	CID	21677	2	933.004	-0.001463	-0.785014	1865	R.YVGSTSSLAVIQVEQGVK.Y	LAG_2404	2	181	161	1.15603e-15	1	7.51969e-09	0	0	0
LCA_Atta_gongo_prot_03_05	1040753	9.63931e-15	308	19770	CID	21500	2	933.004	-0.001463	-0.785014	1865	R.YVGSTSSLAVIQVEQGVK.Y	LAG_2404	2	202	171	9.63931e-15	1	6.27012e-08	0	0	0
LCA_Atta_gongo_prot_03_07	1040755	3.93047e-14	242	20563	CID	22604	2	933.004	-0.001463	-0.785014	1865	R.YVGSTSSLAVIQVEQGVK.Y	LAG_2404	2	169	136	3.93047e-14	1	2.55667e-07	0	0	0
LCA_Atta_gongo_prot_02_07	1040740	6.38659e-14	693	23659	CID	27093	2	933.004	-0.001463	-0.785014	1865	R.YVGSTSSLAVIQVEQGVK.Y	LAG_2404	2	121	87	6.38659e-14	1	4.15431e-07	0	0	0
LCA_Atta_gongo_prot_03_03	1040751	2.1264e-13	682	22187	CID	23883	2	933.004	-0.001463	-0.785014	1865	R.YVGSTSSLAVIQVEQGVK.Y	LAG_2404	2	130	92	2.1264e-13	1	1.38317e-06	0	0	0
LCA_Atta_gongo_prot_03_13	1040761	2.5995e-13	88	18252	CID	18809	2	933.004	-0.001463	-0.785014	1865	R.YVGSTSSLAVIQVEQGVK.Y	LAG_2404	2	151	121	2.5995e-13	1	1.69091e-06	0	0	0
LCA_Atta_gongo_prot_03_09	1040757	2.0531e-12	213	20630	CID	22714	2	933.004	-0.001463	-0.785014	1865	R.YVGSTSSLAVIQVEQGVK.Y	LAG_2404	2	120	74	2.0531e-12	1	1.33549e-05	0	0	0
LCA_Atta_gongo_prot_03_01	1040749	4.65984e-16	400	18111	CID	18882	2	1088.5	-0.001707	-0.785014	2176	Q.LEDALEEEGEGNPLNDLYR.R	LAG_1188	1	140	110	4.65984e-16	1	3.03403e-09	0	0	0
LCA_Atta_gongo_prot_02_02	1040735	1.02422e-11	480	9587	CID	10638	1	1088.61	-0.000854	-0.784942	1088.61	K.QGSSLTGIGLR.V	LAG_326	2	66	60	1.02422e-11	1	6.57694e-05	0.00131406	0	0
LCA_Atta_gongo_prot_02_02	1040735	8.95962e-12	472	18425	CID	19914	2	699.856	-0.001097	-0.784899	1398.71	R.VHYSEGIFVGYK.H	LAG_2564	2	67	45	8.95962e-12	1	5.77001e-05	0.00131406	0	0
LCA_Atta_gongo_prot_03_04	1040752	9.62429e-11	149	10399	CID	10600	3	699.987	-0.001646	-0.784752	2097.95	T.ATDYDSWREQEEAVTAAR.V	LAG_1577	1	163	73	9.62429e-11	1	0.000626036	0.013245	0.0232558	0
LCA_Atta_gongo_prot_02_13	1040746	7.38048e-10	1765	20187	CID	23387	3	622.338	-0.001462	-0.784591	1865	R.YVGSTSSLAVIQVEQGVK.Y	LAG_2404	2	125	69	7.38048e-10	1	0.00480081	0.00681044	0	0
LCA_Atta_gongo_prot_03_03	1040751	4.57901e-13	756	19188	CID	20596	3	1012.48	-0.002378	-0.783674	3035.44	R.HYDTVPHGLDLSYEDVGDPDPTPIGIGR.S	LAG_144	2	167	85	4.57901e-13	1	2.99657e-06	0	0	0
LCA_Atta_gongo_prot_02_09	1040742	1.68001e-10	1664	17801	CID	21014	3	908.458	-0.002132	-0.783346	2722.36	L.ADWYHTPAPSAGAVPTADATLINGLGR.Y	LAG_2404	1	205	91	1.68001e-10	1	0.00109904	0	0	1
LCA_Atta_gongo_prot_02_05	1040738	4.95171e-14	750	19539	CID	22398	2	858.487	-0.001341	-0.782057	1715.97	R.IYLGLPGLATDVNTLR.E	LAG_2775	2	128	97	4.95171e-14	1	3.21334e-07	0	0	0
LCA_Atta_gongo_prot_02_13	1040746	1.17737e-11	1334	20833	CID	24072	2	858.487	-0.001341	-0.782057	1715.97	R.IYLGLPGLATDVNTLR.E	LAG_2775	2	100	61	1.17737e-11	1	7.64038e-05	0	0	0
LCA_Atta_gongo_prot_02_03	1040736	6.34367e-12	1730	21585	CID	24396	2	819.42	-0.001278	-0.781295	1636.83	K.FIEETLDLDDSLVK.E	LAG_100	2	131	86	6.34367e-12	1	4.10357e-05	0	0	1
LCA_Atta_gongo_prot_03_02	1040750	3.25535e-11	397	12980	CID	13243	2	703.353	-0.001097	-0.780996	1405.7	D.GIVDLVESGETMR.A	LAG_4549	1	95	69	3.25535e-11	1	0.000210152	0.00195695	0.00321543	0
LCA_Atta_gongo_prot_02_13	1040746	6.82606e-10	1752	20829	CID	24068	3	833.455	-0.001949	-0.780607	2497.35	R.SGVASVIAPLNEPAGFVGGNMLAVVK.N	LAG_2627	2	138	57	6.82606e-10	1	0.00446377	0.00681044	0	1
LCA_Atta_gongo_prot_03_01	1040749	1.71965e-17	225	19104	CID	19880	2	1095.03	-0.001707	-0.780337	2189.05	A.SAEPSPSVIWQIGEYDGTPR.G	LAG_3369	1	237	195	1.71965e-17	1	1.12062e-10	0	0	0
LCA_Atta_gongo_prot_03_01	1040749	1.28482e-11	1801	15652	CID	16405	3	430.241	-0.001005	-0.780244	1288.71	R.IDLDVKELTSR.I	LAG_1037	2	130	108	1.28482e-11	1	8.25035e-05	0.000983284	0.00215983	0
LCA_Atta_gongo_prot_02_02	1040735	1.83232e-18	60	8769	CID	9768	2	782.375	-0.001219	-0.780126	1563.74	R.YFSTPSYQSAAVSR.F	LAG_2465	2	203	203	1.83232e-18	1	1.18528e-11	0	0	0
LCA_Atta_gongo_prot_02_02	1040735	2.79295e-11	555	14856	CID	16213	2	626.874	-0.000975	-0.778914	1252.74	R.PIIFPLSNPVR.L	LAG_2109	1	94	82	2.79295e-11	1	0.000179347	0.00131406	0.00299401	0
LCA_Atta_gongo_prot_02_11	1040744	1.92511e-11	1310	18016	CID	21131	4	1117.54	-0.003478	-0.778568	4468.14	R.AGTANSGEFSTLSAAVNSLPNDSSSQSIFIYPGTYTEQVSITR.I	LAG_1450	2	178	62	1.92511e-11	1	0.000126324	0	0	-1
LCA_Atta_gongo_prot_02_11	1040744	2.0211e-12	1042	18918	CID	22081	2	627.845	-0.000975	-0.777709	1254.68	R.FVTYAQSIGIR.R	LAG_56841	2	67	55	2.0211e-12	1	1.29783e-05	0	0	0
LCA_Atta_gongo_prot_02_05	1040738	7.00859e-12	1622	20896	CID	23861	2	627.845	-0.000975	-0.777709	1254.68	R.FVTYAQSIGIR.R	LAG_56841	2	82	63	7.00859e-12	1	4.5005e-05	0	0	0
LCA_Atta_gongo_prot_02_15	1040748	1.18393e-11	1315	19639	CID	22509	2	627.845	-0.000975	-0.777709	1254.68	R.FVTYAQSIGIR.R	LAG_56841	2	85	60	1.18393e-11	1	7.60251e-05	0	0	0
LCA_Atta_gongo_prot_02_15	1040748	3.54808e-10	1727	15861	CID	18516	2	627.845	-0.000975	-0.777709	1254.68	R.FVTYAQSIGIR.R	LAG_56841	2	62	38	3.54808e-10	1	0.00227837	0.00114482	0	0
LCA_Atta_gongo_prot_02_11	1040744	5.53277e-10	1702	19067	CID	22235	3	942.179	-0.002195	-0.77737	2824.52	K.DTAAIIIEPVLGEGGYVPAPAGFLQGLR.Q	LAG_3994	2	170	71	5.53277e-10	1	0.00362072	0.00587199	0	0
LCA_Atta_gongo_prot_03_04	1040752	4.29541e-16	21	17583	CID	18421	3	1099.48	-0.002561	-0.777177	3296.43	R.GSSEDWDRYASISGDQGWSWDAVQQYFR.K	LAG_3503	2	209	116	4.29541e-16	1	2.81097e-09	0	0	0
LCA_Atta_gongo_prot_02_13	1040746	3.46848e-19	63	22731	CID	26024	2	942.465	-0.001463	-0.777134	1883.92	K.NTFGVGSQAIALSQYGDR.V	LAG_1450	2	152	146	3.46848e-19	1	2.25616e-12	0	0	0
LCA_Atta_gongo_prot_02_03	1040736	1.23909e-18	80	15683	CID	18088	2	942.465	-0.001463	-0.777134	1883.92	K.NTFGVGSQAIALSQYGDR.V	LAG_1450	2	254	246	1.23909e-18	1	8.05998e-12	0	0	0
LCA_Atta_gongo_prot_02_13	1040746	2.57445e-17	175	16472	CID	19455	2	942.465	-0.001463	-0.777134	1883.92	K.NTFGVGSQAIALSQYGDR.V	LAG_1450	2	220	208	2.57445e-17	1	1.67461e-10	0	0	0
LCA_Atta_gongo_prot_03_03	1040751	2.97588e-17	216	13231	CID	14140	2	942.465	-0.001463	-0.777134	1883.92	K.NTFGVGSQAIALSQYGDR.V	LAG_1450	2	158	145	2.97588e-17	1	1.93573e-10	0	0	0
LCA_Atta_gongo_prot_02_13	1040746	1.91211e-16	224	11114	CID	13558	2	942.465	-0.001463	-0.777134	1883.92	K.NTFGVGSQAIALSQYGDR.V	LAG_1450	2	172	152	1.91211e-16	1	1.24378e-09	0	0	0
LCA_Atta_gongo_prot_02_15	1040748	2.70782e-16	248	18231	CID	21019	2	942.465	-0.001463	-0.777134	1883.92	K.NTFGVGSQAIALSQYGDR.V	LAG_1450	2	182	168	2.70782e-16	1	1.76136e-09	0	0	0
LCA_Atta_gongo_prot_02_01	1040734	3.08659e-16	215	24028	CID	28070	2	942.465	-0.001463	-0.777134	1883.92	K.NTFGVGSQAIALSQYGDR.V	LAG_1450	2	153	135	3.08659e-16	1	2.00775e-09	0	0	0
LCA_Atta_gongo_prot_02_07	1040740	1.12068e-13	770	19116	CID	22300	2	942.465	-0.001463	-0.777134	1883.92	K.NTFGVGSQAIALSQYGDR.V	LAG_1450	2	179	125	1.12068e-13	1	7.28976e-07	0	0	0
LCA_Atta_gongo_prot_02_03	1040736	1.88514e-13	995	9365	CID	11179	2	942.465	-0.001463	-0.777134	1883.92	K.NTFGVGSQAIALSQYGDR.V	LAG_1450	2	129	82	1.88514e-13	1	1.22623e-06	0	0	0
LCA_Atta_gongo_prot_03_01	1040749	1.91835e-12	1418	6328	CID	7020	2	628.317	-0.000975	-0.777125	1255.63	S.IPAPDSQADVSR.V	LAG_2036	1	105	87	1.91835e-12	1	1.23542e-05	0.000640615	0.00138889	0
LCA_Atta_gongo_prot_02_15	1040748	1.11616e-14	481	14922	CID	17493	3	628.646	-0.001462	-0.776718	1883.92	K.NTFGVGSQAIALSQYGDR.V	LAG_1450	2	129	93	1.11616e-14	1	7.26035e-08	0	0	0
LCA_Atta_gongo_prot_02_13	1040746	9.65302e-14	565	12608	CID	15245	3	628.646	-0.001462	-0.776718	1883.92	K.NTFGVGSQAIALSQYGDR.V	LAG_1450	2	154	109	9.65302e-14	1	6.27904e-07	0	0	0
LCA_Atta_gongo_prot_02_09	1040742	1.976e-13	734	15171	CID	18139	3	628.646	-0.001462	-0.776718	1883.92	K.NTFGVGSQAIALSQYGDR.V	LAG_1450	2	182	131	1.976e-13	1	1.28534e-06	0	0	0
LCA_Atta_gongo_prot_02_05	1040738	2.32367e-13	977	14204	CID	16648	3	628.646	-0.001462	-0.776718	1883.92	K.NTFGVGSQAIALSQYGDR.V	LAG_1450	2	215	151	2.32367e-13	1	1.51149e-06	0	0	0
LCA_Atta_gongo_prot_02_11	1040744	3.52788e-13	775	12851	CID	15476	3	628.646	-0.001462	-0.776718	1883.92	K.NTFGVGSQAIALSQYGDR.V	LAG_1450	2	166	113	3.52788e-13	1	2.2948e-06	0	0	0
LCA_Atta_gongo_prot_02_05	1040738	3.83535e-13	1061	14457	CID	16924	3	628.646	-0.001462	-0.776718	1883.92	K.NTFGVGSQAIALSQYGDR.V	LAG_1450	2	195	134	3.83535e-13	1	2.4948e-06	0	0	0
LCA_Atta_gongo_prot_02_15	1040748	5.06959e-13	868	14292	CID	16802	3	628.646	-0.001462	-0.776718	1883.92	K.NTFGVGSQAIALSQYGDR.V	LAG_1450	2	155	103	5.06959e-13	1	3.29764e-06	0	0	0
LCA_Atta_gongo_prot_02_09	1040742	5.31372e-13	882	12894	CID	15617	3	628.646	-0.001462	-0.776718	1883.92	K.NTFGVGSQAIALSQYGDR.V	LAG_1450	2	184	126	5.31372e-13	1	3.45644e-06	0	0	0
LCA_Atta_gongo_prot_02_13	1040746	5.3652e-13	839	13071	CID	15764	3	628.646	-0.001462	-0.776718	1883.92	K.NTFGVGSQAIALSQYGDR.V	LAG_1450	2	148	101	5.3652e-13	1	3.48992e-06	0	0	0
LCA_Atta_gongo_prot_02_07	1040740	7.35404e-13	1089	16137	CID	19110	3	628.646	-0.001462	-0.776718	1883.92	K.NTFGVGSQAIALSQYGDR.V	LAG_1450	2	173	114	7.35404e-13	1	4.78362e-06	0	0	0
LCA_Atta_gongo_prot_02_09	1040742	8.92879e-13	994	12663	CID	15354	3	628.646	-0.001462	-0.776718	1883.92	K.NTFGVGSQAIALSQYGDR.V	LAG_1450	2	175	120	8.92879e-13	1	5.80795e-06	0	0	0
LCA_Atta_gongo_prot_02_07	1040740	9.61952e-13	1179	15389	CID	18300	3	628.646	-0.001462	-0.776718	1883.92	K.NTFGVGSQAIALSQYGDR.V	LAG_1450	2	186	117	9.61952e-13	1	6.25725e-06	0	0	0
LCA_Atta_gongo_prot_02_07	1040740	1.04301e-12	1194	16919	CID	19962	3	628.646	-0.001462	-0.776718	1883.92	K.NTFGVGSQAIALSQYGDR.V	LAG_1450	2	176	118	1.04301e-12	1	6.78451e-06	0	0	0
LCA_Atta_gongo_prot_02_15	1040748	1.25116e-12	1044	14524	CID	17061	3	628.646	-0.001462	-0.776718	1883.92	K.NTFGVGSQAIALSQYGDR.V	LAG_1450	2	164	107	1.25116e-12	1	8.13845e-06	0	0	0
LCA_Atta_gongo_prot_02_05	1040738	1.27126e-12	1304	19139	CID	21971	3	628.646	-0.001462	-0.776718	1883.92	K.NTFGVGSQAIALSQYGDR.V	LAG_1450	2	155	98	1.27126e-12	1	8.26922e-06	0	0	0
LCA_Atta_gongo_prot_02_07	1040740	1.45571e-12	1251	10530	CID	12936	3	628.646	-0.001462	-0.776718	1883.92	K.NTFGVGSQAIALSQYGDR.V	LAG_1450	2	138	87	1.45571e-12	1	9.46901e-06	0	0	0
LCA_Atta_gongo_prot_02_03	1040736	1.48649e-12	1394	20903	CID	23678	3	628.646	-0.001462	-0.776718	1883.92	K.NTFGVGSQAIALSQYGDR.V	LAG_1450	2	137	86	1.48649e-12	1	9.66924e-06	0	0	0
LCA_Atta_gongo_prot_02_05	1040738	1.79971e-12	1361	16936	CID	19604	3	628.646	-0.001462	-0.776718	1883.92	K.NTFGVGSQAIALSQYGDR.V	LAG_1450	2	169	107	1.79971e-12	1	1.17067e-05	0	0	0
LCA_Atta_gongo_prot_02_11	1040744	2.16171e-12	1051	15764	CID	18723	3	628.646	-0.001462	-0.776718	1883.92	K.NTFGVGSQAIALSQYGDR.V	LAG_1450	2	157	99	2.16171e-12	1	1.40614e-05	0	0	0
LCA_Atta_gongo_prot_02_07	1040740	2.28832e-12	1332	20438	CID	23706	3	628.646	-0.001462	-0.776718	1883.92	K.NTFGVGSQAIALSQYGDR.V	LAG_1450	2	133	81	2.28832e-12	1	1.48849e-05	0	0	0
LCA_Atta_gongo_prot_02_13	1040746	3.12504e-12	1167	18868	CID	22000	3	628.646	-0.001462	-0.776718	1883.92	K.NTFGVGSQAIALSQYGDR.V	LAG_1450	2	125	73	3.12504e-12	1	2.03276e-05	0	0	0
LCA_Atta_gongo_prot_02_03	1040736	3.93932e-12	1605	24396	CID	27305	3	628.646	-0.001462	-0.776718	1883.92	K.NTFGVGSQAIALSQYGDR.V	LAG_1450	2	143	89	3.93932e-12	1	2.56242e-05	0	0	0
LCA_Atta_gongo_prot_02_09	1040742	4.15101e-12	1213	11279	CID	13794	3	628.646	-0.001462	-0.776718	1883.92	K.NTFGVGSQAIALSQYGDR.V	LAG_1450	2	156	93	4.15101e-12	1	2.70012e-05	0	0	0
LCA_Atta_gongo_prot_02_11	1040744	4.47137e-12	1136	13444	CID	16150	3	628.646	-0.001462	-0.776718	1883.92	K.NTFGVGSQAIALSQYGDR.V	LAG_1450	2	172	107	4.47137e-12	1	2.90851e-05	0	0	0
LCA_Atta_gongo_prot_02_13	1040746	6.4324e-12	1255	11058	CID	13498	3	628.646	-0.001462	-0.776718	1883.92	K.NTFGVGSQAIALSQYGDR.V	LAG_1450	2	123	71	6.4324e-12	1	4.18411e-05	0	0	0
LCA_Atta_gongo_prot_02_09	1040742	6.64593e-12	1251	17503	CID	20690	3	628.646	-0.001462	-0.776718	1883.92	K.NTFGVGSQAIALSQYGDR.V	LAG_1450	2	157	94	6.64593e-12	1	4.32301e-05	0	0	0
LCA_Atta_gongo_prot_02_11	1040744	9.60607e-12	1228	17758	CID	20866	3	628.646	-0.001462	-0.776718	1883.92	K.NTFGVGSQAIALSQYGDR.V	LAG_1450	2	146	84	9.60607e-12	1	6.2485e-05	0	0	0
LCA_Atta_gongo_prot_02_09	1040742	1.13141e-11	1323	19771	CID	23117	3	628.646	-0.001462	-0.776718	1883.92	K.NTFGVGSQAIALSQYGDR.V	LAG_1450	2	128	75	1.13141e-11	1	7.35954e-05	0	0	0
LCA_Atta_gongo_prot_02_05	1040738	1.34145e-11	1762	20057	CID	22954	3	628.646	-0.001462	-0.776718	1883.92	K.NTFGVGSQAIALSQYGDR.V	LAG_1450	2	139	81	1.34145e-11	1	8.72581e-05	0	0	0
LCA_Atta_gongo_prot_02_11	1040744	1.69791e-11	1296	10696	CID	12996	3	628.646	-0.001462	-0.776718	1883.92	K.NTFGVGSQAIALSQYGDR.V	LAG_1450	2	109	59	1.69791e-11	1	0.000110445	0	0	0
LCA_Atta_gongo_prot_02_13	1040746	7.56184e-11	1535	15901	CID	18857	3	628.646	-0.001462	-0.776718	1883.92	K.NTFGVGSQAIALSQYGDR.V	LAG_1450	2	136	73	7.56184e-11	1	0.000491878	0	0	0
LCA_Atta_gongo_prot_02_07	1040740	1.18088e-10	1955	9653	CID	11941	3	628.646	-0.001462	-0.776718	1883.92	K.NTFGVGSQAIALSQYGDR.V	LAG_1450	2	94	50	1.18088e-10	1	0.000768132	0.000455996	0	0
LCA_Atta_gongo_prot_02_05	1040738	1.76006e-10	2278	21774	CID	24789	3	628.646	-0.001462	-0.776718	1883.92	K.NTFGVGSQAIALSQYGDR.V	LAG_1450	2	121	67	1.76006e-10	1	0.00114487	0.00043122	0	0
LCA_Atta_gongo_prot_02_03	1040736	2.86796e-10	2958	22672	CID	25548	3	628.646	-0.001462	-0.776718	1883.92	K.NTFGVGSQAIALSQYGDR.V	LAG_1450	2	116	59	2.86796e-10	1	0.00186553	0.00135089	0	0
LCA_Atta_gongo_prot_02_13	1040746	4.39304e-10	1702	21063	CID	24308	3	628.646	-0.001462	-0.776718	1883.92	K.NTFGVGSQAIALSQYGDR.V	LAG_1450	2	136	67	4.39304e-10	1	0.00285756	0.00233372	0	0
LCA_Atta_gongo_prot_01_09	1040720	7.32744e-18	13	15327	CID	15960	4	707.877	-0.002194	-0.776004	2828.49	K.QLEDGRTLSDYNIQKESTLHLVLR.F	LAG_2951	2	165	125	7.32744e-18	1	4.78724e-11	0	0	0
LCA_Atta_gongo_prot_02_01	1040734	7.18523e-16	260	15953	CID	18838	2	707.886	-0.001097	-0.775995	1414.76	R.ATGAVLDNNTGLLR.L	LAG_2622	2	202	200	7.18523e-16	1	4.64795e-09	0	0	0
LCA_Atta_gongo_prot_02_01	1040734	1.96812e-15	321	17691	CID	20754	2	707.886	-0.001097	-0.775995	1414.76	R.ATGAVLDNNTGLLR.L	LAG_2622	2	164	152	1.96812e-15	1	1.27313e-08	0	0	0
LCA_Atta_gongo_prot_02_07	1040740	1.30267e-12	1229	21630	CID	24985	2	786.913	-0.001219	-0.775627	1572.82	R.FLVDWEPLGPFPR.A	LAG_4725	2	105	73	1.30267e-12	1	8.40954e-06	0	0	0
LCA_Atta_gongo_prot_02_05	1040738	2.46824e-12	1422	19555	CID	22414	2	786.913	-0.001219	-0.775627	1572.82	R.FLVDWEPLGPFPR.A	LAG_4725	2	116	79	2.46824e-12	1	1.59339e-05	0	0	0
LCA_Atta_gongo_prot_02_05	1040738	9.4456e-11	2152	17432	CID	20157	2	786.913	-0.001219	-0.775627	1572.82	R.FLVDWEPLGPFPR.A	LAG_4725	2	88	47	9.4456e-11	1	0.000609769	0	0	0
LCA_Atta_gongo_prot_01_06	1040718	3.60428e-12	80	10041	CID	10239	3	629.995	-0.001463	-0.775055	1887.97	K.VTHAVVTVPAYFNDAQR.Q	LAG_2192	2	161	104	3.60428e-12	1	2.3419e-05	0	0	0
LCA_Atta_gongo_prot_02_03	1040736	9.94459e-12	1848	18079	CID	20681	2	708.89	-0.001097	-0.774896	1416.77	K.LVVDFTPEELVR.A	LAG_1774	2	109	70	9.94459e-12	1	6.40433e-05	0	0	0
LCA_Atta_gongo_prot_02_07	1040740	4.53427e-12	1437	9563	CID	11836	2	551.772	-0.000853	-0.774316	1102.54	K.LNDIEDVER.H	LAG_3130	2	123	123	4.53427e-12	1	2.88876e-05	0	0	0
LCA_Atta_gongo_prot_02_09	1040742	3.14689e-10	1747	14997	CID	17938	2	473.273	-0.000731	-0.773782	945.54	K.LGIESWLK.D	LAG_38	2	115	108	3.14689e-10	1	0.0019938	0.00166852	0.0277778	0
LCA_Atta_gongo_prot_02_03	1040736	3.33567e-10	2997	21925	CID	24747	2	473.273	-0.000731	-0.773782	945.54	K.LGIESWLK.D	LAG_38	2	110	100	3.33567e-10	1	0.00211341	0.00194995	0.010453	0
LCA_Atta_gongo_prot_03_02	1040750	5.88422e-10	557	15807	CID	16137	3	789.053	-0.001829	-0.773524	2365.15	R.DIFDPPILDPHAGTVWTSGQQA.T	LAG_5486	1	138	54	5.88422e-10	1	0.00383997	0.0108499	0.00321543	0
LCA_Atta_gongo_prot_03_01	1040749	1.65744e-10	2501	14667	CID	15437	3	710.353	-0.001646	-0.7733	2129.05	R.ADSTQPIRTDLDNELVDAR.W	LAG_20773	2	130	64	1.65744e-10	1	0.00107916	0.0011534	0	0
LCA_Atta_gongo_prot_02_04	1040737	4.31888e-12	227	5096	CID	6326	2	473.76	-0.000731	-0.772987	946.514	K.VNAM*LGVAR.M	LAG_2353	2	101	101	4.31888e-12	1	2.75154e-05	0	0	0
LCA_Atta_gongo_prot_03_02	1040750	2.32025e-11	375	14701	CID	15002	3	1106.18	-0.002561	-0.772471	3316.53	R.LYSPSASDHFYTTSIPEVNNAVQNDGFTLE.G	LAG_11090	1	186	63	2.32025e-11	1	0.000151931	0	0	0
LCA_Atta_gongo_prot_02_01	1040734	2.78895e-10	2060	12953	CID	15339	2	434.719	-0.00067	-0.772207	868.431	R.FPASSGFR.G	LAG_15251	2	92	79	2.78895e-10	1	0.00176702	0.000967118	0.00617284	0
LCA_Atta_gongo_prot_03_09	1040757	3.87306e-11	265	23063	CID	25310	3	1106.88	-0.002561	-0.771979	3318.64	-.PPSDFANADIDEVVAALTTDEAILLTAGVGFW.Y	LAG_2564	0	258	89	3.87306e-11	1	0.000253735	0	0	0
LCA_Atta_gongo_prot_02_15	1040748	4.4312e-12	1205	14572	CID	17112	2	1067.53	-0.001644	-0.771226	2133.06	K.VLGSDGSGSTSDVIAGVQWAAR.Q	LAG_5096	2	135	70	4.4312e-12	1	2.89175e-05	0	0	1
LCA_Atta_gongo_prot_01_01	1040717	4.88756e-11	655	10675	CID	11022	1	1583.72	-0.00122	-0.770781	1583.72	R.YNIPTNPSEGYSIE.M	LAG_1774	1	145	110	4.88756e-11	1	0.000316164	0.00295421	0.00248756	0
LCA_Atta_gongo_prot_01_06	1040718	2.63805e-14	37	8153	CID	8365	2	554.311	-0.000853	-0.770769	1107.62	K.VAFTGSTLVGR.K	LAG_3493	2	119	117	2.63805e-14	1	1.694e-07	0	0	0
LCA_Atta_gongo_prot_02_05	1040738	2.31103e-11	1865	20193	CID	23097	3	950.471	-0.002195	-0.770588	2849.4	K.DGSPWQWDLWQPGLAIVDVTNPQAR.K	LAG_2960	2	180	76	2.31103e-11	1	0.000151059	0	0	0
LCA_Atta_gongo_prot_01_07	1040721	2.3248e-11	180	6694	CID	7110	1	950.505	-0.000732	-0.77056	950.505	K.STQLAGAFR.I	LAG_20433	2	55	52	2.3248e-11	1	0.000148112	0	0	0
LCA_Atta_gongo_prot_02_09	1040742	3.01743e-11	1440	10200	CID	12553	2	554.749	-0.000853	-0.770161	1108.49	R.ELGQDFDER.V	LAG_3172	2	81	77	3.01743e-11	1	0.00019224	0	0	0
LCA_Atta_gongo_prot_02_09	1040742	3.78383e-11	1470	9743	CID	12055	2	554.749	-0.000853	-0.770161	1108.49	R.ELGQDFDER.V	LAG_3172	2	65	59	3.78383e-11	1	0.000241066	0	0	0
LCA_Atta_gongo_prot_03_07	1040755	6.3552e-23	10	14896	CID	16470	2	1109.56	-0.001707	-0.770114	2218.12	R.SAVLAGETEDSASFPGPLVVGSK.G	LAG_2404	2	265	241	6.3552e-23	1	4.14981e-16	0	0	0
LCA_Atta_gongo_prot_03_01	1040749	1.4281e-22	12	17048	CID	17822	2	1109.56	-0.001707	-0.770114	2218.12	R.SAVLAGETEDSASFPGPLVVGSK.G	LAG_2404	2	287	259	1.4281e-22	1	9.32516e-16	0	0	0
LCA_Atta_gongo_prot_03_07	1040755	2.20357e-22	16	13730	CID	15193	2	1109.56	-0.001707	-0.770114	2218.12	R.SAVLAGETEDSASFPGPLVVGSK.G	LAG_2404	2	272	243	2.20357e-22	1	1.43888e-15	0	0	0
LCA_Atta_gongo_prot_03_09	1040757	2.21154e-21	11	14236	CID	15721	2	1109.56	-0.001707	-0.770114	2218.12	R.SAVLAGETEDSASFPGPLVVGSK.G	LAG_2404	2	273	234	2.21154e-21	1	1.44409e-14	0	0	0
LCA_Atta_gongo_prot_03_05	1040753	2.55223e-20	68	21156	CID	23000	2	1109.56	-0.001707	-0.770114	2218.12	R.SAVLAGETEDSASFPGPLVVGSK.G	LAG_2404	2	220	192	2.55223e-20	1	1.66655e-13	0	0	0
LCA_Atta_gongo_prot_02_05	1040738	1.20097e-19	63	15141	CID	17671	2	1109.56	-0.001707	-0.770114	2218.12	R.SAVLAGETEDSASFPGPLVVGSK.G	LAG_2404	2	233	196	1.20097e-19	1	7.84208e-13	0	0	0
LCA_Atta_gongo_prot_03_13	1040761	1.27233e-19	6	16416	CID	16768	2	1109.56	-0.001707	-0.770114	2218.12	R.SAVLAGETEDSASFPGPLVVGSK.G	LAG_2404	2	248	203	1.27233e-19	1	8.30801e-13	0	0	0
LCA_Atta_gongo_prot_03_09	1040757	1.49074e-19	35	18516	CID	20468	2	1109.56	-0.001707	-0.770114	2218.12	R.SAVLAGETEDSASFPGPLVVGSK.G	LAG_2404	2	232	191	1.49074e-19	1	9.7342e-13	0	0	0
LCA_Atta_gongo_prot_02_03	1040736	1.54227e-18	89	21555	CID	24364	2	1109.56	-0.001707	-0.770114	2218.12	R.SAVLAGETEDSASFPGPLVVGSK.G	LAG_2404	2	235	194	1.54227e-18	1	1.00707e-11	0	0	0
LCA_Atta_gongo_prot_02_13	1040746	7.89698e-18	134	17605	CID	20649	2	1109.56	-0.001707	-0.770114	2218.12	R.SAVLAGETEDSASFPGPLVVGSK.G	LAG_2404	2	190	146	7.89698e-18	1	5.15656e-11	0	0	0
LCA_Atta_gongo_prot_03_09	1040757	2.38653e-17	68	23771	CID	25999	2	1109.56	-0.001707	-0.770114	2218.12	R.SAVLAGETEDSASFPGPLVVGSK.G	LAG_2404	2	189	144	2.38653e-17	1	1.55835e-10	0	0	0
LCA_Atta_gongo_prot_03_13	1040761	3.40482e-17	37	16658	CID	17058	2	1109.56	-0.001707	-0.770114	2218.12	R.SAVLAGETEDSASFPGPLVVGSK.G	LAG_2404	2	193	148	3.40482e-17	1	2.22327e-10	0	0	0
LCA_Atta_gongo_prot_03_11	1040759	5.84427e-17	55	18713	CID	20605	2	1109.56	-0.001707	-0.770114	2218.12	R.SAVLAGETEDSASFPGPLVVGSK.G	LAG_2404	2	221	169	5.84427e-17	1	3.81618e-10	0	0	0
LCA_Atta_gongo_prot_03_01	1040749	3.40485e-16	375	23160	CID	24201	2	1109.56	-0.001707	-0.770114	2218.12	R.SAVLAGETEDSASFPGPLVVGSK.G	LAG_2404	2	230	176	3.40485e-16	1	2.2233e-09	0	0	0
LCA_Atta_gongo_prot_02_07	1040740	6.23676e-16	389	12182	CID	14796	2	1109.56	-0.001707	-0.770114	2218.12	R.SAVLAGETEDSASFPGPLVVGSK.G	LAG_2404	2	149	110	6.23676e-16	1	4.07247e-09	0	0	0
LCA_Atta_gongo_prot_03_13	1040761	2.27056e-15	53	19976	CID	20690	2	1109.56	-0.001707	-0.770114	2218.12	R.SAVLAGETEDSASFPGPLVVGSK.G	LAG_2404	2	153	115	2.27056e-15	1	1.48263e-08	0	0	0
LCA_Atta_gongo_prot_03_01	1040749	8.26898e-10	3020	5530	CID	6240	3	554.927	-0.001279	-0.769913	1662.77	F.STVGGESGSADTARDPR.G	LAG_2410	1	118	67	8.26898e-10	1	0.00537283	0.00527705	0.00255319	0
LCA_Atta_gongo_prot_02_09	1040742	1.17185e-11	1326	7807	CID	9891	2	634.281	-0.000975	-0.769818	1267.55	K.NFGQVSESDER.K	LAG_3493	2	67	49	1.17185e-11	1	7.52495e-05	0	0	0
LCA_Atta_gongo_prot_02_07	1040740	4.77005e-11	1801	16509	CID	19512	2	634.281	-0.000975	-0.769818	1267.55	K.NFGQVSESDER.K	LAG_3493	2	64	44	4.77005e-11	1	0.000306305	0	0	0
LCA_Atta_gongo_prot_02_09	1040742	9.05189e-11	1569	4074	CID	5621	2	634.281	-0.000975	-0.769818	1267.55	K.NFGQVSESDER.K	LAG_3493	2	52	28	9.05189e-11	1	0.000581259	0	0	0
LCA_Atta_gongo_prot_02_02	1040735	6.95473e-20	30	15552	CID	16939	3	951.445	-0.002195	-0.769799	2852.32	K.GGTIVHESSHFLANGGTQDYAYGQSGAK.A	LAG_21041	2	233	170	6.95473e-20	1	4.55128e-13	0	0	0
LCA_Atta_gongo_prot_02_03	1040736	1.04071e-14	654	20883	CID	23658	2	634.297	-0.000975	-0.769799	1267.59	K.DIEELFADMGK.T	LAG_1774	2	96	96	1.04071e-14	1	6.68281e-08	0	0	0
LCA_Atta_gongo_prot_02_01	1040734	6.5514e-12	1242	14784	CID	17530	2	634.353	-0.000975	-0.76973	1267.7	K.IPTLVDNPSVGR.N	LAG_4156	2	98	74	6.5514e-12	1	4.21911e-05	0	0	0
LCA_Atta_gongo_prot_02_06	1040739	1.57663e-10	308	8588	CID	10248	2	634.353	-0.000975	-0.76973	1267.7	K.IPTLVDNPSVGR.N	LAG_4156	2	63	35	1.57663e-10	1	0.00101535	0	0	0
LCA_Atta_gongo_prot_02_04	1040737	4.7517e-14	100	15489	CID	17226	4	713.836	-0.002194	-0.769527	2852.32	K.GGTIVHESSHFLANGGTQDYAYGQSGAK.A	LAG_21041	2	200	117	4.7517e-14	1	3.10958e-07	0	0	0
LCA_Atta_gongo_prot_02_15	1040748	1.70248e-13	718	3005	CID	4066	4	713.836	-0.002194	-0.769527	2852.32	K.GGTIVHESSHFLANGGTQDYAYGQSGAK.A	LAG_21041	2	163	93	1.70248e-13	1	1.11413e-06	0	0	0
LCA_Atta_gongo_prot_02_08	1040741	5.00658e-12	126	17208	CID	20800	4	713.836	-0.002194	-0.769527	2852.32	K.GGTIVHESSHFLANGGTQDYAYGQSGAK.A	LAG_21041	2	170	89	5.00658e-12	1	3.27637e-05	0	0	0
LCA_Atta_gongo_prot_02_10	1040743	9.89039e-12	127	22409	CID	26427	4	713.836	-0.002194	-0.769527	2852.32	K.GGTIVHESSHFLANGGTQDYAYGQSGAK.A	LAG_21041	2	178	89	9.89039e-12	1	6.47241e-05	0	0	0
LCA_Atta_gongo_prot_02_11	1040744	1.82782e-11	1305	1613	CID	2408	4	713.836	-0.002194	-0.769527	2852.32	K.GGTIVHESSHFLANGGTQDYAYGQSGAK.A	LAG_21041	2	149	71	1.82782e-11	1	0.000119615	0	0	0
LCA_Atta_gongo_prot_02_09	1040742	3.43653e-11	1459	238	CID	340	4	713.836	-0.002194	-0.769527	2852.32	K.GGTIVHESSHFLANGGTQDYAYGQSGAK.A	LAG_21041	2	159	71	3.43653e-11	1	0.000224891	0	0	0
LCA_Atta_gongo_prot_02_08	1040741	1.72945e-10	323	18101	CID	21736	4	713.836	-0.002194	-0.769527	2852.32	K.GGTIVHESSHFLANGGTQDYAYGQSGAK.A	LAG_21041	2	176	84	1.72945e-10	1	0.00113178	0.00296736	0	0
LCA_Atta_gongo_prot_03_07	1040755	4.31278e-15	193	17572	CID	19387	3	634.644	-0.001463	-0.769378	1901.92	R.HLDLAMIYQNQDEVGR.A	LAG_1156	2	109	85	4.31278e-15	1	2.79872e-08	0	0	0
LCA_Atta_gongo_prot_03_01	1040749	4.57239e-11	2107	24583	CID	25766	3	634.644	-0.001463	-0.769378	1901.92	R.HLDLAMIYQNQDEVGR.A	LAG_1156	2	107	62	4.57239e-11	1	0.000296719	0.0011534	0.00255319	0
LCA_Atta_gongo_prot_03_03	1040751	5.58573e-11	1334	19861	CID	21316	3	634.644	-0.001463	-0.769378	1901.92	R.HLDLAMIYQNQDEVGR.A	LAG_1156	2	114	67	5.58573e-11	1	0.000362478	0.00143988	0.00338983	0
LCA_Atta_gongo_prot_02_10	1040743	2.34965e-10	292	13019	CID	15997	2	1070.52	-0.001644	-0.769075	2139.02	R.VGDMEKQM*TMLAKRLENE.R	LAG_3295	1	8	-42	2.34965e-10	1	0.00152839	0.00324675	0.0344828	1
LCA_Atta_gongo_prot_02_03	1040736	3.75053e-12	1591	16242	CID	18697	3	1111.55	-0.002561	-0.768741	3332.63	L.SAAVNSLPNDSSSQSIFIYPGTYTEQVSITR.I	LAG_1450	1	186	92	3.75053e-12	1	2.45651e-05	0	0	0
LCA_Atta_gongo_prot_02_05	1040738	1.82297e-10	2289	16365	CID	18988	2	794.89	-0.001219	-0.767843	1588.77	R.ELGSYALEEYTSVK.A	LAG_2134	2	97	58	1.82297e-10	1	0.00117923	0.00043122	0	0
LCA_Atta_gongo_prot_03_03	1040751	8.00919e-10	1735	15822	CID	16908	3	874.42	-0.002012	-0.767807	2621.25	R.ANLVDVDDHNTIYAQSNEFTIKN.-	LAG_4502	2	154	61	8.00919e-10	1	0.00522982	0.00858615	0.00625	0
LCA_Atta_gongo_prot_03_03	1040751	4.67223e-17	232	16464	CID	17608	3	1271.96	-0.002927	-0.767761	3813.87	S.GTGLLSDNAAGLTDSNVIWDDANPDQIATLPPTAPHR.D	LAG_3309	1	242	123	4.67223e-17	1	3.06369e-10	0	0	0
LCA_Atta_gongo_prot_02_06	1040739	4.44718e-14	21	10931	CID	12850	2	636.832	-0.000975	-0.766734	1272.66	K.TYASNALTYLR.S	LAG_4981	2	72	63	4.44718e-14	1	2.85572e-07	0	0	0
LCA_Atta_gongo_prot_03_01	1040749	1.10681e-18	133	26878	CID	28328	2	1114.62	-0.001707	-0.766623	2228.23	A.AFDGLPVGGISGLVLQDLTSLR.Q	LAG_3731	1	277	240	1.10681e-18	1	7.22293e-12	0	0	0
LCA_Atta_gongo_prot_03_01	1040749	4.9197e-13	1152	17058	CID	17831	2	955.983	-0.001463	-0.766144	1910.96	K.WSDQAIDLVPGDPQTIR.A	LAG_3258	2	161	120	4.9197e-13	1	3.19661e-06	0	0	0
LCA_Atta_gongo_prot_02_11	1040744	1.47323e-10	1524	17773	CID	20884	3	850.444	-0.001949	-0.765007	2548.32	K.GAIPIVSSQTPDNIWVNGEIGAGPR.F	LAG_4471	2	112	51	1.47323e-10	1	0.000962971	0.00193299	0.0352941	1
LCA_Atta_gongo_prot_03_01	1040749	7.5686e-13	1235	24087	CID	25217	2	798.394	-0.001219	-0.764474	1595.78	R.NGLGVAGYLDEFANR.A	LAG_2465	2	103	72	7.5686e-13	1	4.90436e-06	0	0	0
LCA_Atta_gongo_prot_03_01	1040749	4.37026e-12	1584	20557	CID	21381	2	798.394	-0.001219	-0.764474	1595.78	R.NGLGVAGYLDEFANR.A	LAG_2465	2	220	138	4.37026e-12	1	2.83188e-05	0.000983284	0	0
LCA_Atta_gongo_prot_02_07	1040740	1.07002e-14	564	21641	CID	24997	4	1117.79	-0.003415	-0.764447	4468.14	R.AGTANSGEFSTLSAAVNSLPNDSSSQSIFIYPGTYTEQVSITR.I	LAG_1450	2	209	103	1.07002e-14	1	7.02137e-08	0	0	0
LCA_Atta_gongo_prot_02_05	1040738	1.09106e-14	633	16321	CID	18939	4	1117.79	-0.003415	-0.764447	4468.14	R.AGTANSGEFSTLSAAVNSLPNDSSSQSIFIYPGTYTEQVSITR.I	LAG_1450	2	175	83	1.09106e-14	1	7.15941e-08	0	0	0
LCA_Atta_gongo_prot_02_15	1040748	6.20453e-14	603	21327	CID	24293	4	1117.79	-0.003415	-0.764447	4468.14	R.AGTANSGEFSTLSAAVNSLPNDSSSQSIFIYPGTYTEQVSITR.I	LAG_1450	2	167	68	6.20453e-14	1	4.07136e-07	0	0	0
LCA_Atta_gongo_prot_03_01	1040749	3.96157e-13	1116	21903	CID	22810	4	1117.79	-0.003415	-0.764447	4468.14	R.AGTANSGEFSTLSAAVNSLPNDSSSQSIFIYPGTYTEQVSITR.I	LAG_1450	2	203	81	3.96157e-13	1	2.59955e-06	0	0	0
LCA_Atta_gongo_prot_02_11	1040744	1.67756e-10	1549	21398	CID	24669	4	1117.79	-0.003415	-0.764447	4468.14	R.AGTANSGEFSTLSAAVNSLPNDSSSQSIFIYPGTYTEQVSITR.I	LAG_1450	2	167	50	1.67756e-10	1	0.0011008	0.00193299	0	0
LCA_Atta_gongo_prot_02_05	1040738	1.75159e-13	932	18755	CID	21571	2	639.838	-0.000975	-0.763132	1278.67	R.GPTFTVDTVVSR.S	LAG_4727	2	84	80	1.75159e-13	1	1.12803e-06	0	0	0
LCA_Atta_gongo_prot_02_05	1040738	5.46455e-13	1137	15042	CID	17568	2	639.838	-0.000975	-0.763132	1278.67	R.GPTFTVDTVVSR.S	LAG_4727	2	86	78	5.46455e-13	1	3.51917e-06	0	0	0
LCA_Atta_gongo_prot_02_13	1040746	5.55604e-13	844	15493	CID	18426	2	639.838	-0.000975	-0.763132	1278.67	R.GPTFTVDTVVSR.S	LAG_4727	2	66	59	5.55604e-13	1	3.5781e-06	0	0	0
LCA_Atta_gongo_prot_02_11	1040744	2.48382e-12	1062	17714	CID	20821	2	639.838	-0.000975	-0.763132	1278.67	R.GPTFTVDTVVSR.S	LAG_4727	2	81	69	2.48382e-12	1	1.59958e-05	0	0	0
LCA_Atta_gongo_prot_02_05	1040738	5.58007e-12	1574	18478	CID	21274	2	639.838	-0.000975	-0.763132	1278.67	R.GPTFTVDTVVSR.S	LAG_4727	2	77	64	5.58007e-12	1	3.59357e-05	0	0	0
LCA_Atta_gongo_prot_02_15	1040748	6.42623e-11	1522	18408	CID	21206	2	639.838	-0.000975	-0.763132	1278.67	R.GPTFTVDTVVSR.S	LAG_4727	2	80	57	6.42623e-11	1	0.00041385	0	0	0
LCA_Atta_gongo_prot_02_13	1040746	6.45077e-11	1518	19173	CID	22320	2	639.838	-0.000975	-0.763132	1278.67	R.GPTFTVDTVVSR.S	LAG_4727	2	78	53	6.45077e-11	1	0.000415431	0	0	0
LCA_Atta_gongo_prot_02_04	1040737	1.5968e-10	405	2183	CID	2782	2	440.221	-0.00067	-0.762556	879.435	R.SANLTAM*R.L	LAG_1515	2	77	74	1.5968e-10	1	0.0010117	0.00242718	0.00680272	0
LCA_Atta_gongo_prot_02_03	1040736	9.42713e-11	2565	15719	CID	18126	2	560.803	-0.000853	-0.761846	1120.6	R.LDSNINFVAK.L	LAG_2796	2	81	67	9.42713e-11	1	0.000603219	0	0	0
LCA_Atta_gongo_prot_02_04	1040737	3.63852e-12	216	7459	CID	8789	2	560.821	-0.000853	-0.761822	1120.64	T.AAAIAYGLDKK.V	LAG_2234	1	128	113	3.63852e-12	1	2.33644e-05	0	0	0
LCA_Atta_gongo_prot_02_05	1040738	1.13837e-10	2193	9942	CID	11947	2	641.325	-0.000975	-0.761363	1281.64	-.GVTDIQSGSVYR.L	LAG_3917	2	55	43	1.13837e-10	1	0.000733109	0	0	0
LCA_Atta_gongo_prot_01_02	1040722	1.43121e-11	211	11625	CID	11923	2	881.928	-0.001341	-0.761271	1762.85	R.DHPNVLSWELANDPR.C	LAG_3232	2	79	44	1.43121e-11	1	9.27409e-05	0	0	0
LCA_Atta_gongo_prot_02_04	1040737	7.37431e-12	239	6910	CID	8161	2	481.246	-0.000731	-0.760964	961.485	K.GAGWVTASGR.S	LAG_1450	2	90	89	7.37431e-12	1	4.71864e-05	0	0	0
LCA_Atta_gongo_prot_02_07	1040740	1.57239e-17	227	21023	CID	24331	3	935.819	-0.002132	-0.760435	2804.44	R.IIADPEIFIQSPELLNMYQDVVEK.H	LAG_1515	2	224	158	1.57239e-17	1	1.02729e-10	0	0	1
LCA_Atta_gongo_prot_02_07	1040740	2.45154e-16	353	21030	CID	24338	3	935.819	-0.002132	-0.760435	2804.44	R.IIADPEIFIQSPELLNMYQDVVEK.H	LAG_1515	2	199	139	2.45154e-16	1	1.60166e-09	0	0	1
LCA_Atta_gongo_prot_03_03	1040751	3.09817e-19	114	12578	CID	13430	2	964.431	-0.001463	-0.759434	1927.86	R.EADIDGDGQINYDEFVK.M	LAG_1581	2	196	187	3.09817e-19	1	2.01306e-12	0	0	0
LCA_Atta_gongo_prot_02_13	1040746	3.1755e-11	1444	19586	CID	22752	3	803.751	-0.001829	-0.759378	2409.24	R.VGSVGGTSASSPTVAGVFALLNDFR.L	LAG_2465	2	229	117	3.1755e-11	1	0.000207565	0	0	0
LCA_Atta_gongo_prot_02_07	1040740	4.6328e-11	1800	21859	CID	25229	3	803.751	-0.001829	-0.759378	2409.24	R.VGSVGGTSASSPTVAGVFALLNDFR.L	LAG_2465	2	228	119	4.6328e-11	1	0.000302821	0	0	0
LCA_Atta_gongo_prot_02_07	1040740	6.81873e-11	1867	22588	CID	25943	3	803.751	-0.001829	-0.759378	2409.24	R.VGSVGGTSASSPTVAGVFALLNDFR.L	LAG_2465	2	192	99	6.81873e-11	1	0.000445703	0	0	0
LCA_Atta_gongo_prot_02_11	1040744	1.47894e-10	1525	20241	CID	23456	3	803.751	-0.001829	-0.759378	2409.24	R.VGSVGGTSASSPTVAGVFALLNDFR.L	LAG_2465	2	230	113	1.47894e-10	1	0.000966699	0.00193299	0	0
LCA_Atta_gongo_prot_03_01	1040749	5.29406e-12	1627	18698	CID	19474	2	562.803	-0.000853	-0.75914	1124.6	R.GFFTLEVSPK.T	LAG_419	2	102	85	5.29406e-12	1	3.38754e-05	0.000983284	0.00215983	0
LCA_Atta_gongo_prot_02_05	1040738	5.66818e-12	1576	15018	CID	17543	2	562.803	-0.000853	-0.75914	1124.6	R.GFFTLEVSPK.T	LAG_419	2	79	65	5.66818e-12	1	3.62693e-05	0	0	0
LCA_Atta_gongo_prot_02_05	1040738	1.21104e-10	2203	15488	CID	18047	2	562.803	-0.000853	-0.75914	1124.6	R.GFFTLEVSPK.T	LAG_419	2	78	50	1.21104e-10	1	0.000774912	0	0	0
LCA_Atta_gongo_prot_02_01	1040734	5.89624e-10	2249	22593	CID	26535	2	884.941	-0.001341	-0.758679	1768.88	K.LYGNSVTTDLWDGISK.A	LAG_1037	2	120	65	5.89624e-10	1	0.00382628	0.00351494	0.0223464	0
LCA_Atta_gongo_prot_02_03	1040736	3.3873e-15	557	24061	CID	26955	2	805.906	-0.001219	-0.757348	1610.81	K.QFIDDLEQALYGAK.I	LAG_2329	2	132	124	3.3873e-15	1	2.19117e-08	0	0	0
LCA_Atta_gongo_prot_01_04	1040725	8.11073e-13	49	12320	CID	12875	3	644.975	-0.001463	-0.757054	1932.91	K.GYYFGLNGEHTLYDVGK.E	LAG_3309	2	135	76	8.11073e-13	1	5.27e-06	0	0	0
LCA_Atta_gongo_prot_03_03	1040751	3.04107e-12	982	15801	CID	16884	3	564.931	-0.001279	-0.756279	1692.78	R.WMLDREDDGWTIR.S	LAG_3917	2	137	90	3.04107e-12	1	1.96319e-05	0.000773994	0	0
LCA_Atta_gongo_prot_03_03	1040751	3.49303e-12	996	21989	CID	23665	3	564.931	-0.001279	-0.756279	1692.78	R.WMLDREDDGWTIR.S	LAG_3917	2	136	89	3.49303e-12	1	2.25496e-05	0.000773994	0	0
LCA_Atta_gongo_prot_03_01	1040749	4.68043e-12	1597	26669	CID	28104	3	564.931	-0.001279	-0.756279	1692.78	R.WMLDREDDGWTIR.S	LAG_3917	2	127	82	4.68043e-12	1	3.0215e-05	0.000983284	0	0
LCA_Atta_gongo_prot_03_03	1040751	7.74779e-11	1375	19165	CID	20571	3	564.931	-0.001279	-0.756279	1692.78	R.WMLDREDDGWTIR.S	LAG_3917	2	123	68	7.74779e-11	1	0.000500166	0.00143988	0	0
LCA_Atta_gongo_prot_03_03	1040751	2.7527e-10	1585	16157	CID	17269	3	564.931	-0.001279	-0.756279	1692.78	R.WMLDREDDGWTIR.S	LAG_3917	2	131	72	2.7527e-10	1	0.00177703	0.00497512	0	0
LCA_Atta_gongo_prot_01_12	1040728	6.56907e-11	94	10123	CID	10434	3	564.972	-0.001279	-0.756225	1692.9	R.HLQLAIRNDEELNK.L	LAG_2097	2	114	70	6.56907e-11	1	0.000424937	0.0107527	0	0
LCA_Atta_gongo_prot_03_03	1040751	1.14729e-14	480	11500	CID	12330	2	809.354	-0.001219	-0.754121	1617.7	E.SFEDGNDFSETLTR.A	LAG_2192	1	73	60	1.14729e-14	1	7.42151e-08	0	0	0
LCA_Atta_gongo_prot_03_01	1040749	8.29704e-15	617	28903	CID	30631	2	890.977	-0.001341	-0.753539	1780.95	R.AIGVSNFGIDFIEGITK.A	LAG_1156	2	161	116	8.29704e-15	1	5.39106e-08	0	0	0
LCA_Atta_gongo_prot_02_03	1040736	1.33952e-11	1921	11879	CID	13934	2	567.285	-0.000853	-0.753142	1133.56	R.YFTVYDLGR.N	LAG_439	2	80	76	1.33952e-11	1	8.53406e-05	0	0	0
LCA_Atta_gongo_prot_02_03	1040736	1.58381e-11	1962	21429	CID	24231	2	567.285	-0.000853	-0.753142	1133.56	R.YFTVYDLGR.N	LAG_439	2	116	102	1.58381e-11	1	0.000100904	0	0	0
LCA_Atta_gongo_prot_03_05	1040753	1.825e-11	635	14861	CID	16141	3	757.367	-0.001709	-0.752753	2271.09	R.IYAMLQSATIQDGGDDKTTSR.Y	LAG_2010	2	167	87	1.825e-11	1	0.000119017	0	0	-1
LCA_Atta_gongo_prot_02_05	1040738	2.96992e-15	529	222	CID	325	3	648.702	-0.001463	-0.752705	1944.09	L.RIINEPTAAAIAYGLDKK.V	LAG_2234	1	246	185	2.96992e-15	1	1.93186e-08	0	0	0
LCA_Atta_gongo_prot_02_11	1040744	2.3397e-13	721	6183	CID	8148	3	648.702	-0.001463	-0.752705	1944.09	L.RIINEPTAAAIAYGLDKK.V	LAG_2234	1	170	122	2.3397e-13	1	1.52191e-06	0	0	0
LCA_Atta_gongo_prot_02_05	1040738	5.98136e-12	1589	4326	CID	5776	3	648.702	-0.001463	-0.752705	1944.09	L.RIINEPTAAAIAYGLDKK.V	LAG_2234	1	131	75	5.98136e-12	1	3.89072e-05	0	0	0
LCA_Atta_gongo_prot_02_11	1040744	8.94206e-12	1213	7075	CID	8986	3	648.702	-0.001463	-0.752705	1944.09	L.RIINEPTAAAIAYGLDKK.V	LAG_2234	1	140	86	8.94206e-12	1	5.81658e-05	0	0	0
LCA_Atta_gongo_prot_02_09	1040742	3.82324e-11	1472	9311	CID	11568	3	648.702	-0.001463	-0.752705	1944.09	L.RIINEPTAAAIAYGLDKK.V	LAG_2234	1	155	97	3.82324e-11	1	0.000248692	0	0	0
LCA_Atta_gongo_prot_03_03	1040751	6.28592e-11	1348	6776	CID	7698	2	567.791	-0.000853	-0.752471	1134.57	Q.TSITVNSGAER.V	LAG_543	1	115	94	6.28592e-11	1	0.000403644	0.00143988	0.00338983	0
LCA_Atta_gongo_prot_02_15	1040748	2.31336e-11	1389	20425	CID	23325	3	999.489	-0.002252	-0.752252	2994.45	R.YFAWLEEQLNNGVVLNESQGADQLEK.F	LAG_1536	2	167	76	2.31336e-11	1	0.000151278	0	0	2
LCA_Atta_gongo_prot_02_01	1040734	1.43019e-11	1399	20852	CID	24578	2	730.403	-0.001097	-0.752072	1459.8	K.ILEASGTSLENVVK.V	LAG_77	2	58	39	1.43019e-11	1	9.25157e-05	0	0	0
LCA_Atta_gongo_prot_02_03	1040736	3.6127e-11	2259	9316	CID	11122	1	893.436	-0.000671	-0.751466	893.436	R.NAFDLEGK.V	LAG_38	2	93	91	3.6127e-11	1	0.000228893	0	0	0
LCA_Atta_gongo_prot_02_03	1040736	9.23245e-11	2557	7719	CID	9380	2	447.221	-0.00067	-0.750619	893.436	R.NAFDLEGK.V	LAG_38	2	131	121	9.23245e-11	1	0.000584949	0	0	0
LCA_Atta_gongo_prot_02_01	1040734	2.14262e-10	2004	25463	CID	29533	2	447.221	-0.00067	-0.750619	893.436	R.NAFDLEGK.V	LAG_38	2	99	93	2.14262e-10	1	0.00135752	0.000967118	0	0
LCA_Atta_gongo_prot_02_05	1040738	5.95068e-12	1586	17750	CID	20500	4	1118.04	-0.003352	-0.750326	4468.14	R.AGTANSGEFSTLSAAVNSLPNDSSSQSIFIYPGTYTEQVSITR.I	LAG_1450	2	214	80	5.95068e-12	1	3.90479e-05	0	0	1
LCA_Atta_gongo_prot_03_02	1040750	2.59553e-11	382	12146	CID	12418	3	651.002	-0.001463	-0.750046	1950.99	L.FIEEPTAPDDVLGHAAIR.K	LAG_1774	1	183	108	2.59553e-11	1	0.000168833	0	0	0
LCA_Atta_gongo_prot_02_15	1040748	4.80077e-16	278	21577	CID	24544	2	813.88	-0.001219	-0.749927	1626.75	R.DNIDLQWSEGFFR.G	LAG_419	2	153	147	4.80077e-16	1	3.09918e-09	0	0	0
LCA_Atta_gongo_prot_02_07	1040740	8.14613e-16	402	21181	CID	24500	2	813.88	-0.001219	-0.749927	1626.75	R.DNIDLQWSEGFFR.G	LAG_419	2	138	131	8.14613e-16	1	5.25881e-09	0	0	0
LCA_Atta_gongo_prot_02_09	1040742	1.05077e-15	384	20645	CID	24050	2	813.88	-0.001219	-0.749927	1626.75	R.DNIDLQWSEGFFR.G	LAG_419	2	125	120	1.05077e-15	1	6.78336e-09	0	0	0
LCA_Atta_gongo_prot_02_07	1040740	1.79685e-15	458	21729	CID	25093	2	813.88	-0.001219	-0.749927	1626.75	R.DNIDLQWSEGFFR.G	LAG_419	2	112	105	1.79685e-15	1	1.15997e-08	0	0	0
LCA_Atta_gongo_prot_02_13	1040746	2.35148e-15	342	22007	CID	25256	2	813.88	-0.001219	-0.749927	1626.75	R.DNIDLQWSEGFFR.G	LAG_419	2	127	116	2.35148e-15	1	1.51802e-08	0	0	0
LCA_Atta_gongo_prot_02_15	1040748	2.64835e-15	388	19358	CID	22214	2	813.88	-0.001219	-0.749927	1626.75	R.DNIDLQWSEGFFR.G	LAG_419	2	128	119	2.64835e-15	1	1.70967e-08	0	0	0
LCA_Atta_gongo_prot_01_02	1040722	2.48412e-14	69	8569	CID	8865	2	651.843	-0.000975	-0.749077	1302.68	K.IASTWEGIQAAR.E	LAG_4794	2	139	120	2.48412e-14	1	1.59977e-07	0	0	0
LCA_Atta_gongo_prot_01_04	1040725	9.39395e-11	107	9784	CID	10204	2	814.953	-0.001219	-0.74894	1628.9	K.KEYPSAILIAPEAAR.A	LAG_5424	2	25	-6	9.39395e-11	1	0.000608716	0.0380952	0.0481928	0
LCA_Atta_gongo_prot_01_13	1040730	1.72517e-10	93	8868	CID	9332	2	815.407	-0.001219	-0.748523	1629.81	R.TVDVGAPMLSM*HSIR.E	LAG_2128	2	72	27	1.72517e-10	1	0.00111789	0.0505051	0.0769231	0
LCA_Atta_gongo_prot_02_01	1040734	1.73406e-13	711	19480	CID	22893	3	979.821	-0.002195	-0.747505	2937.45	K.LTNTGSFAGTEIPQLYLGYPTDAGEPPK.V	LAG_48016	2	203	109	1.73406e-13	1	1.13479e-06	0	0	0
LCA_Atta_gongo_prot_02_15	1040748	3.58948e-17	178	20557	CID	23465	2	898.906	-0.001341	-0.746892	1796.81	K.GFPFDGNFYIWDYR.Y	LAG_100	2	137	121	3.58948e-17	1	2.32195e-10	0	0	0
LCA_Atta_gongo_prot_02_09	1040742	5.06182e-10	1810	18915	CID	22199	2	818.919	-0.001219	-0.745313	1636.83	K.FIEETLDLDDSLVK.E	LAG_100	2	95	51	5.06182e-10	1	0.00327437	0.00218699	0	0
LCA_Atta_gongo_prot_02_05	1040738	1.95518e-11	1838	16947	CID	19614	2	573.807	-0.000853	-0.744581	1146.61	R.IAIVMDDLEK.A	LAG_4549	2	83	72	1.95518e-11	1	0.000125107	0	0	0
LCA_Atta_gongo_prot_02_03	1040736	1.2089e-13	930	14391	CID	16724	1	1311.67	-0.000976	-0.744519	1311.67	R.GQAYFGGNTIGVK.G	LAG_1450	2	101	88	1.2089e-13	1	7.80418e-07	0	0	0
LCA_Atta_gongo_prot_02_07	1040740	1.65841e-12	1271	14645	CID	17521	2	656.338	-0.000975	-0.743948	1311.67	R.GQAYFGGNTIGVK.G	LAG_1450	2	113	93	1.65841e-12	1	1.0706e-05	0	0	0
LCA_Atta_gongo_prot_02_04	1040737	8.00527e-12	240	9408	CID	10805	2	656.338	-0.000975	-0.743948	1311.67	R.GQAYFGGNTIGVK.G	LAG_1450	2	95	74	8.00527e-12	1	5.16787e-05	0	0	0
LCA_Atta_gongo_prot_02_05	1040738	9.71014e-11	2158	18961	CID	21788	2	656.338	-0.000975	-0.743948	1311.67	R.GQAYFGGNTIGVK.G	LAG_1450	2	70	50	9.71014e-11	1	0.000626847	0	0	0
LCA_Atta_gongo_prot_02_03	1040736	1.35134e-10	2682	12741	CID	14906	2	656.338	-0.000975	-0.743948	1311.67	R.GQAYFGGNTIGVK.G	LAG_1450	2	74	49	1.35134e-10	1	0.000872373	0.000735024	0	0
LCA_Atta_gongo_prot_02_06	1040739	6.46011e-10	390	8915	CID	10598	2	656.338	-0.000975	-0.743948	1311.67	R.GQAYFGGNTIGVK.G	LAG_1450	2	56	29	6.46011e-10	1	0.00417038	0.00773196	0.029703	0
LCA_Atta_gongo_prot_01_05	1040723	6.42342e-12	97	4203	CID	4741	3	574.976	-0.001279	-0.743068	1722.91	K.AKIQDKEGIPPDQQR.L	LAG_2557	2	162	122	6.42342e-12	1	4.1623e-05	0	0	0
LCA_Atta_gongo_prot_01_04	1040725	9.08387e-13	53	7629	CID	8029	3	451.889	-0.001005	-0.742866	1353.65	R.NSVDTPEIWHR.Q	LAG_6243	2	49	38	9.08387e-13	1	5.83312e-06	0	0	0
LCA_Atta_gongo_prot_03_03	1040751	3.90296e-12	1008	16546	CID	17698	3	740.046	-0.001646	-0.742273	2218.12	R.SAVLAGETEDSASFPGPLVVGSK.G	LAG_2404	2	233	136	3.90296e-12	1	2.54855e-05	0.000773994	0	0
LCA_Atta_gongo_prot_03_09	1040757	7.35763e-12	236	14621	CID	16160	3	740.046	-0.001646	-0.742273	2218.12	R.SAVLAGETEDSASFPGPLVVGSK.G	LAG_2404	2	235	139	7.35763e-12	1	4.80437e-05	0	0	0
LCA_Atta_gongo_prot_03_03	1040751	3.32836e-11	1248	19252	CID	20661	3	740.046	-0.001646	-0.742273	2218.12	R.SAVLAGETEDSASFPGPLVVGSK.G	LAG_2404	2	218	122	3.32836e-11	1	0.000217335	0.000773994	0	0
LCA_Atta_gongo_prot_03_09	1040757	9.61347e-11	280	18867	CID	20839	3	740.046	-0.001646	-0.742273	2218.12	R.SAVLAGETEDSASFPGPLVVGSK.G	LAG_2404	2	198	107	9.61347e-11	1	0.000627739	0	0	0
LCA_Atta_gongo_prot_03_05	1040753	2.64634e-10	803	21492	CID	23372	3	740.046	-0.001646	-0.742273	2218.12	R.SAVLAGETEDSASFPGPLVVGSK.G	LAG_2404	2	217	109	2.64634e-10	1	0.001728	0.00120627	0	0
LCA_Atta_gongo_prot_03_05	1040753	5.07908e-10	859	12333	CID	13353	3	740.046	-0.001646	-0.742273	2218.12	R.SAVLAGETEDSASFPGPLVVGSK.G	LAG_2404	2	210	100	5.07908e-10	1	0.00331653	0.00462428	0	0
LCA_Atta_gongo_prot_01_03	1040724	9.14617e-12	135	11129	CID	11982	2	822.933	-0.001219	-0.741678	1644.86	K.LSHELIAAAASYEAAK.S	LAG_1964	2	71	34	9.14617e-12	1	5.93528e-05	0	0	0
LCA_Atta_gongo_prot_02_03	1040736	8.47694e-10	3310	8264	CID	9972	2	576.282	-0.000853	-0.741383	1151.56	K.ATVIGDGFDEK.T	LAG_2134	2	82	56	8.47694e-10	1	0.00544339	0.00450992	0	0
LCA_Atta_gongo_prot_02_07	1040740	1.87261e-11	1658	17053	CID	20110	2	576.319	-0.000853	-0.741336	1151.63	K.TSLFQDISLK.Q	LAG_1154	2	111	107	1.87261e-11	1	0.000119824	0	0	0
LCA_Atta_gongo_prot_02_09	1040742	2.42135e-11	1408	18400	CID	21645	2	576.319	-0.000853	-0.741336	1151.63	K.TSLFQDISLK.Q	LAG_1154	2	100	92	2.42135e-11	1	0.000154936	0	0	0
LCA_Atta_gongo_prot_02_05	1040738	2.63696e-11	1898	19791	CID	22669	2	576.319	-0.000853	-0.741336	1151.63	K.TSLFQDISLK.Q	LAG_1154	2	153	141	2.63696e-11	1	0.000168733	0	0	0
LCA_Atta_gongo_prot_02_05	1040738	2.90326e-11	1923	17085	CID	19762	2	576.319	-0.000853	-0.741336	1151.63	K.TSLFQDISLK.Q	LAG_1154	2	148	135	2.90326e-11	1	0.000185772	0	0	0
LCA_Atta_gongo_prot_02_05	1040738	2.95839e-11	1926	14753	CID	17248	2	576.319	-0.000853	-0.741336	1151.63	K.TSLFQDISLK.Q	LAG_1154	2	149	137	2.95839e-11	1	0.0001893	0	0	0
LCA_Atta_gongo_prot_02_07	1040740	5.95924e-11	1846	16292	CID	19270	2	576.319	-0.000853	-0.741336	1151.63	K.TSLFQDISLK.Q	LAG_1154	2	122	106	5.95924e-11	1	0.000381317	0	0	0
LCA_Atta_gongo_prot_02_09	1040742	6.39095e-11	1527	19748	CID	23094	2	576.319	-0.000853	-0.741336	1151.63	K.TSLFQDISLK.Q	LAG_1154	2	87	79	6.39095e-11	1	0.000408941	0	0	0
LCA_Atta_gongo_prot_02_07	1040740	7.78886e-11	1887	15787	CID	18731	2	576.319	-0.000853	-0.741336	1151.63	K.TSLFQDISLK.Q	LAG_1154	2	122	106	7.78886e-11	1	0.00049839	0	0	0
LCA_Atta_gongo_prot_02_11	1040744	1.17617e-10	1488	18964	CID	22124	2	576.319	-0.000853	-0.741336	1151.63	K.TSLFQDISLK.Q	LAG_1154	2	107	90	1.17617e-10	1	0.000752603	0.00132188	0.0126582	0
LCA_Atta_gongo_prot_02_03	1040736	1.36478e-10	2685	12320	CID	14415	2	576.319	-0.000853	-0.741336	1151.63	K.TSLFQDISLK.Q	LAG_1154	2	96	82	1.36478e-10	1	0.000873286	0.000735024	0	0
LCA_Atta_gongo_prot_02_09	1040742	1.45873e-10	1640	14374	CID	17238	2	576.319	-0.000853	-0.741336	1151.63	K.TSLFQDISLK.Q	LAG_1154	2	87	77	1.45873e-10	1	0.000933406	0	0	0
LCA_Atta_gongo_prot_02_09	1040742	1.7548e-10	1674	16660	CID	19769	2	576.319	-0.000853	-0.741336	1151.63	K.TSLFQDISLK.Q	LAG_1154	2	103	85	1.7548e-10	1	0.00112286	0.00118835	0	0
LCA_Atta_gongo_prot_02_13	1040746	2.03566e-10	1621	18123	CID	21195	2	576.319	-0.000853	-0.741336	1151.63	K.TSLFQDISLK.Q	LAG_1154	2	81	69	2.03566e-10	1	0.00130257	0.00120627	0	0
LCA_Atta_gongo_prot_02_11	1040744	2.10227e-10	1575	15515	CID	18457	2	576.319	-0.000853	-0.741336	1151.63	K.TSLFQDISLK.Q	LAG_1154	2	59	46	2.10227e-10	1	0.00134519	0.00248293	0.0126582	0
LCA_Atta_gongo_prot_02_05	1040738	2.38387e-10	2337	23832	CID	26904	2	576.319	-0.000853	-0.741336	1151.63	K.TSLFQDISLK.Q	LAG_1154	2	115	92	2.38387e-10	1	0.00152538	0.000815328	0	0
[truncated: 15,661 more rows]

## Sheet: Fwd&Reverse_2.5ppm_1E-10MSG
MSGF+ Job	MSGF_SpecProb	ResultID	Scan	FragMethod	SpecIndex	Charge	PrecursorMZ	DelM	DelM_PPM	MH	Peptide	Protein	NTT	DeNovoScore	MSGFScore	MSGFDB_SpecEValue	Rank_MSGFDB_SpecEValue	EValue	QValue	PepQValue	IsotopeError
1040757	1.85418e-10	299	15245	CID	16855	3	660.319	-0.004936	-2.49568	1978.95	T.IQFGLDAGQAGSDDASGTLR.I	LAG_1450	1	101	46	1.85418e-10	1	0.00120829	0	0	0
1040738	8.97864e-10	2591	12329	CID	14589	2	660.328	-0.003291	-2.49565	1319.65	K.LSDLEVDEMIR.E	LAG_1581	2	55	32	8.97864e-10	1	0.00576555	0.00189179	0	0
1040734	2.61726e-17	117	18745	CID	21970	2	1469.23	-0.007319	-2.49254	2937.45	K.LTNTGSFAGTEIPQLYLGYPTDAGEPPK.V	LAG_48016	2	217	175	2.61726e-17	1	1.71277e-10	0	0	0
1040738	1.72813e-10	2274	23086	CID	26094	2	968.489	-0.004815	-2.48953	1934.97	R.AYPDVSAQGNGFQVVIGGR.V	LAG_2465	2	122	62	1.72813e-10	1	0.00112519	0.00043122	0	1
1040735	3.12826e-11	569	21684	CID	23248	4	466.245	-0.004629	-2.48724	1861.96	K.YMVTVIDAPGHRDFIK.N	LAG_4308	2	144	96	3.12826e-11	1	0.000203004	0.00131406	0	0
1040757	2.49431e-12	218	21184	CID	23317	2	933.002	-0.004634	-2.48588	1865	R.YVGSTSSLAVIQVEQGVK.Y	LAG_2404	2	98	62	2.49431e-12	1	1.62248e-05	0	0	0
1040748	9.07365e-11	1568	14689	CID	17235	2	639.837	-0.003169	-2.48018	1278.67	R.GPTFTVDTVVSR.S	LAG_4727	2	57	38	9.07365e-11	1	0.000584344	0	0	0
1040736	7.03708e-10	3256	13522	CID	15782	2	419.217	-0.002068	-2.47553	836.426	K.YALDAGAR.G	LAG_10889	2	75	70	7.03708e-10	1	0.00445855	0.00399877	0.010453	1
1040740	1.41435e-13	804	16585	CID	19594	2	1060.48	-0.00524	-2.47519	2117.94	R.SLETGMYAGVENWSTSNGSK.V	LAG_3917	2	288	190	1.41435e-13	1	9.21671e-07	0	0	2
1040746	3.92666e-13	779	12837	CID	15506	2	1060.48	-0.00524	-2.47519	2117.94	R.SLETGMYAGVENWSTSNGSK.V	LAG_3917	2	213	129	3.92666e-13	1	2.55883e-06	0	0	2
1040757	1.59835e-13	183	22780	CID	25012	3	1188.57	-0.008782	-2.46488	3563.71	R.DIFDPPILDPHAGTVWTSGQQATATWDTSNPPK.Q	LAG_5486	2	162	71	1.59835e-13	1	1.04735e-06	0	0	0
1040736	8.8228e-11	2539	21838	CID	24658	2	560.314	-0.00274	-2.45124	1118.62	K.VAVVAGFGDVGK.G	LAG_2750	2	58	42	8.8228e-11	1	0.000568189	0	0	1
1040735	4.66807e-16	122	17120	CID	18534	2	875.466	-0.004268	-2.4401	1749.93	R.GLTNWTAAYATGLLAAR.R	LAG_4131	2	105	94	4.66807e-16	1	3.03311e-09	0	0	0
1040736	2.23965e-11	2068	20383	CID	23135	2	640.338	-0.003106	-2.43084	1278.67	R.GPTFTVDTVVSR.S	LAG_4727	2	91	66	2.23965e-11	1	0.000144233	0	0	1
1040742	6.45675e-12	1249	11510	CID	14047	3	628.645	-0.00457	-2.42725	1883.92	K.NTFGVGSQAIALSQYGDR.V	LAG_1450	2	117	73	6.45675e-12	1	4.19995e-05	0	0	0
1040738	2.12217e-12	1395	19392	CID	22237	2	968.489	-0.004693	-2.42647	1934.97	R.AYPDVSAQGNGFQVVIGGR.V	LAG_2465	2	158	96	2.12217e-12	1	1.38175e-05	0	0	1
1040761	4.13254e-19	9	15932	CID	16218	2	1109.56	-0.005366	-2.42036	2218.12	R.SAVLAGETEDSASFPGPLVVGSK.G	LAG_2404	2	217	181	4.13254e-19	1	2.69846e-12	0	0	0
1040755	2.26255e-16	136	21951	CID	24144	2	1109.56	-0.005366	-2.42036	2218.12	R.SAVLAGETEDSASFPGPLVVGSK.G	LAG_2404	2	241	171	2.26255e-16	1	1.47739e-09	0	0	0
1040759	5.96085e-12	169	23637	CID	25807	2	1109.56	-0.005366	-2.42036	2218.12	R.SAVLAGETEDSASFPGPLVVGSK.G	LAG_2404	2	163	93	5.96085e-12	1	3.89231e-05	0	0	0
1040749	2.02682e-15	515	18052	CID	18820	2	1059.47	-0.005122	-2.41957	2117.94	R.SLETGMYAGVENWSTSNGSK.V	LAG_3917	2	248	192	2.02682e-15	1	1.32078e-08	0	0	0
1040740	3.29981e-11	1742	16256	CID	19233	2	656.337	-0.003169	-2.41783	1311.67	R.GQAYFGGNTIGVK.G	LAG_1450	2	67	49	3.29981e-11	1	0.000213022	0	0	0
1040757	5.53044e-10	336	12722	CID	14009	2	820.443	-0.003965	-2.41757	1640.89	K.QIVDHKDLVFRDR.A	LAG_1961	2	101	40	5.53044e-10	1	0.00357023	0.00287356	0.0227273	-1
1040738	9.44547e-11	2151	17160	CID	19848	2	795.39	-0.003838	-2.41738	1588.77	R.ELGSYALEEYTSVK.A	LAG_2134	2	92	55	9.44547e-11	1	0.000611005	0	0	1
1040742	1.11551e-11	1319	13063	CID	15808	3	836.395	-0.006035	-2.40814	2507.18	K.NNQATIQFGLDAGQAGSDDASGTLR.I	LAG_1450	2	103	52	1.11551e-11	1	7.29147e-05	0	0	0
1040749	4.44977e-16	398	20410	CID	21236	2	989.975	-0.004756	-2.40447	1978.95	T.IQFGLDAGQAGSDDASGTLR.I	LAG_1450	1	181	128	4.44977e-16	1	2.89972e-09	0	0	0
1040735	2.11135e-10	745	3019	CID	3570	2	751.346	-0.003594	-2.39661	1500.69	R.MTTLAQQSNGNHAQ.L	LAG_2006	1	75	31	2.11135e-10	1	0.00136578	0.00131406	0.00299401	1
1040736	2.24975e-12	1485	7431	CID	9074	2	765.895	-0.003657	-2.39073	1530.79	K.VATASQAQETQAAVR.V	LAG_3806	2	96	57	2.24975e-12	1	1.45781e-05	0	0	0
1040746	1.4826e-13	611	19380	CID	22541	2	1059.97	-0.005059	-2.38977	2117.94	R.SLETGMYAGVENWSTSNGSK.V	LAG_3917	2	207	145	1.4826e-13	1	9.66145e-07	0	0	1
1040749	1.23498e-11	1792	20394	CID	21217	2	1059.97	-0.005059	-2.38977	2117.94	R.SLETGMYAGVENWSTSNGSK.V	LAG_3917	2	196	101	1.23498e-11	1	8.04784e-05	0.000983284	0	1
1040738	4.42094e-10	2451	13832	CID	16235	2	562.802	-0.002681	-2.38587	1124.6	R.GFFTLEVSPK.T	LAG_419	2	63	38	4.42094e-10	1	0.00282885	0.000815328	0	0
1040740	5.89978e-12	1473	20095	CID	23340	2	844.887	-0.004024	-2.38394	1688.77	K.LISWYDNEWGYSR.R	LAG_3439	2	125	75	5.89978e-12	1	3.80866e-05	0	0	0
1040745	4.20035e-10	325	22019	CID	26591	3	499.951	-0.003563	-2.3806	1497.84	K.GAGHAFGVVTELIVK.A	LAG_2353	2	125	84	4.20035e-10	1	0.00272178	0	0	0
1040751	4.87626e-17	234	4179	CID	5079	1	1388.54	-0.003294	-2.37363	1388.55	R.ASGGGGGGGGYGGGGYSGG.G	LAG_13383	1	106	82	4.87626e-17	1	3.17495e-10	0	0	0
1040748	2.02967e-13	739	21086	CID	24031	2	850.436	-0.004024	-2.36838	1699.87	R.IFVQEGIYDEFLAR.F	LAG_3493	2	110	83	2.02967e-13	1	1.31294e-06	0	0	0
1040751	2.07224e-10	1540	17937	CID	19218	3	1025.79	-0.007254	-2.36028	3074.35	R.DIDNQGGSVQELYFYMNSGHTQTEANR.M	LAG_3369	2	208	73	2.07224e-10	1	0.00135563	0.00385604	0	1
1040748	1.64265e-12	1080	12462	CID	14769	2	1060.48	-0.004996	-2.35998	2117.94	R.SLETGMYAGVENWSTSNGSK.V	LAG_3917	2	186	102	1.64265e-12	1	1.07044e-05	0	0	2
1040727	8.11018e-13	37	16957	CID	17859	2	742.376	-0.003472	-2.34332	1482.74	T.PAFNVINGGSHAGNK.L	LAG_1277	1	99	78	8.11018e-13	1	5.2553e-06	0	0	1
1040759	4.46471e-10	247	22944	CID	25128	3	1044.86	-0.007317	-2.33659	3132.56	-.PPSDFANADIDEVVAALTTDEAILLTAGVGF.W	LAG_2564	0	173	58	4.46471e-10	1	0.00292427	0.0247934	0.225806	0
1040736	3.14977e-12	1546	20969	CID	23748	2	640.338	-0.002984	-2.33545	1278.67	R.GPTFTVDTVVSR.S	LAG_4727	2	90	74	3.14977e-12	1	2.02845e-05	0	0	1
1040736	1.98137e-10	2821	13487	CID	15743	2	732.395	-0.003413	-2.33341	1463.79	K.INNSGVLGLAYSQK.F	LAG_4727	2	54	35	1.98137e-10	1	0.0012817	0.00135089	0	0
1040738	1.16354e-11	1736	17207	CID	19905	3	628.645	-0.004387	-2.33016	1883.92	K.NTFGVGSQAIALSQYGDR.V	LAG_1450	2	144	87	1.16354e-11	1	7.5685e-05	0	0	0
1040740	7.46499e-10	2265	14658	CID	17533	2	839.432	-0.003897	-2.32699	1675.85	R.IGLGTWLSETNEVEK.A	LAG_1156	2	90	43	7.46499e-10	1	0.00483722	0.00214316	0	2
1040742	1.3101e-10	1625	20262	CID	23648	2	951.458	-0.00439	-2.30936	1901.91	K.LGFEYSVDDSADTTLLR.T	LAG_1037	2	81	36	1.3101e-10	1	0.000851245	0	0	0
1040734	1.0858e-14	453	19546	CID	22975	2	865.899	-0.003961	-2.29095	1729.79	R.TPSLDYDLFTESGER.G	LAG_2564	2	106	90	1.0858e-14	1	7.03585e-08	0	0	1
1040759	2.643e-13	124	14528	CID	15864	2	933.002	-0.004268	-2.28963	1865	R.YVGSTSSLAVIQVEQGVK.Y	LAG_2404	2	112	84	2.643e-13	1	1.71921e-06	0	0	0
1040738	1.0671e-10	2175	15121	CID	17649	2	735.399	-0.00335	-2.28251	1468.79	R.DATPAQVLIAWGAR.R	LAG_1156	2	89	48	1.0671e-10	1	0.000690283	0	0	1
1040748	5.64451e-15	439	21087	CID	24033	2	993.493	-0.004508	-2.27326	1983.98	R.SGFLLGGEAAYNVADGSISR.F	LAG_4727	2	170	127	5.64451e-15	1	3.67827e-08	0	0	2
1040751	5.4274e-11	1329	3380	CID	4258	2	594.801	-0.002681	-2.25751	1188.6	A.SQAQETQAAVR.V	LAG_3806	1	78	60	5.4274e-11	1	0.000348516	0.00143988	0.00625	0
1040736	5.89169e-10	3174	12621	CID	14765	2	865.397	-0.003902	-2.25691	1729.79	R.TPSLDYDLFTESGER.G	LAG_2564	2	82	26	5.89169e-10	1	0.00381774	0.00346784	0	0
1040744	3.53569e-12	1106	14111	CID	16908	2	947.967	-0.004264	-2.25365	1892.92	R.VAFSSEEGVNEGQEILGK.F	LAG_2564	2	107	56	3.53569e-12	1	2.29987e-05	0	0	2
1040729	3.86468e-10	167	22778	CID	24008	3	914.794	-0.006156	-2.24629	2741.37	R.SDSVEHQSSRASVEELLEQIQLTR.P	LAG_1824	1	112	38	3.86468e-10	1	0.00252492	0.0372671	0.0789474	1
1040748	8.95204e-12	1279	21826	CID	24812	3	752.035	-0.005057	-2.24549	2253.09	K.ADYLNAIWSVINFDEAQQR.L	LAG_3472	2	150	80	8.95204e-12	1	5.82869e-05	0	0	1
1040742	4.63742e-13	866	21482	CID	24947	2	951.458	-0.004268	-2.24521	1901.91	K.LGFEYSVDDSADTTLLR.T	LAG_1037	2	98	55	4.63742e-13	1	3.0132e-06	0	0	0
1040738	4.62575e-13	1115	18689	CID	21497	2	1060.48	-0.004752	-2.24476	2117.94	R.SLETGMYAGVENWSTSNGSK.V	LAG_3917	2	247	172	4.62575e-13	1	3.0144e-06	0	0	2
1040736	2.67886e-10	2936	15780	CID	18198	2	842.954	-0.00378	-2.24459	1684.91	R.AM*LGATNPLASPIGSIR.G	LAG_2957	2	112	65	2.67886e-10	1	0.00174061	0.00135089	0	0
1040720	4.04687e-20	7	15589	CID	16233	4	707.876	-0.006339	-2.24179	2828.49	K.QLEDGRTLSDYNIQKESTLHLVLR.F	LAG_2951	2	165	133	4.04687e-20	1	2.64394e-13	0	0	0
1040755	2.18277e-12	337	15486	CID	17113	3	1025.79	-0.006888	-2.24124	3074.35	R.DIDNQGGSVQELYFYMNSGHTQTEANR.M	LAG_3369	2	203	95	2.18277e-12	1	1.42794e-05	0	0	1
1040734	9.93813e-12	1314	9372	CID	11220	2	953.467	-0.004268	-2.24048	1905.93	A.AVDPDAPTPQDPTNAQIR.H	LAG_1011	1	142	60	9.93813e-12	1	6.4645e-05	0	0	0
1040744	2.63192e-11	1341	16123	CID	19102	2	640.338	-0.002862	-2.24006	1278.67	R.GPTFTVDTVVSR.S	LAG_4727	2	70	49	2.63192e-11	1	0.000169496	0	0	1
1040734	2.95047e-10	2076	17944	CID	21031	2	750.406	-0.00335	-2.23683	1498.8	K.QLPVATDLAAVNMR.L	LAG_1154	2	64	33	2.95047e-10	1	0.00190858	0.00141643	0	1
1040751	3.35579e-10	1606	13957	CID	14890	2	627.826	-0.002803	-2.23598	1254.65	R.SQLYDLGVGFR.V	LAG_3624	2	56	41	3.35579e-10	1	0.00215489	0.00497512	0.021164	0
1040737	3.37108e-10	454	10263	CID	11706	2	519.302	-0.002315	-2.23312	1037.6	K.VSVVSHPSLL.K	LAG_3573	1	81	59	3.37108e-10	1	0.00215707	0.0101215	0.0224719	0
1040735	6.11385e-13	315	7694	CID	8583	2	507.753	-0.002254	-2.22381	1014.5	K.NAGTFSYVR.F	LAG_4473	2	135	135	6.11385e-13	1	3.89511e-06	0	0	0
1040735	1.12909e-10	681	7772	CID	8677	2	854.958	-0.00378	-2.21308	1708.91	Y.SLSTIQPTKYEGGTVK.I	LAG_1154	1	142	87	1.12909e-10	1	0.000732704	0.00131406	0.00299401	0
1040740	3.81075e-10	2159	12002	CID	14594	2	608.319	-0.002681	-2.20735	1215.63	R.IAGGETIDVQGR.D	LAG_16578	2	53	38	3.81075e-10	1	0.00245413	0.000455996	0	0
1040736	1.33612e-10	2676	12098	CID	14169	2	569.314	-0.002496	-2.19785	1136.62	R.LIDTAIEYAK.T	LAG_4794	2	94	77	1.33612e-10	1	0.000854948	0.000735024	0	1
1040744	9.43893e-11	1465	20521	CID	23753	3	833.119	-0.005487	-2.19783	2497.35	R.SGVASVIAPLNEPAGFVGGNMLAVVK.N	LAG_2627	2	150	64	9.43893e-11	1	0.00061724	0.00132188	0	0
1040738	1.54268e-12	1340	17204	CID	19903	2	779.392	-0.003414	-2.19271	1557.78	R.ELGEYALANYTSVK.A	LAG_3493	2	101	73	1.54268e-12	1	9.97924e-06	0	0	0
1040734	3.00388e-13	784	16592	CID	19558	2	811.426	-0.003536	-2.18137	1621.85	R.LVEPYVTYGEPNLK.S	LAG_3349	2	130	101	3.00388e-13	1	1.94314e-06	0	0	0
1040759	4.03622e-13	131	18436	CID	20301	3	1119.86	-0.007318	-2.1801	3357.57	K.YIYDNQGGEGVDAYVIDTGINVQHVEFEGR.A	LAG_5096	2	183	80	4.03622e-13	1	2.64294e-06	0	0	0
1040738	7.19302e-10	2538	16345	CID	18966	2	854.398	-0.003717	-2.17886	1706.79	K.WAWDLEPLM*DWTK.K	LAG_2353	2	113	65	7.19302e-10	1	0.00464352	0.00157171	0.0118343	1
1040734	5.23156e-18	65	21777	CID	25610	3	869.115	-0.00567	-2.17702	2605.34	K.GAIPIISSVTPDNIWDNGQIAGPNR.F	LAG_56841	2	186	128	5.23156e-18	1	3.41958e-11	0	0	0
1040749	5.59656e-12	1636	7375	CID	8083	3	1048.07	-0.006825	-2.17418	3140.2	D.SYGSSNNDSYGSSNDNSYGSSNTYGGNNDR.G	LAG_3242	1	132	61	5.59656e-12	1	3.66467e-05	0.000983284	0.00215983	2
1040749	8.40934e-12	1713	23007	CID	24037	2	677.355	-0.002925	-2.16259	1353.7	S.NFGIDFIEGITK.A	LAG_1156	1	196	159	8.40934e-12	1	5.41562e-05	0.000983284	0.00138889	0
1040731	5.33291e-10	135	14163	CID	14390	3	564.971	-0.003656	-2.16064	1692.9	R.HLQLAIRNDEELNK.L	LAG_2097	2	91	47	5.33291e-10	1	0.00344973	0.0461538	0	0
1040740	1.25681e-13	786	11921	CID	14504	2	1059.98	-0.004571	-2.15934	2117.94	R.SLETGMYAGVENWSTSNGSK.V	LAG_3917	2	241	153	1.25681e-13	1	8.19003e-07	0	0	1
1040724	8.53082e-10	282	14630	CID	15656	4	672.833	-0.005788	-2.15447	2687.31	R.VKDDGVNTADWLQSLASFTGM*LFR.R	LAG_1112	2	139	61	8.53082e-10	1	0.00557345	0.0669145	0.10119	1
1040751	1.92782e-13	674	21072	CID	22650	2	850.436	-0.003658	-2.15307	1699.87	R.IFVQEGIYDEFLAR.F	LAG_3493	2	98	74	1.92782e-13	1	1.24706e-06	0	0	0
1040734	1.21826e-10	1889	17125	CID	20151	3	720.392	-0.004628	-2.14641	2157.16	E.VFSPEANPPLPVYSQAIISK.G	LAG_77	1	144	67	1.21826e-10	1	0.000793886	0.000967118	0	2
1040749	1.62735e-12	1387	20921	CID	21769	2	1083.06	-0.004634	-2.14147	2165.11	R.SLGDEYKPLILQDYQVGNL.K	LAG_14994	1	145	80	1.62735e-12	1	1.05957e-05	0.000640615	0	0
1040738	1.41113e-11	1776	23142	CID	26154	3	1017.56	-0.006522	-2.13937	3049.66	K.GTLTIEVPAVPNNQQYSIILVPIDNVNK.V	LAG_2808	2	182	81	1.41113e-11	1	9.2346e-05	0	0	1
1040746	1.33822e-11	1346	15939	CID	18896	2	627.844	-0.002681	-2.1387	1254.68	R.FVTYAQSIGIR.R	LAG_56841	2	64	47	1.33822e-11	1	8.59328e-05	0	0	0
1040748	7.81264e-17	207	20745	CID	23667	2	1127.55	-0.004815	-2.13818	2253.09	K.ADYLNAIWSVINFDEAQQR.L	LAG_3472	2	181	164	7.81264e-17	1	5.08683e-10	0	0	1
1040748	3.64273e-11	1452	10951	CID	13066	3	628.645	-0.004022	-2.13598	1883.92	K.NTFGVGSQAIALSQYGDR.V	LAG_1450	2	93	50	3.64273e-11	1	0.000236951	0	0	0
1040749	3.78417e-16	383	26301	CID	27689	2	1087.56	-0.004634	-2.1326	2174.11	R.DLGSFPESLQWEALVDVLR.G	LAG_1937	2	141	114	3.78417e-16	1	2.46388e-09	0	0	0
1040751	1.22171e-11	1132	13896	CID	14821	2	961.456	-0.004083	-2.12666	1920.9	L.GSDGSGSTSDVIAGVQWAAR.Q	LAG_5096	1	202	138	1.22171e-11	1	7.96136e-05	0.000773994	0	1
1040723	4.92194e-14	32	11691	CID	12404	2	818.887	-0.003473	-2.12424	1635.77	R.LGNEGWNWDRFNK.Y	LAG_4802	2	108	82	4.92194e-14	1	3.1774e-07	0	0	1
1040753	3.37903e-11	665	16400	CID	17825	3	1025.79	-0.006522	-2.1222	3074.35	R.DIDNQGGSVQELYFYMNSGHTQTEANR.M	LAG_3369	2	168	68	3.37903e-11	1	0.000221052	0	0	1
1040751	1.44631e-10	1479	17213	CID	18418	3	1025.79	-0.006522	-2.1222	3074.35	R.DIDNQGGSVQELYFYMNSGHTQTEANR.M	LAG_3369	2	206	76	1.44631e-10	1	0.000946155	0.00270636	0	1
1040722	1.08752e-12	145	19860	CID	20545	2	1389.68	-0.005855	-2.10817	2778.36	K.ISQFLDIPGAQALDEIGDHWWPNR.G	LAG_4106	2	135	77	1.08752e-12	1	7.1051e-06	0	0	0
1040719	7.09818e-10	255	15365	CID	15939	3	743.735	-0.004691	-2.10635	2228.19	K.IWEGTATVLSLDLTRAAADPK.N	LAG_1831	2	102	36	7.09818e-10	1	0.00462907	0.034749	0.116883	1
1040738	2.11046e-10	2310	17521	CID	20253	2	609.322	-0.002555	-2.10356	1215.63	R.IAGGETIDVQGR.D	LAG_16578	2	57	41	2.11046e-10	1	0.00135914	0.00043122	0	2
1040738	1.02818e-11	1707	16791	CID	19444	2	596.327	-0.002496	-2.09821	1190.64	K.LLDLTMLDTR.Q	LAG_419	2	76	59	1.02818e-11	1	6.57908e-05	0	0	1
1040728	8.26082e-13	46	9283	CID	9588	3	582.302	-0.003656	-2.09634	1744.89	K.MTAAYLDKEPHLLDK.W	LAG_4851	2	108	77	8.26082e-13	1	5.35291e-06	0	0	0
1040735	2.72187e-12	382	22310	CID	23866	4	466.245	-0.003898	-2.09452	1861.96	K.YMVTVIDAPGHRDFIK.N	LAG_4308	2	135	96	2.72187e-12	1	1.76632e-05	0	0	0
1040734	1.36824e-15	295	14847	CID	17602	2	947.465	-0.003961	-2.09363	1892.92	R.VAFSSEEGVNEGQEILGK.F	LAG_2564	2	149	115	1.36824e-15	1	8.90004e-09	0	0	1
1040746	1.39945e-15	316	19632	CID	22801	2	992.49	-0.004146	-2.09089	1983.98	R.SGFLLGGEAAYNVADGSISR.F	LAG_4727	2	134	106	1.39945e-15	1	9.11959e-09	0	0	0
1040753	8.45061e-13	467	17055	CID	18534	4	1052	-0.008781	-2.08866	4204.97	R.QQPPYNALISSYIDGGSPGQDHSSNIPPPPGGFPTGDHFR.A	LAG_4502	2	169	72	8.45061e-13	1	5.54343e-06	0	0	0
1040718	5.55768e-10	184	23327	CID	23951	2	1110.54	-0.004634	-2.08847	2220.08	R.YYGGNEYIDELEVLCRKR.A	LAG_1867	2	60	-13	5.55768e-10	1	0.00361513	0.0441989	0.0521739	0
1040738	9.14748e-13	1242	14553	CID	17035	2	643.323	-0.002681	-2.08724	1285.64	K.SYLYLVEQDR.S	LAG_4205	2	57	50	9.14748e-13	1	5.85325e-06	0	0	0
1040729	5.03528e-15	33	735	CID	980	2	672.827	-0.002803	-2.08643	1344.65	L.AHVDQTTASSTAR.V	LAG_3583	1	92	79	5.03528e-15	1	3.25057e-08	0	0	0
1040731	6.73865e-11	95	3312	CID	3553	2	542.293	-0.002252	-2.08216	1082.58	R.MGHAGAIIAGGK.G	LAG_1795	2	55	38	6.73865e-11	1	0.00043397	0	0	1
1040751	6.86582e-13	796	20640	CID	22166	2	850.436	-0.003536	-2.0813	1699.87	R.IFVQEGIYDEFLAR.F	LAG_3493	2	105	73	6.86582e-13	1	4.44133e-06	0	0	0
1040753	3.01186e-11	659	18359	CID	19965	2	850.436	-0.003536	-2.0813	1699.87	R.IFVQEGIYDEFLAR.F	LAG_3493	2	100	54	3.01186e-11	1	0.00019483	0	0	0
1040744	5.49387e-11	1411	21315	CID	24585	2	850.436	-0.003536	-2.0813	1699.87	R.IFVQEGIYDEFLAR.F	LAG_3493	2	110	65	5.49387e-11	1	0.000355385	0.000687285	0	0
1040747	9.78626e-10	327	11037	CID	13547	3	723.376	-0.004508	-2.08125	2167.12	R.YLPTRENM*LNAM*KWLVR.S	LAG_2206	2	106	45	9.78626e-10	1	0.0063587	0.031348	0.272727	1
1040759	1.95975e-11	190	22809	CID	24984	2	851.44	-0.003532	-2.07883	1699.87	R.IFVQEGIYDEFLAR.F	LAG_3493	2	85	47	1.95975e-11	1	0.000126771	0	0	2
1040749	2.51505e-10	2614	24603	CID	25790	3	968.47	-0.005973	-2.05871	2902.4	R.VLELTNGEGVDAIFDGVGKTTFDDDFK.M	LAG_3527	2	140	55	2.51505e-10	1	0.00164531	0.00145191	0.00318979	1
1040746	1.06565e-10	1571	19569	CID	22735	3	949.492	-0.005853	-2.05702	2846.47	R.EGSVLLLGPAGIGRPDYDYTQNLEIR.I	LAG_2960	2	203	87	1.06565e-10	1	0.000696859	0.00120627	0.0253165	0
1040738	2.42846e-12	1419	15288	CID	17835	2	608.821	-0.002496	-2.05512	1215.63	R.IAGGETIDVQGR.D	LAG_16578	2	64	59	2.42846e-12	1	1.56393e-05	0	0	1
1040759	8.38698e-10	267	19237	CID	21159	2	850.938	-0.003473	-2.04418	1699.87	R.IFVQEGIYDEFLAR.F	LAG_3493	2	62	30	8.38698e-10	1	0.00542533	0.0267176	0	1
1040740	5.05227e-20	74	21915	CID	25289	4	1067.55	-0.008718	-2.04392	4266.19	R.FGVIIDQSYPSTIGTPGSGVLLSAVNFVSPQTSITVNSGAER.V	LAG_543	2	209	130	5.05227e-20	1	3.31492e-13	0	0	1
1040751	2.18948e-12	940	19824	CID	21277	3	749.361	-0.004571	-2.03624	2246.07	R.AWEETEASLANLVEAAEWAR.Q	LAG_2796	2	211	111	2.18948e-12	1	1.42679e-05	0.000773994	0	0
1040749	2.36364e-15	523	29518	CID	31313	3	1069.54	-0.006523	-2.03535	3205.61	R.VIITEIDPINALQAAMVGFEVTTMEDAASR.S	LAG_2750	2	162	83	2.36364e-15	1	1.54773e-08	0	0	1
1040759	4.83903e-13	133	13293	CID	14471	2	989.975	-0.004024	-2.03455	1978.95	T.IQFGLDAGQAGSDDASGTLR.I	LAG_1450	1	148	80	4.83903e-13	1	3.15338e-06	0	0	0
1040749	3.39007e-13	1092	23128	CID	24169	3	629.998	-0.003839	-2.03451	1887.98	R.KEILLPGGSRDEMDSLK.K	LAG_100	2	141	107	3.39007e-13	1	2.20272e-06	0	0	0
1040738	6.86701e-12	1617	17200	CID	19896	2	660.328	-0.002681	-2.03349	1319.65	K.LSDLEVDEMIR.E	LAG_1581	2	85	74	6.86701e-12	1	4.40959e-05	0	0	0
1040735	5.43979e-10	847	7843	CID	8761	3	570.308	-0.003473	-2.0334	1708.91	Y.SLSTIQPTKYEGGTVK.I	LAG_1154	1	99	53	5.43979e-10	1	0.00353008	0.00474496	0.00299401	0
1040753	3.46866e-12	556	15892	CID	17262	3	1025.45	-0.006219	-2.02368	3074.35	R.DIDNQGGSVQELYFYMNSGHTQTEANR.M	LAG_3369	2	187	78	3.46866e-12	1	2.26915e-05	0	0	0
1040740	1.46247e-17	223	20145	CID	23390	2	844.887	-0.003414	-2.02273	1688.77	K.LISWYDNEWGYSR.R	LAG_3439	2	169	154	1.46247e-17	1	9.4411e-11	0	0	0
1040734	1.50621e-10	1924	14531	CID	17241	2	905.428	-0.003654	-2.02222	1807.85	K.VYAGVTGDDLQQDAEAR.G	LAG_3052	2	125	61	1.50621e-10	1	0.000978669	0.000967118	0	2
1040751	5.05483e-15	431	23138	CID	24943	2	850.436	-0.003414	-2.00953	1699.87	R.IFVQEGIYDEFLAR.F	LAG_3493	2	152	120	5.05483e-15	1	3.26985e-08	0	0	0
1040738	7.48109e-12	1636	13754	CID	16155	2	608.319	-0.002437	-2.00668	1215.63	R.IAGGETIDVQGR.D	LAG_16578	2	67	51	7.48109e-12	1	4.81783e-05	0	0	0
1040738	8.69727e-11	2134	14723	CID	17218	2	608.319	-0.002437	-2.00668	1215.63	R.IAGGETIDVQGR.D	LAG_16578	2	60	49	8.69727e-11	1	0.000560105	0	0	0
1040738	2.89114e-10	2375	14332	CID	16795	2	608.319	-0.002437	-2.00668	1215.63	R.IAGGETIDVQGR.D	LAG_16578	2	59	44	2.89114e-10	1	0.00186189	0.000815328	0	0
1040726	1.92796e-11	114	21524	CID	22512	2	1401.21	-0.005611	-2.00371	2801.41	D.GNEFLINLIDSPGHVDFSSEVTAALR.V	LAG_49	1	130	68	1.92796e-11	1	0.000126075	0.00877193	0	0
1040763	3.57825e-11	59	19557	CID	22791	2	933.504	-0.003717	-1.99412	1865	R.YVGSTSSLAVIQVEQGVK.Y	LAG_2404	2	75	38	3.57825e-11	1	0.000232756	0	0	1
1040734	9.72862e-11	1841	22481	CID	26407	3	941.15	-0.005607	-1.98874	2820.44	R.IIADPEIFIQSPELLNM*YQDVVEK.H	LAG_1515	2	178	78	9.72862e-11	1	0.000635601	0.000967118	0	1
1040751	6.32552e-15	439	16893	CID	18077	2	968.489	-0.003839	-1.9851	1934.97	R.AYPDVSAQGNGFQVVIGGR.V	LAG_2465	2	100	70	6.32552e-15	1	4.11856e-08	0	0	1
1040751	1.95968e-13	677	15706	CID	16784	2	968.489	-0.003839	-1.9851	1934.97	R.AYPDVSAQGNGFQVVIGGR.V	LAG_2465	2	166	110	1.95968e-13	1	1.27596e-06	0	0	1
1040753	4.90422e-19	109	23224	CID	25243	2	1109.56	-0.004391	-1.98029	2218.12	R.SAVLAGETEDSASFPGPLVVGSK.G	LAG_2404	2	217	178	4.90422e-19	1	3.20235e-12	0	0	0
1040742	1.65118e-14	520	12755	CID	15462	2	1109.56	-0.004391	-1.98029	2218.12	R.SAVLAGETEDSASFPGPLVVGSK.G	LAG_2404	2	166	105	1.65118e-14	1	1.07818e-07	0	0	0
1040748	1.65275e-14	506	20501	CID	23407	2	1109.56	-0.004391	-1.98029	2218.12	R.SAVLAGETEDSASFPGPLVVGSK.G	LAG_2404	2	158	113	1.65275e-14	1	1.07921e-07	0	0	0
1040761	6.93524e-13	102	13680	CID	13783	2	1109.56	-0.004391	-1.98029	2218.12	R.SAVLAGETEDSASFPGPLVVGSK.G	LAG_2404	2	144	68	6.93524e-13	1	4.52856e-06	0	0	0
1040740	5.20196e-11	1819	15253	CID	18144	2	819.419	-0.003229	-1.9738	1636.83	K.FIEETLDLDDSLVK.E	LAG_100	2	98	61	5.20196e-11	1	0.000336502	0	0	1
1040749	2.43027e-15	526	23062	CID	24094	2	989.975	-0.003902	-1.9729	1978.95	T.IQFGLDAGQAGSDDASGTLR.I	LAG_1450	1	218	150	2.43027e-15	1	1.5837e-08	0	0	0
1040749	9.09063e-14	888	26732	CID	28172	2	1179.59	-0.004635	-1.96623	2358.17	T.SIPEVNNAVQNDGFTLEGQIGR.V	LAG_11090	1	131	78	9.09063e-14	1	5.93244e-07	0	0	0
1040749	4.0387e-12	1569	25398	CID	26681	2	1179.59	-0.004635	-1.96623	2358.17	T.SIPEVNNAVQNDGFTLEGQIGR.V	LAG_11090	1	111	62	4.0387e-12	1	2.63561e-05	0.000983284	0	0
1040749	3.7071e-10	2735	27202	CID	28701	2	977.968	-0.003839	-1.96585	1953.93	R.GAIFESGSQATSVNFGPER.R	LAG_2011	2	118	45	3.7071e-10	1	0.0024137	0.00145191	0.00255319	1
1040740	1.07542e-11	1556	19126	CID	22309	2	885.432	-0.003473	-1.9645	1768.86	K.FLVTGTWASTMDPNTK.Q	LAG_20128	2	105	65	1.07542e-11	1	6.97881e-05	0	0	1
1040757	5.89922e-14	164	16840	CID	18666	3	1119.86	-0.006586	-1.96209	3357.57	K.YIYDNQGGEGVDAYVIDTGINVQHVEFEGR.A	LAG_5096	2	184	83	5.89922e-14	1	3.86285e-07	0	0	0
1040749	4.45282e-10	2789	4474	CID	5183	2	529.782	-0.002071	-1.95853	1058.56	F.VLETGQQQR.V	LAG_4234	1	105	90	4.45282e-10	1	0.00283687	0.00214592	0.00471698	0
1040744	2.21548e-11	1324	14537	CID	17396	2	779.392	-0.003048	-1.95778	1557.78	R.ELGEYALANYTSVK.A	LAG_3493	2	62	36	2.21548e-11	1	0.000143314	0	0	0
1040738	2.39209e-13	982	15541	CID	18107	2	967.988	-0.00378	-1.95466	1934.97	R.AYPDVSAQGNGFQVVIGGR.V	LAG_2465	2	123	80	2.39209e-13	1	1.5575e-06	0	0	0
1040730	2.39884e-11	59	16684	CID	17462	3	813.398	-0.004755	-1.95096	2438.18	R.HYFQNTQGIIFVVDSNDRER.V	LAG_3896	2	157	63	2.39884e-11	1	0.000156322	0	0	0
1040748	3.66725e-12	1180	14685	CID	17232	2	844.887	-0.003292	-1.95049	1688.77	K.LISWYDNEWGYSR.R	LAG_3439	2	80	49	3.66725e-12	1	2.36743e-05	0	0	0
1040749	1.22585e-10	2416	26619	CID	28047	2	1002.51	-0.003902	-1.94823	2004.01	R.AQPNVGTTGYDGGINSAILR.Y	LAG_2404	2	130	48	1.22585e-10	1	0.000798834	0.0011534	0	0
1040738	8.36071e-11	2126	14905	CID	17419	2	595.825	-0.002315	-1.94632	1190.64	K.LLDLTMLDTR.Q	LAG_419	2	70	52	8.36071e-11	1	0.000534981	0	0	0
1040751	4.79716e-13	761	17791	CID	19053	3	564.93	-0.00329	-1.94472	1692.78	R.WMLDREDDGWTIR.S	LAG_3917	2	150	108	4.79716e-13	1	3.09685e-06	0	0	0
1040746	3.59394e-11	1457	18622	CID	21735	2	627.845	-0.002437	-1.94427	1254.68	R.FVTYAQSIGIR.R	LAG_56841	2	76	52	3.59394e-11	1	0.000230782	0	0	0
1040742	1.16738e-13	663	21667	CID	25157	3	1423.4	-0.008291	-1.94381	4266.19	R.FGVIIDQSYPSTIGTPGSGVLLSAVNFVSPQTSITVNSGAER.V	LAG_543	2	180	69	1.16738e-13	1	7.65949e-07	0	0	2
1040742	9.14786e-13	1000	10130	CID	12476	3	628.645	-0.003656	-1.9418	1883.92	K.NTFGVGSQAIALSQYGDR.V	LAG_1450	2	91	59	9.14786e-13	1	5.95045e-06	0	0	0
1040742	3.76538e-11	1468	10358	CID	12739	3	628.645	-0.003656	-1.9418	1883.92	K.NTFGVGSQAIALSQYGDR.V	LAG_1450	2	139	81	3.76538e-11	1	0.000244929	0	0	0
1040734	2.69918e-10	2056	19498	CID	22914	3	628.645	-0.003656	-1.9418	1883.92	K.NTFGVGSQAIALSQYGDR.V	LAG_1450	2	143	68	2.69918e-10	1	0.00175575	0.000967118	0	0
1040736	4.77019e-12	1657	20188	CID	22926	2	660.328	-0.00256	-1.94106	1319.65	K.LSDLEVDEMIR.E	LAG_1581	2	79	73	4.77019e-12	1	3.06314e-05	0	0	0
1040734	6.54126e-11	1738	6851	CID	8343	2	440.22	-0.001705	-1.94105	879.435	R.SANLTAM*R.L	LAG_1515	2	65	65	6.54126e-11	1	0.000414441	0.000967118	0.00617284	0
1040753	5.49931e-12	570	18839	CID	20490	2	850.437	-0.003292	-1.93776	1699.87	R.IFVQEGIYDEFLAR.F	LAG_3493	2	92	60	5.49931e-12	1	3.55737e-05	0	0	0
1040723	3.2228e-12	86	12762	CID	13539	2	852.474	-0.003292	-1.93313	1703.94	R.LVREIAQDFKTDLR.F	LAG_2467	2	228	150	3.2228e-12	1	2.08475e-05	0	0	0
1040744	1.29147e-14	467	13088	CID	15748	2	947.967	-0.003654	-1.93138	1892.92	R.VAFSSEEGVNEGQEILGK.F	LAG_2564	2	115	77	1.29147e-14	1	8.4007e-08	0	0	2
1040736	5.65213e-14	827	13682	CID	15956	2	664.816	-0.00256	-1.92796	1328.63	R.YLWQDGLDYR.H	LAG_1536	2	113	110	5.65213e-14	1	3.61666e-07	0	0	0
1040748	2.52209e-11	1399	15421	CID	18038	3	833.794	-0.004812	-1.92751	2497.37	K.SILENYITGKPQDPQNIIVGLGK.Y	LAG_38	2	119	58	2.52209e-11	1	0.000164687	0	0	2
1040749	4.10399e-16	388	28312	CID	29941	3	1183.62	-0.006826	-1.92505	3546.85	R.DVVNAFVNQGTPIHFIQIGNEINDGLLWPIGR.I	LAG_4277	2	225	116	4.10399e-16	1	2.68864e-09	0	0	2
1040751	9.69126e-16	345	20360	CID	21855	3	1120.53	-0.00646	-1.9245	3357.57	K.YIYDNQGGEGVDAYVIDTGINVQHVEFEGR.A	LAG_5096	2	199	105	9.69126e-16	1	6.3459e-09	0	0	2
1040753	8.53088e-15	299	19073	CID	20747	3	1120.53	-0.00646	-1.9245	3357.57	K.YIYDNQGGEGVDAYVIDTGINVQHVEFEGR.A	LAG_5096	2	191	87	8.53088e-15	1	5.58608e-08	0	0	2
1040757	4.45468e-12	231	18576	CID	20534	3	1120.53	-0.00646	-1.9245	3357.57	K.YIYDNQGGEGVDAYVIDTGINVQHVEFEGR.A	LAG_5096	2	198	78	4.45468e-12	1	2.91696e-05	0	0	2
1040750	1.58683e-10	490	19337	CID	19929	3	1120.53	-0.00646	-1.9245	3357.57	K.YIYDNQGGEGVDAYVIDTGINVQHVEFEGR.A	LAG_5096	2	158	53	1.58683e-10	1	0.00103907	0.00195695	0	2
1040749	4.31309e-13	1133	23668	CID	24755	2	941.958	-0.003595	-1.91138	1881.91	R.NSDGFAIASFIVNAGENR.L	LAG_419	2	104	77	4.31309e-13	1	2.80556e-06	0	0	1
1040740	7.85928e-10	2275	13879	CID	16702	2	415.247	-0.001583	-1.9108	829.489	K.VVGTIGAGR.I	LAG_38	2	72	64	7.85928e-10	1	0.00500712	0.00214316	0	0
1040738	9.76331e-11	2160	15734	CID	18316	2	608.319	-0.002315	-1.90635	1215.63	R.IAGGETIDVQGR.D	LAG_16578	2	60	47	9.76331e-11	1	0.000628758	0	0	0
1040736	1.84498e-10	2801	12202	CID	14283	2	576.318	-0.002193	-1.90629	1151.63	K.TSLFQDISLK.Q	LAG_1154	2	94	80	1.84498e-10	1	0.00118055	0.0010661	0	0
1040746	7.63839e-11	1537	18384	CID	21475	3	833.125	-0.004755	-1.90477	2497.37	K.SILENYITGKPQDPQNIIVGLGK.Y	LAG_38	2	137	66	7.63839e-11	1	0.00049877	0	0	0
1040736	2.8584e-12	1527	15184	CID	17564	2	609.322	-0.002311	-1.90289	1215.63	R.IAGGETIDVQGR.D	LAG_16578	2	76	69	2.8584e-12	1	1.84081e-05	0	0	2
1040749	7.43578e-10	2981	6048	CID	6758	2	609.801	-0.002316	-1.90171	1218.6	K.NQVTDSEGLGAK.L	LAG_2192	2	104	71	7.43578e-10	1	0.00478865	0.00469326	0.0102639	0
1040753	1.69052e-13	399	22691	CID	24672	2	933.003	-0.003536	-1.89712	1865	R.YVGSTSSLAVIQVEQGVK.Y	LAG_2404	2	111	83	1.69052e-13	1	1.09964e-06	0	0	0
1040749	2.59458e-15	531	20628	CID	21460	2	966.997	-0.003658	-1.89354	1932.99	R.VLELTNGEGVDAIFDGVGK.T	LAG_3527	2	139	113	2.59458e-15	1	1.68934e-08	0	0	0
1040755	2.37817e-11	416	11912	CID	13049	2	1002.51	-0.00378	-1.88735	2004.01	R.AQPNVGTTGYDGGINSAILR.Y	LAG_2404	2	129	17	2.37817e-11	1	0.000154975	0	0	0
1040737	1.40153e-15	54	7152	CID	8413	2	647.852	-0.002438	-1.88423	1294.7	R.VNQAYVIATSTK.I	LAG_468	2	119	119	1.40153e-15	1	9.02587e-09	0	0	0
1040753	1.13251e-13	379	15188	CID	16494	3	1025.79	-0.005791	-1.88412	3074.35	R.DIDNQGGSVQELYFYMNSGHTQTEANR.M	LAG_3369	2	197	97	1.13251e-13	1	7.40874e-07	0	0	1
1040751	8.88565e-11	1396	18303	CID	19613	3	1025.79	-0.005791	-1.88412	3074.35	R.DIDNQGGSVQELYFYMNSGHTQTEANR.M	LAG_3369	2	176	68	8.88565e-11	1	0.000581287	0.00204221	0	1
1040731	7.47188e-12	66	17701	CID	18087	3	876.785	-0.004938	-1.87953	2628.34	K.GSGGQIKPGPLKDAIDAAFGNIENMK.Q	LAG_3472	2	184	88	7.47188e-12	1	4.88609e-05	0	0	0
[truncated: 17,570 more rows]

## Sheet: Spectral_Identifications
LAG_ID	Gongylidia.Sample.1	Gongylidia.Sample.2	Gongylidia.Sample.3	Fungus_Garden_Bottom	Fungus_Garden_Middle	Fungus_Garden_Top	CAZy	FOLy	MEROPs
[truncated: 636 more rows]
